# Supplementary material for: Comprehensive transcriptomic analysis unveils the interplay of mRNA and LncRNA expression in shaping collagen organization and skin development in Dezhou donkeys
Source: Front Genet. 2024 Feb 9;15:1335591. doi: 10.3389/fgene.2024.1335591 (PMC10884126; doi:10.3389/fgene.2024.1335591)
Supplement: Supplementary file 1 [file DataSheet1.ZIP › Supplementary table1.xlsx]

## Sheet: Data filter statistics table
Sample	RawDatas	CleanData(%)	Adapter(%)	LowQuality(%)	polyA(%)	N(%)
YD-1	45633838	45386156 (99.46%)	19608 (0.04%)	227544 (0.50%)	0 (0.00%)	530 (0.00%)
YD-2	44955666	44673842 (99.37%)	18378 (0.04%)	262432 (0.58%)	0 (0.00%)	1014 (0.00%)
YD-3	48310130	48057096 (99.48%)	17884 (0.04%)	234524 (0.49%)	0 (0.00%)	626 (0.00%)
OD-1	43964952	43798092 (99.62%)	11124 (0.03%)	155736 (0.35%)	0 (0.00%)	0 (0.00%)
OD-2	46192542	45962290 (99.50%)	10394 (0.02%)	217868 (0.47%)	0 (0.00%)	1990 (0.00%)
OD-3	48330560	48119782 (99.56%)	12828 (0.03%)	197950 (0.41%)	0 (0.00%)	0 (0.00%)
MD-1	45978156	45779046 (99.57%)	11402 (0.02%)	185794 (0.40%)	0 (0.00%)	1914 (0.00%)
MD-2	50951222	50729180 (99.56%)	12376 (0.02%)	207492 (0.41%)	0 (0.00%)	2174 (0.00%)
MD-3	47430242	47228012 (99.57%)	11384 (0.02%)	188716 (0.40%)	0 (0.00%)	2130 (0.00%)

## Sheet: Base information statistics
Sample	RawData(bp)	BF_Q20(%)	BF_Q30(%)	BF_N(%)	BF_GC(%)	CleanData(bp)	AF_Q20(%)	AF_Q30(%)	AF_N(%)	AF_GC(%)
YD-1	6845075700	6664126940 (97.36%)	6360490812 (92.92%)	169140 (0.00%)	3410499870 (49.82%)	6764386403	6601291029 (97.59%)	6304738363 (93.20%)	159496 (0.00%)	3365875093 (49.76%)
YD-2	6743349900	6532535389 (96.87%)	6199016929 (91.93%)	189451 (0.00%)	3341075110 (49.55%)	6661945479	6471830702 (97.15%)	6146112938 (92.26%)	169171 (0.00%)	3296640348 (49.48%)
YD-3	7246519500	7048215366 (97.26%)	6717294720 (92.70%)	183290 (0.00%)	3627775490 (50.06%)	7162893320	6983221473 (97.49%)	6659759548 (92.98%)	171733 (0.00%)	3582059443 (50.01%)
OD-1	6594742800	6413087775 (97.25%)	6102801788 (92.54%)	48516 (0.00%)	3332962456 (50.54%)	6539127148	6370412504 (97.42%)	6065303499 (92.75%)	48095 (0.00%)	3302557406 (50.50%)
OD-2	6928881300	6752064234 (97.45%)	6448203874 (93.06%)	139356 (0.00%)	3490726930 (50.38%)	6872318969	6711179854 (97.66%)	6412712874 (93.31%)	106199 (0.00%)	3459580661 (50.34%)
OD-3	7249584000	7071169692 (97.54%)	6758106845 (93.22%)	53442 (0.00%)	3605667138 (49.74%)	7196415178	7032896732 (97.73%)	6724994742 (93.45%)	53035 (0.00%)	3575799123 (49.69%)
MD-1	6896723400	6729103539 (97.57%)	6439948314 (93.38%)	138133 (0.00%)	3470853983 (50.33%)	6836574126	6683541950 (97.76%)	6399978840 (93.61%)	107169 (0.00%)	3438033954 (50.29%)
MD-2	7642683300	7449032692 (97.47%)	7117959725 (93.13%)	150937 (0.00%)	3885439891 (50.84%)	7573840427	7396553725 (97.66%)	7071905510 (93.37%)	115866 (0.00%)	3847335164 (50.80%)
MD-3	7114536300	6949362913 (97.68%)	6661331940 (93.63%)	144523 (0.00%)	3608683243 (50.72%)	7052410458	6902001812 (97.87%)	6619594545 (93.86%)	110079 (0.00%)	3574547994 (50.69%)

## Sheet: Comparison reference statistics
Sample	Total	Unmapped(%)	Unique_Mapped(%)	Multiple_Mapped(%)	Total_Mapped(%)
YD-1	45283880	1657716 (3.66%)	42312274 (93.44%)	1313890 (2.90%)	43626164 (96.34%)
YD-2	44571378	1906406 (4.28%)	41402884 (92.89%)	1262088 (2.83%)	42664972 (95.72%)
YD-3	47958778	1838091 (3.83%)	44716537 (93.24%)	1404150 (2.93%)	46120687 (96.17%)
OD-1	43690312	3221869 (7.37%)	39236784 (89.81%)	1231659 (2.82%)	40468443 (92.63%)
OD-2	45785970	3282986 (7.17%)	41168929 (89.92%)	1334055 (2.91%)	42502984 (92.83%)
OD-3	47989616	3375427 (7.03%)	43343715 (90.32%)	1270474 (2.65%)	44614189 (92.97%)
MD-1	45542408	3117555 (6.85%)	41010373 (90.05%)	1414480 (3.11%)	42424853 (93.15%)
MD-2	50570730	3616524 (7.15%)	45534622 (90.04%)	1419584 (2.81%)	46954206 (92.85%)
MD-3	47024142	3197946 (6.80%)	42454725 (90.28%)	1371471 (2.92%)	43826196 (93.20%)

## Sheet: Compare reference area statisti
sample	exon	intron	intergenic
YD-1	32637165 (74.81%)	6255417 (14.34%)	4733582 (10.85%)
YD-2	31665075 (74.22%)	6274917 (14.71%)	4724980 (11.07%)
YD-3	35006021 (75.90%)	6215638 (13.48%)	4899028 (10.62%)
OD-1	30546059 (75.48%)	5357888 (13.24%)	4564496 (11.28%)
OD-2	32328011 (76.06%)	5197921 (12.23%)	4977052 (11.71%)
OD-3	33278692 (74.59%)	5872849 (13.16%)	5462648 (12.24%)
MD-1	33864143 (79.82%)	4215564 (9.94%)	4345146 (10.24%)
MD-2	36056282 (76.79%)	5680954 (12.10%)	5216970 (11.11%)
MD-3	33897786 (77.35%)	5060089 (11.55%)	4868321 (11.11%)
