# Supplementary material for: Comprehensive transcriptomic analysis unveils the interplay of mRNA and LncRNA expression in shaping collagen organization and skin development in Dezhou donkeys
Source: Front Genet. 2024 Feb 9;15:1335591. doi: 10.3389/fgene.2024.1335591 (PMC10884126; doi:10.3389/fgene.2024.1335591)
Supplement: Supplementary file 1 [file DataSheet1.ZIP › Supplementary table2.xls]

## Sheet: differentially expressed mRNAs
id	Symbol	YD-1	YD-2	YD-3	OD-1	OD-2	OD-3	MD-1	MD-2	MD-3
ENSEASG00005000015	FSCN1	180.978	154.083	140.497	52.331	63.082	52.336	54.454	78.618	69.213
ENSEASG00005000016	OTOP2	0	0	0	2.902	1.994	2.023	0	2.164	2.28
ENSEASG00005000022	PLSCR4	94.069	77.799	71.72	23.943	29.749	54.731	13.965	19.084	21.895
ENSEASG00005000023	PRKD1	23.988	25.594	31.198	9.938	10.104	10.576	11.701	11.779	10.001
ENSEASG00005000051	MGAT4A	4.466	5.107	4.351	26.107	36.86	48.116	14.996	35.111	19.705
ENSEASG00005000060	KIDINS220	86.146	80.859	63.354	39.095	41.657	42.961	30.554	35.878	37.566
ENSEASG00005000062	NGFR	8.211	11.526	10.795	4.792	7.643	6.937	1.082	7.941	2.618
ENSEASG00005000065	SLC4A11	1.214	0.941	0.291	5.938	4.842	4.194	4.25	4.783	3.828
ENSEASG00005000071	C16orf89	1.269	1.928	0.406	9.754	8.228	10.098	11.079	5.084	8.759
ENSEASG00005000079	TPRG1	0.112	0.119	0.501	1.061	1.115	0.858	1.004	1.293	0.839
ENSEASG00005000086	FHIP1A	3.279	3.889	3.829	16.167	13.995	13.37	11.848	15.587	13.257
ENSEASG00005000088	PKP1	39.902	28.287	17.148	263.274	262.507	216.468	226.683	290.289	269.517
ENSEASG00005000089	NAGPA	4.185	4.112	4.077	8.06	9.118	5.59	6.989	11.011	10.964
ENSEASG00005000096	SERPINI1	2.644	2.401	2.814	5.461	6.097	7.033	2.177	2.794	4.649
ENSEASG00005000101	MBOAT2	17.57	20.321	22.465	7.45	7.063	5.777	5.753	6.504	9.8
ENSEASG00005000107	JPH3	0	0.082	0	0	0.309	0.334	0	0.551	1.233
ENSEASG00005000117	DOK6	7.749	4.421	6.072	0.264	0.304	0.51	0.11	0.114	0.172
ENSEASG00005000118	LALBA	1.029	1.506	0.293	0.172	0	0	0.782	0.291	0.307
ENSEASG00005000122	MPPED1	8.759	5.723	5.659	2.256	2.95	2.835	2.858	2.545	1.687
ENSEASG00005000127	IGFN1	0.027	0.258	0.532	4.04	3.309	10.074	4.871	3.265	0.961
ENSEASG00005000131	NUDCD1	17.714	20.838	15.412	44.11	48.481	40.455	29.676	34.645	37.808
ENSEASG00005000143	SLC7A5	1.753	1.386	1.088	209.69	188.492	129.778	43.606	170.173	185.36
ENSEASG00005000144	Hs6st2	1.132	2.137	4.397	0.223	0.274	0.395	0.163	0.244	0
ENSEASG00005000151	MRI1	60.147	60.084	51.031	33.15	26.713	23.249	25.608	29.815	32.693
ENSEASG00005000154	DNAAF9	13.753	11.968	10.689	7.34	6.68	6.312	4.053	7.533	5.588
ENSEASG00005000155	TAX1BP1	40.518	49.568	36.171	116.079	114.716	134.271	107.312	100.326	109.944
ENSEASG00005000161	TP63	18.317	25.942	16.249	53.49	53.205	47.054	36.4	51.509	45.159
ENSEASG00005000162	LSR	2.279	3.854	1.717	23.507	24.24	16.93	26.754	26.377	23.901
ENSEASG00005000163	MDGA1	0.106	0.666	0.589	2.363	3.905	2.435	0.592	5.444	3.702
ENSEASG00005000164	PLOD2	72.541	59.821	47.128	12.43	11.005	19.464	18.436	10.694	11.62
ENSEASG00005000165	HENMT1	0.55	0.305	0.572	3.56	1.956	3.516	0.194	2.876	1.67
ENSEASG00005000172	IL17RD	7.925	5.971	5.39	3.528	3.098	3.403	1.288	4.076	2.465
ENSEASG00005000178	CREB5	16.631	21.867	19.841	12.994	14.54	12.421	10.638	9.366	8.023
ENSEASG00005000186	HSH2D	0	0	0.164	0.694	0.548	1.318	0.329	0.896	1.323
ENSEASG00005000187	P3H2	119.095	81.356	77.608	15.135	15.687	18.366	7.375	16.301	13.43
ENSEASG00005000191	SLC9A9	13.593	15.545	17.395	6.763	5.286	9.357	3.649	6.657	5.372
ENSEASG00005000195	CCDC102B	1.59	4.069	4.372	0.173	0.245	0.55	0	0.292	0.284
ENSEASG00005000196	COL21A1	311.179	213.717	210.106	7.667	7.217	7.137	3.251	7.875	11.97
ENSEASG00005000211	ADH1C	0	0.149	0	11.395	12.554	15.891	4.314	18.668	21.561
ENSEASG00005000214	DENND1C	0.666	0.47	0.431	5.337	3.06	2.835	2.071	5.418	4.182
ENSEASG00005000218	CPVL	7.123	5.464	4.88	111.238	65.804	100.424	36.888	233.904	122.245
ENSEASG00005000228	RECK	54.136	48.416	45.214	12.853	11.084	18.01	9.655	13.178	12.26
ENSEASG00005000233	BAIAP3	0.613	0.773	0.185	1.056	1.305	1.397	0.292	0.887	0.611
ENSEASG00005000235	TSPEAR	13.589	13.314	7.299	2.577	1.929	1.612	1.692	1.314	2.387
ENSEASG00005000236	SH3D19	85.663	88.316	70.195	43.124	42.827	44.979	26.66	36.78	40.054
ENSEASG00005000241	SCUBE1	4.605	1.465	1.59	0.149	0.36	0.347	0.295	0.35	0.339
ENSEASG00005000244	IQGAP2	34.397	61.581	37.248	17.677	32.018	20.725	9.698	23.145	14.233
ENSEASG00005000245	PCOLCE2	15.952	11.22	8.791	340.621	238.927	501.397	220.28	261.337	148.092
ENSEASG00005000262	TRPC1	6.235	5.836	3.617	2.033	3.033	2.42	1.87	1.864	2.355
ENSEASG00005000266	HID1	6.834	7.988	6.922	20.767	34.651	19.405	11.925	27.132	19.015
ENSEASG00005000271	B4GALNT2	0.223	0.237	0.133	7.522	8.889	5.064	2.202	8.065	9.335
ENSEASG00005000287	GGT1	0.22	0.328	0.158	1.912	3.379	1.817	1.7	3.133	3.811
ENSEASG00005000295	STXBP3	16.654	20.337	14.422	36.227	39.313	46.716	33.821	33.578	39.494
ENSEASG00005000301	IGF2BP1	1.764	1.355	2.196	0.103	0	0	0.052	0	0
ENSEASG00005000306	VWA3B	0.253	1.105	2.19	1.155	3.164	1.186	0.353	0.75	1.264
ENSEASG00005000308	OSTN	2.812	16.296	21.335	0	0.975	0	0	0	0.377
ENSEASG00005000315	SCRN1	1.29	1.244	1.615	11.157	14.594	9.885	3.192	11.755	11.771
ENSEASG00005000321	FKBP14	177.753	193.816	171.999	32.888	36.706	35.675	37.95	30.576	31.693
ENSEASG00005000332	ZNRF2	1.451	3.085	0.163	12.432	13.382	14.276	7.983	13.072	13.776
ENSEASG00005000335	ASB14	0.072	0.304	0.705	0.075	0	0	0	0	0
ENSEASG00005000340	CDH7	1.338	1.274	0.995	0.191	0.253	0.488	0.898	0.711	0.785
ENSEASG00005000344	IL6R	3.134	5.131	4.83	12.829	11.212	14.854	12.58	13.406	15.434
ENSEASG00005000345	RNASET2	146.415	146.175	104.83	315.927	281.231	226.428	161.899	294.804	246.466
ENSEASG00005000347	PLAAT1	1.511	1.512	1.274	0.281	0.266	0.256	0.479	0.237	0.333
ENSEASG00005000351	DNAH12	1.091	1.521	1.092	0.335	0.275	0.214	0.105	0.349	0.149
ENSEASG00005000356	TGM2	5.521	17.424	33.834	2.257	5.901	5.798	2.014	3.414	6.238
ENSEASG00005000357	NOD1	2.586	2.117	2.884	11.53	11.481	11.519	8.375	13.921	11.065
ENSEASG00005000360	DST	36.288	42.124	38.399	17.543	22.063	24.839	9.984	19.974	19.101
ENSEASG00005000366	ZNF815P	17.414	24.073	19.795	5.677	7.104	7.371	4.694	5.424	6.013
ENSEASG00005000375	TRPM2	0.61	0.399	0.778	1.287	1.662	1.916	1.434	1.692	2.179
ENSEASG00005000377	ATP13A5	0.055	0.176	0.025	27.704	31.036	17.377	3.322	22.32	16.975
ENSEASG00005000382	TEX49	6.717	6.161	6.849	2.48	3.601	3.708	0.981	3.064	2.677
ENSEASG00005000398	UNC93A	0.074	0.649	0.431	13.41	9.332	17.968	40.111	10.681	10.255
ENSEASG00005000410	AFDN	9.227	10.283	8.347	87.58	84.313	68.579	55.548	86.213	75.652
ENSEASG00005000419	C19orf44	6.07	7.293	6.757	3.059	1.773	2.899	1.752	2.133	3.071
ENSEASG00005000423	--	896.589	1078.51	2106.01	45.852	42.557	44.417	10.392	43.303	54.985
ENSEASG00005000436	STARD10	45.587	34.455	40.408	134.57	128.58	130.807	102.045	127.175	135.925
ENSEASG00005000457	DMKN	48.6	35.561	30.063	264.145	272.089	350.846	443.843	310.545	274.656
ENSEASG00005000462	RND1	3.086	2.486	1.928	10.751	3.917	12.21	35.625	16.146	8.069
ENSEASG00005000465	SBSN	33.353	15.079	20.142	520.562	418.55	540.156	594.244	488.942	490.651
ENSEASG00005000470	MOSPD2	17.938	17.883	14.685	51.935	57.485	61.49	42.602	45.523	53.846
ENSEASG00005000471	TNNT3	4.234	912.875	2508.4	0.819	1.327	1.399	0.184	0.267	0.192
ENSEASG00005000473	CCDC65	0.986	0.657	1.04	0.215	0.347	0.345	0.046	0.268	0.14
ENSEASG00005000478	ASB11	0.897	6.958	9.903	1.339	1.329	1.692	0.456	1.356	1.072
ENSEASG00005000479	TMEM38A	11.359	42.275	84.026	6.663	6.427	6.004	5.676	5.452	5.925
ENSEASG00005000481	PIGA	6.295	7.657	5.002	12.241	15.533	14.577	8.804	12.64	10.305
ENSEASG00005000482	FRMD1	3.822	3.974	2.529	18.059	16.584	14.482	6.134	19.76	13.197
ENSEASG00005000487	MIF4GD	34.234	44.755	39.59	115.987	128.681	114.719	81.028	135.661	116.324
ENSEASG00005000498	GAPDHS	0.172	0.274	0.077	0.995	1.112	1.4	0.694	1.68	0.402
ENSEASG00005000499	LSP1	16.417	21.901	30.204	71.833	89.319	133.65	31.281	111.43	100.447
ENSEASG00005000505	BMX	0.55	0.463	0.302	1.062	2.876	2.03	3.93	3.24	3.336
ENSEASG00005000506	TNNI2	0.426	562.343	1650.32	0.845	1.359	2.231	0.72	0.856	1.203
ENSEASG00005000507	DACT2	1.85	2.319	1.481	15.333	13.179	14.337	10.39	12.82	10.411
ENSEASG00005000511	SYT8	0.146	0.232	0.065	10.052	13.157	15.248	12.086	13.167	11.748
ENSEASG00005000516	CTSD	70.407	73.142	68.144	248.714	282.527	293.148	238.335	302.681	268.63
ENSEASG00005000517	SMOC2	47.946	80.88	48.664	21.938	22.676	38.796	16.589	29.256	36.039
ENSEASG00005000518	CACNA1S	0.02	13.069	34.794	0	0	0	0	0	0
ENSEASG00005000531	SIN3B	35.759	30.087	26.578	18.03	16.662	15.832	9.9	17.261	15.142
ENSEASG00005000535	OSBPL5	31.317	30.347	24.802	13.982	15.067	13.949	14.25	15.197	15.744
ENSEASG00005000537	PPL	22.451	25.072	15.554	135.461	137.879	136.695	69.127	161.481	133.177
ENSEASG00005000538	FOLR2	0	0	0	15.458	13.692	20.992	67.412	13.265	18.041
ENSEASG00005000540	DNAH8	0.069	0.032	0.053	0.01	0.03	0	0	0	0
ENSEASG00005000560	HOXB6	4.503	7.524	7.303	7.689	7.983	8.783	2.633	3.88	5.698
ENSEASG00005000563	HOXB5	5.316	8.618	7.035	3.552	3.228	2.914	0.499	2.236	2.017
ENSEASG00005000566	GABRA1	1.245	0.343	0.909	0.049	0	0.133	0	0	0.043
ENSEASG00005000581	HOXB3	18.819	34.867	22.703	7.741	9.76	10.732	3.325	8.676	7.202
ENSEASG00005000586	LLGL2	5.713	4.593	5.152	18.37	22.719	15.785	22.221	22.414	20.288
ENSEASG00005000588	GABRB2	0.138	0.489	0.297	0.534	0.066	0.088	0	0.041	0
ENSEASG00005000592	ADCYAP1R1	0.281	0.904	1.502	2.756	3.843	3.106	0.928	4.324	1.66
ENSEASG00005000597	ATP10B	0.721	0.492	0.327	4.792	6.576	3.133	1.508	4.841	4.022
ENSEASG00005000601	SKAP1	0.733	0.111	0.563	3.902	3.911	5.593	1.896	10.667	9.218
ENSEASG00005000606	DNAAF8	2.76	2.868	1.71	0.9	0.867	1.012	0.361	1.697	0.811
ENSEASG00005000607	CBX1	246.041	239.528	204.518	88.635	88.376	85.855	72.496	69.572	82.78
ENSEASG00005000608	ITPRID1	0	0	0	0.182	0.687	0.207	0.077	0.115	0.121
ENSEASG00005000611	MVD	10.972	9.858	14.357	29.89	36.452	24.841	24.46	31.016	34.667
ENSEASG00005000613	SLU7	15.063	17.164	11.451	43.108	43.771	47.568	27.609	31.611	38.413
ENSEASG00005000614	SNAI3	0	0.474	1.098	2.231	2.887	1.55	0.05	0.991	2.297
ENSEASG00005000615	ATP13A4	1.635	1.893	1.269	17.751	14.601	14.242	5.976	15.081	15.902
ENSEASG00005000620	ACE2	0.37	0.354	0.697	0.273	0.111	0.107	0.067	0.033	0.104
ENSEASG00005000621	PPP1R17	2.743	1.589	0.94	0.581	0.234	0.196	0.352	0	0.096
ENSEASG00005000623	C1QTNF2	117.955	97.205	89.355	15.709	18.875	21.052	5.762	21.22	14.104
ENSEASG00005000630	CCNJL	2.801	2.491	2.571	1.428	1.61	0.559	0.687	0.865	1.174
ENSEASG00005000632	KDELR2	303.391	292.798	281.609	134.669	151.204	138.349	145.061	166.544	152.718
ENSEASG00005000633	PLS1	2.041	2.893	1.002	5.176	10.224	4.525	2.27	7.827	3.6
ENSEASG00005000639	FABP6	0	0.201	0	3.389	0	0.363	0.34	1.177	1.95
ENSEASG00005000644	PDE12	5.618	5.974	4.64	13.648	14.793	7.515	8.393	15.28	14.681
ENSEASG00005000652	Trpc2	16.637	13.997	11.061	5.688	6.016	5.617	1.971	5.369	5.315
ENSEASG00005000655	ATP13A3	7.919	9.65	8.218	20.613	25.236	24.187	14.656	19.253	21.41
ENSEASG00005000661	SMIM10L2A	5.865	4.365	4.468	12.062	6.433	5.912	9.221	15.658	15.126
ENSEASG00005000662	ADRA1B	3.617	2.443	3.023	5.773	6.726	5.677	22.438	7.307	9.625
ENSEASG00005000668	GRHPR	67.759	60.488	56.544	25.615	23.869	23.762	19.803	28.67	28.351
ENSEASG00005000679	FBXO10	5.288	6.417	11.322	2.806	2.719	2.045	1.943	2.688	2.71
ENSEASG00005000687	XXYLT1	34.632	26.875	24.537	11.683	12.761	12.713	12.526	12.861	11.881
ENSEASG00005000691	CLHC1	1.652	1.486	1.31	0.938	0.444	0.854	0.457	0.226	0.596
ENSEASG00005000693	Art5	0	2.254	7.477	0	0	0	0	0	0
ENSEASG00005000698	EXOSC3	13.084	19.357	17.325	28.121	35.11	37.324	15.064	30.289	30.11
ENSEASG00005000700	PPP1R2	44.596	45.309	28.166	224.004	199.173	187.439	104.599	166.743	165.573
ENSEASG00005000701	ART1	0	2.091	5.122	0.065	0.061	0	0	0	0
ENSEASG00005000711	GGT5	0.192	0.205	0.216	6.242	4.223	7.253	3.199	7.323	6.273
ENSEASG00005000714	Bdh1	2.3	4.891	3.568	21.278	18.886	11.861	9.759	16.108	20.745
ENSEASG00005000716	EBF1	41.475	36.182	35.895	14.851	15.9	15.41	11.715	15.851	11.446
ENSEASG00005000719	GRPR	1.129	1.137	1.012	0.251	0.296	0.627	0.107	0.529	0.223
ENSEASG00005000726	CTPS2	37.935	41.159	35.1	15.824	14.643	16.415	11.419	15.473	13.093
ENSEASG00005000727	SHB	13.17	11.601	12.554	29.543	30.482	27.222	31.877	39.841	37.193
ENSEASG00005000728	C3	0.155	0.413	0.116	0.905	1.181	0.634	6.106	1.213	1.658
ENSEASG00005000738	IGFBPL1	1.364	0.322	0.272	0	0	0	0	0	0.427
ENSEASG00005000739	TBX21	0	0	0	0.201	0.095	0.687	0.043	0.085	0.448
ENSEASG00005000744	PWWP3B	3.766	6.367	8.193	2.272	2.016	2.08	1.014	1.634	2.007
ENSEASG00005000754	NRK	6.884	15.128	29.344	0	0	0	0	0	0
ENSEASG00005000759	AIMP2	14.337	16.001	13.666	30.97	39.723	27.227	30.237	28.673	31.071
ENSEASG00005000766	IL1RAPL2	5.402	7.733	9.218	0.548	0.725	0.499	0.093	0.185	0.585
ENSEASG00005000769	ADAM19	9.07	11.24	16.872	3.74	4.591	5.271	1.838	4.248	4.029
ENSEASG00005000777	PABPN1L	1.542	1.652	2.025	0.596	0.422	1.001	0.499	0.377	0.331
ENSEASG00005000780	SUSD2	1.181	0.707	0.298	16.081	16.199	23.676	16.551	17.577	15.303
ENSEASG00005000782	CYFIP2	0.657	0.748	0.736	40.573	38.136	28.123	17.578	34.104	40.959
ENSEASG00005000784	CYB5R3	76.758	76.427	78.047	255.995	322.451	310.058	201.365	354.29	289.28
ENSEASG00005000797	SCML1	1.933	0.899	1.137	0.255	0.422	0.116	0.217	0.161	0.113
ENSEASG00005000811	Serhl	4.859	3.399	4.76	17.044	16.482	24.746	23.453	17.822	16.08
ENSEASG00005000818	CDH15	1.969	34.935	95.247	0.221	0.324	0.223	0.677	0.458	0.697
ENSEASG00005000819	LMTK2	9.105	8.764	7.471	27.255	28.245	24.346	18.545	25.727	26.273
ENSEASG00005000828	UBALD1	7.419	6.914	13.164	32.243	25.52	22.754	32.727	32.425	24.603
ENSEASG00005000829	BHLHA15	0	0	0	7.769	8.293	7.756	0.854	6.132	10.251
ENSEASG00005000833	ITK	0	0	0	0.423	0.355	1.24	0.2	3.369	1.504
ENSEASG00005000856	TTLL12	62.468	57.288	52.747	100.899	117.456	117.098	103.195	146.087	126.785
ENSEASG00005000862	ITGB4	11.761	12.3	8.163	36.371	46.064	35.261	33.464	42.097	32.532
ENSEASG00005000863	TSPO	13.964	11.741	12.613	93.961	102.766	106.105	93.753	131.207	85.378
ENSEASG00005000875	BIK	0.248	0.264	0.074	0.872	0.907	1.191	0.669	0.515	0.233
ENSEASG00005000877	PTGR1	7.278	9.086	5.213	81.934	65.048	81.334	103.662	60.837	59.044
ENSEASG00005000883	TTLL1	50.867	51.313	53.923	22.172	25.681	22.166	18.59	23.508	28.351
ENSEASG00005000889	GNG10	31.027	34.103	37.725	13.024	16.348	20.914	26.068	17.848	18.851
ENSEASG00005000894	S100A1	1.73	6.99	16.953	45.006	59.919	103.191	25.179	48.341	24.768
ENSEASG00005000914	MFSD2A	1.695	2.4	1.089	30.555	23.237	15.094	42.439	49.928	28.958
ENSEASG00005000919	CAP1	138.007	138.752	114.055	282.552	300.337	229.66	222.206	255.697	275.423
ENSEASG00005000920	S100A16	95.555	99.185	87.473	316.292	285.821	267.562	309.585	250.151	342.022
ENSEASG00005000922	BZW1	186.026	223.184	184.195	359.234	434.934	428.66	430.318	369.872	397.928
ENSEASG00005000925	PSMB1	103.797	106.148	105.674	265.58	223.009	195.837	180.956	205.64	239.245
ENSEASG00005000933	--	8.866	8.702	5.502	2.518	1.7	2.946	0.919	3.035	4.477
ENSEASG00005000936	UGCG	10.657	7.722	6.847	40.184	32.069	31.146	13.472	36.341	33.344
ENSEASG00005000942	SRL	0.102	38.496	116.987	0.108	0.584	0.54	0.276	0.182	0.192
ENSEASG00005000943	S100A3	0.315	0	0	1894.47	1171.57	702.795	358.774	964.375	1481.73
ENSEASG00005000944	MED7	23.376	27.353	23.84	112.279	76.923	85.151	40.259	77.19	94.358
ENSEASG00005000953	DCLK2	5.563	3.731	6.659	2.514	2.214	2.499	1.945	2.56	3.455
ENSEASG00005000957	ADAM33	68.643	52.093	42.41	21.458	19.164	22.153	7.259	23.446	19.593
ENSEASG00005000959	HAVCR2	0	0	0	0.644	0.474	1.368	0.366	3.08	0.764
ENSEASG00005000961	S100A6	44.592	71.874	68.79	1267.12	1053.89	1036.01	1311.97	1110.32	1057.61
ENSEASG00005000966	GSTT1	1.431	0.351	0.296	25.279	35.871	34.532	43.398	32.238	23.199
ENSEASG00005000969	COCH	12.715	6.331	3.714	55.643	76.638	95.945	82.423	76.81	72.318
ENSEASG00005000970	Gstt4	0	0	0	0.697	0.44	0.212	1.188	0.196	0.723
ENSEASG00005000972	s100A7	0	0	0	47.422	33.246	128.235	1257.81	64.022	46.076
ENSEASG00005000989	TIMD4	1.577	0.21	2.385	1.351	1.769	1.419	2.125	3.858	3.419
ENSEASG00005000991	SUSD1	0.937	0.823	0.183	1.977	2.999	1.799	1.749	3.368	2.484
ENSEASG00005000994	COL9A2	7.885	8.298	4.395	1.81	2.119	1.759	4.075	1.927	1.035
ENSEASG00005000997	RSPO2	0.763	1.844	0.891	0.146	0	0	0.078	0.387	0.195
ENSEASG00005000999	SGCD	53.914	52.256	67.624	8.052	7.672	7.272	3.322	9.554	8.166
ENSEASG00005001005	ANGPT1	5.714	10.884	8.462	1.991	3.171	2.481	3.661	2.211	2.889
ENSEASG00005001014	SLX4	10.271	8.698	7.828	4.476	4.13	3.739	1.418	4.014	4.076
ENSEASG00005001020	ZFP69B	2.927	1.556	1.421	0.193	0.061	0.059	0.055	0.109	0.057
ENSEASG00005001028	S100A8	30.509	6.001	4.226	42.161	44.551	138.341	2788.24	57.341	55.273
ENSEASG00005001033	NLRC3	0.28	0.165	0.082	0.774	0.583	0.82	0.136	0.831	0.846
ENSEASG00005001035	KCNK5	1.293	1.64	1.248	5.037	6.002	5.397	8.402	3.586	5.645
ENSEASG00005001036	S100A9	0.884	1.096	0.924	1.243	3.818	2.403	40.739	1.311	8.701
ENSEASG00005001037	RIMS3	0.063	0.133	0.077	2.052	2.566	2.049	0.338	2.123	1.707
ENSEASG00005001040	GPSM2	30.522	35.148	24.709	97.052	91.183	85.324	59.006	81.861	92.254
ENSEASG00005001041	PGLYRP4	0	0.056	0	1.159	0.992	2.865	30.9	2.749	0.736
ENSEASG00005001048	KCNK16	0.842	0.638	0.302	0	0.21	0.054	0	0.1	0.053
ENSEASG00005001050	PGLYRP3	0.06	0	0	9.62	7.719	17.177	24.047	9.285	9.242
ENSEASG00005001051	DDB2	14.972	15.128	10.353	34.429	34.144	28.849	26.221	33.121	29.811
ENSEASG00005001059	WDR47	12.77	12.283	8.41	27.642	26.118	28.372	13.18	21.436	23.447
ENSEASG00005001065	KIF6	5.316	3.552	2.874	3.155	1.669	1.959	0.412	1.154	1.075
ENSEASG00005001081	EEF1A1	1.201	0.647	0.883	0	0	0	1.032	0.424	0
ENSEASG00005001083	SLCO5A1	0.499	0.633	0.8	11.141	9.607	6.142	3.642	6.348	11.243
ENSEASG00005001085	HAND1	3.174	1.097	2.702	0.167	0	0.152	0	0	0
ENSEASG00005001089	SULF1	58.851	53.972	69.465	7.067	11.173	11.36	6.006	10.361	10.211
ENSEASG00005001099	SERPINB8	35.85	39.879	28.834	86.267	95.454	83.485	85.608	71.158	80.309
ENSEASG00005001107	CITED4	0.72	0	0	47.62	29.218	11.759	18.556	21.159	36.713
ENSEASG00005001112	CTPS1	13.058	10.879	13.454	30.171	33.896	22.681	16.449	31.328	38.948
ENSEASG00005001114	HSPA12B	92.37	66.811	63.477	24.814	30.343	24.237	10.106	29.437	19.142
ENSEASG00005001115	SERPINB10	18.997	18.417	8.199	16.326	28.822	29.67	43.473	37.185	20.558
ENSEASG00005001119	C8orf34	0.899	0.593	0.938	11.902	13.665	12.712	11.919	9.053	10.567
ENSEASG00005001123	TUBA1C	549.046	466.819	498.813	1230.94	1232.49	751.389	809.354	1191.06	1050.85
ENSEASG00005001124	SERPINB2	23.146	21.627	12.974	174.703	59.416	100.805	100.951	139.694	147.915
ENSEASG00005001125	OXR1	31.76	34.17	34.131	61.051	64.696	74.525	48.232	60.071	53.728
ENSEASG00005001130	GRIA1	0.308	0.155	0.153	0.397	1.466	1.575	0.092	1.156	0.273
ENSEASG00005001133	SERPINB14	5.501	4.356	3.147	0.062	0.35	0.169	0.053	0.312	0.22
ENSEASG00005001134	PRPH	0.554	1.179	0.807	2.046	1.658	1.464	3.362	3.145	2.274
ENSEASG00005001139	CCDC88A	12.117	12.342	8.484	3.624	4.107	5.081	2.312	5.208	4.78
ENSEASG00005001143	UPK1A	0.467	0.298	0.67	14.828	18.753	13.189	17.168	13.245	19.583
ENSEASG00005001144	VIPR2	0.793	0.417	1.853	4.392	5.394	17.992	10.367	3.947	4.174
ENSEASG00005001145	TROAP	10.304	12.94	9.654	6.008	3.511	3.828	3.303	2.581	5.536
ENSEASG00005001149	SLMAP	16.706	18.97	20.469	31.11	41.89	44.599	28.747	37.522	33.617
ENSEASG00005001157	CPA6	5.869	1.387	1.812	18.227	10.405	8.389	26.892	10.678	13.822
ENSEASG00005001158	ZFPM2	6.357	17.085	9.834	2.272	3.267	3.544	1.76	2.626	2.358
ENSEASG00005001162	SERPINB11	0.589	0	0.077	43.507	49.956	59.458	10.433	21.194	35.013
ENSEASG00005001166	SERPINB3	0	0.122	0	4.711	12.679	7.477	1.955	2.65	19.228
ENSEASG00005001169	C1QL4	0.283	0	0	0.354	0.419	1.088	1.289	0.673	1.339
ENSEASG00005001173	HBB	4227.5	5490.51	3621.68	2.497	1.997	6.817	1.799	5.995	1.537
ENSEASG00005001180	SPATS2	53.508	53.584	48.348	22.655	23.046	27.987	32.265	26.184	24.686
ENSEASG00005001181	PTBP3	22.785	28.086	19.45	53.4	64.044	62.623	52.841	59.392	60.726
ENSEASG00005001185	XKRX	0.583	0.559	0.754	11.966	11.666	10.239	3.918	8.463	10.572
ENSEASG00005001186	HIVEP3	0.447	0.457	0.534	0.959	1.353	0.667	0.832	1.428	1.194
ENSEASG00005001188	MAVS	8.017	9.614	8.463	18.132	20.785	20.737	18.606	19.897	16.707
ENSEASG00005001192	NOX1	0.798	0.519	0.596	3.696	3.849	4.259	2.351	2.921	3.245
ENSEASG00005001209	CSPP1	9.948	11.05	6.901	4.371	4.829	6.362	3.513	5.002	4.65
ENSEASG00005001213	TWSG1	99.732	108.306	81.89	41.786	49.584	51.508	37.605	45.662	50.624
ENSEASG00005001217	RIMKLA	0.282	0.24	0.758	7.358	7.481	5.178	6.403	4.815	5.698
ENSEASG00005001226	LRRTM1	0.669	0.933	0.674	0.044	0.375	0.04	0	0.223	0.039
ENSEASG00005001230	CTNNA2	0.142	0.49	0.095	0	0.035	0	0.032	0.126	0
ENSEASG00005001233	DAAM2	119.367	65.446	50.859	26.315	28.096	26.409	18.151	45.251	32.814
ENSEASG00005001234	DNASE1L3	1.893	3.642	2.423	24.903	21.659	11.94	14.817	24.382	24.342
ENSEASG00005001238	SMOX	17.244	13.174	12.633	42.182	33.62	32.351	33.106	35.23	47.611
ENSEASG00005001240	PRPF40B	24.517	25.141	22.174	10.348	10.614	10.556	12.452	9.016	10.491
ENSEASG00005001241	SPARC	3740.14	4702.98	4158.09	426.395	256.916	309.198	1330.02	455.22	670
ENSEASG00005001246	CCDC30	0.922	1.248	0.902	0.354	0.544	0.523	0.414	0.373	0.275
ENSEASG00005001247	ABHD6	5.665	4.57	4.646	42.307	57.876	64.196	50.62	54.067	40.765
ENSEASG00005001252	FAT2	3.213	2.767	1.666	6.847	5.124	5.748	3.135	5.769	5.114
ENSEASG00005001254	ADRA1D	1.042	1.371	2.223	0.052	0.198	0.143	0.089	0.265	0.093
ENSEASG00005001259	ELAPOR1	0.507	0.383	0.647	23.453	59.316	22.899	4.08	28.633	13.206
ENSEASG00005001263	APCDD1	450.687	337.836	230.599	128.299	137.838	118.118	72.015	165.674	137.866
ENSEASG00005001264	PXK	16.35	13.032	12.214	36.986	33.211	34.166	31.427	30.589	35.29
ENSEASG00005001266	DCAF13	16.721	18.607	15.639	46.386	43.828	38.491	23.265	31.792	34.109
ENSEASG00005001271	DPEP1	35.078	65.785	28.267	18.324	15.021	7.694	17.067	15.122	23.73
ENSEASG00005001273	BAIAP2L1	5.891	8.091	8.402	30.171	32.539	37.062	22.505	29.097	32.023
ENSEASG00005001279	DNAH6	0.01	0.011	0.009	0.098	0.133	0.198	0.018	0.201	0.019
ENSEASG00005001282	NPTX2	8.208	6.051	3.531	0.577	2.619	0.893	1.131	0.292	1.078
ENSEASG00005001285	CTHRC1	112.486	471.298	206.764	16.101	8.647	21.18	15.017	14.188	22.466
ENSEASG00005001292	P3H1	64.956	73.129	65.054	16.217	15.152	17.693	11.556	17.087	16.029
ENSEASG00005001293	KIAA1958	0.959	2.094	1.35	4.596	5.007	3.415	3.081	3.839	2.862
ENSEASG00005001294	ZAP70	0.171	0.228	0.038	1.987	1.879	1.644	0.962	2.324	2.65
ENSEASG00005001295	BAALC	14.818	16.948	9.487	4.122	3.735	8.923	3.218	6.956	2.978
ENSEASG00005001296	TMEM130	9.231	5.741	7.678	0	0.476	0.262	0.061	0.424	0.149
ENSEASG00005001300	RUNDC3B	1.524	1.168	1.104	3.863	4.521	5.581	1.67	3.341	3.203
ENSEASG00005001303	HBE1	2.428	1.033	0.218	0	0	0	0	0	0
ENSEASG00005001304	SGK3	5.71	5.784	3.365	54.702	61.945	58.932	55.506	51.365	59.353
ENSEASG00005001323	CENPM	22.026	24.649	20.012	10.769	11.744	5.339	4.996	9.807	11.822
ENSEASG00005001337	SLC46A2	7.794	11.944	7.381	20.674	19.607	21.106	13.332	22.671	16.028
ENSEASG00005001339	SHISA8	1.376	0.788	0.901	0.112	0.106	0.305	0.238	0.33	0.248
ENSEASG00005001340	ZNF691	12.541	11.088	11.494	5.202	7.588	4.735	4.178	4.765	5.551
ENSEASG00005001349	ANKRD23	0.695	4.382	10.987	0.733	0.402	0.728	0.057	0.843	0.474
ENSEASG00005001352	ARHGAP33	4.244	3.871	3.296	1.33	0.811	0.982	0.811	1.658	1.329
ENSEASG00005001367	LMAN2L	29.959	29.798	29.65	15.328	13.318	12.06	7.533	13.331	13.897
ENSEASG00005001376	SLC36A2	0.072	0	0	8.843	7.208	9.368	6.429	8.62	7.457
ENSEASG00005001378	CHGB	0.314	0.81	0.161	0.047	0.26	0.086	0	0	0.042
ENSEASG00005001385	Piezo2	57.691	42.767	31.414	1.529	1.686	1.929	0.998	2.301	1.994
ENSEASG00005001391	SPIRE2	2.298	3.724	2.207	24.298	24.938	21.644	14.847	22.596	18.783
ENSEASG00005001394	PTPRN2	0.569	0.285	0.51	3.635	4.571	1.863	2.345	3.156	2.479
ENSEASG00005001397	TRABD2A	0.2	0.071	0	0.701	1.194	0.575	0.299	0.947	1.559
ENSEASG00005001401	FER1L5	0.888	0.393	0.547	0.254	0.221	0.249	0.15	0.313	0.243
ENSEASG00005001406	FAM107A	1.052	2.144	1.65	19.2	26.518	14.255	23.217	13.759	23.938
ENSEASG00005001410	KLF10	17.096	34.185	31.002	70.278	83.303	57.872	89.736	101.124	62.497
ENSEASG00005001413	TRIM34	1.257	0.808	0.607	3.417	2.99	5.107	0.565	1.894	2.585
ENSEASG00005001417	CFAP20DC	22.429	18.47	14.933	6.297	5.9	8.912	5.961	6.923	8.748
ENSEASG00005001421	RNF17	0.053	0.137	0.208	0	0	0	0	0	0
ENSEASG00005001426	CCDC69	1.157	1.982	4.321	13.287	19.357	12.526	11.549	15.501	15.311
ENSEASG00005001430	ATP12A	2.4	1.684	1.279	42.084	36.394	33.165	63.712	27.96	21.938
ENSEASG00005001434	APLP1	3.243	3.02	2.349	1.16	1.139	1.179	0.607	3.279	0.528
ENSEASG00005001439	NFKBID	0.952	1.601	0.845	6.775	3.42	3.202	1.621	15.369	4.499
ENSEASG00005001444	TYROBP	11.862	12.223	13.615	43.45	37.154	53.907	33.794	87.872	76.949
ENSEASG00005001445	CAPG	28.719	18.893	16.569	348.795	315.724	249.527	363.452	307.614	304.927
ENSEASG00005001459	SYNE4	1.739	2.31	1.444	0.745	0.909	0.844	0.523	0.251	0.781
ENSEASG00005001460	TUBB4B	149.747	154.102	144.911	377.724	441.155	308.907	254.364	453.813	451.116
ENSEASG00005001463	MAT2A	27.475	36.174	31.846	102.905	91.251	86.833	23.12	91.835	94.347
ENSEASG00005001465	CADPS	2.973	2.584	0.394	0	0.029	0.111	0	0	0.109
ENSEASG00005001470	ABCB1	0.172	0.366	0.18	2.332	2.205	3.198	0.774	2.198	2.262
ENSEASG00005001472	SV2A	0.04	0.128	0.036	0.593	1.441	1.079	0.072	1.143	1.054
ENSEASG00005001475	CLIP3	45.557	35.993	38.393	17.584	18.567	19.876	15.343	18.515	18.167
ENSEASG00005001481	TRIM34	0.499	0.868	0.691	2.727	3.122	2.613	0.285	2.543	3.276
ENSEASG00005001493	SYNPR	0.335	0.357	0.361	0	0	0	0.051	0	0
ENSEASG00005001496	ANXA6	187.794	162.398	207.136	39.729	48.656	46.983	25.36	51.161	52.512
ENSEASG00005001507	THOC7	18.994	24.196	16.834	45.498	53.75	58.192	50.148	49.894	57.899
ENSEASG00005001515	ELOVL1	31.509	28.805	28.64	102.126	125.185	84.963	239.26	117.336	108.911
ENSEASG00005001517	TRIM22	0.338	0.299	0.202	5.347	10.28	9.14	4.049	9.374	10.249
ENSEASG00005001525	LMBR1	15.798	11.834	10.707	39.465	39.93	35.778	24.207	37.416	35.781
ENSEASG00005001555	PRICKLE2	16.863	12.939	11.201	7.903	6.876	5.817	5.343	5.775	6.118
ENSEASG00005001557	MRPS21	34.887	36.803	40.205	17.522	26.231	19.936	10.946	13.552	23.89
ENSEASG00005001566	PRPF3	66.225	61.124	52.72	27.96	28.999	31.757	22.425	20.143	25.761
ENSEASG00005001571	TEF	31.773	24.002	20.608	54.996	55.728	42.712	12.699	60.306	48.133
ENSEASG00005001574	RPRD2	26.913	25.675	19.63	14.733	14.691	13.614	9.806	12.141	13.369
ENSEASG00005001575	SMAD1	97.947	69.067	68.905	36.314	39.465	41.603	30.756	37.729	34.934
ENSEASG00005001602	RANGAP1	21.093	19.493	19.108	42.464	45.192	36.644	42.622	49.525	54.171
ENSEASG00005001603	NKL	0	0	0.151	0.488	0	0.444	0	3.778	0.315
ENSEASG00005001605	--	4.139	5.673	2.556	21.924	18.344	18.72	9.09	24.638	19.754
ENSEASG00005001606	ECM1	21.119	27.679	29.827	139.783	90.519	168.109	118.345	133.135	114.19
ENSEASG00005001607	ATOH8	16.332	17.119	13.762	9.716	12.069	18.21	2.26	13.043	5.959
ENSEASG00005001609	HHIP	2.629	4.556	4.397	0.732	0.595	0.665	1.742	0.769	1.114
ENSEASG00005001613	ST3GAL5	14.945	23.766	22.244	44.468	41.827	40.948	39.007	46.501	35.653
ENSEASG00005001635	ADAMTS9	11.268	10.059	15.033	2.977	3.699	3.383	7.298	2.6	4.527
ENSEASG00005001637	PLCB1	2.304	2.815	2.674	4.247	8.034	4.979	4.381	5.905	5.085
ENSEASG00005001640	OR52W1	0.557	1.184	0.748	0.147	0	0	0	0	0.131
ENSEASG00005001644	ICOSLG	3.566	3.337	4.463	40.835	34.125	36.463	39.812	43.058	43.058
ENSEASG00005001649	PLCB4	2.832	4.769	6.884	9.32	18.017	13.593	3.902	12.381	13.037
ENSEASG00005001654	CCKBR	0.16	0	0.239	0.731	1.383	0.512	0.128	0.855	0.45
ENSEASG00005001655	MRPL35	33.881	35.729	37.333	81.591	76.443	68.512	62.796	78.24	74.263
ENSEASG00005001658	LAMP5	1.324	1.126	0.415	0	0	0	0	0	0
ENSEASG00005001663	--	1.432	1.522	2.053	1.51	3.712	3.299	3.859	2.803	13.159
ENSEASG00005001666	SMPD1	18.242	16.649	18.519	37.589	48.234	36.844	31.714	44.816	39.231
ENSEASG00005001667	AGPAT3	10.617	8.775	8.513	39.195	61.498	46.923	44.528	67.534	52.195
ENSEASG00005001670	APBB1	26.936	26.959	26.299	9.775	12.998	13.301	12.936	11.643	9.489
ENSEASG00005001678	MFSD10	14.423	14.709	12.634	24.719	34.213	29.85	20.419	24.018	23.825
ENSEASG00005001679	PDXK	5.234	5.186	6.771	13.972	14.009	14.614	9.352	18.104	15.706
ENSEASG00005001681	SNAP25	2.984	0.982	0.51	0.075	0	0	0.128	0	0
ENSEASG00005001682	DPP6	0.446	0.672	0.898	0.163	0.192	0.143	0.199	0.069	0.036
ENSEASG00005001684	ADHFE1	4.171	3.793	3.053	9.326	9.686	6.063	2.515	8.254	8.389
ENSEASG00005001691	RRS1	6.769	8.247	8.189	9.358	14.812	11.673	16.711	14.038	18.553
ENSEASG00005001693	RNF103	19.826	21.292	24.14	62.428	51.436	48.639	36.624	49.921	71.088
ENSEASG00005001701	TRIM55	0.339	11.382	25.857	0	0	0	0	0	0.05
ENSEASG00005001704	PTPRF	28.472	29.417	20.432	52.79	70.629	48.73	64.29	67.051	60.413
ENSEASG00005001707	RMND5A	23.971	25.609	23.003	79.832	76.662	72.017	48.241	64.801	62.153
ENSEASG00005001708	NEURL3	1.203	1.58	0.558	2.015	2.47	3.053	9.797	4.035	2.911
ENSEASG00005001719	SIK1	8.092	7.519	8.541	92.738	23.979	14.854	40.598	191.949	73.018
ENSEASG00005001721	CD8A	2.21	1.081	3.558	14.835	5.539	10.939	3.979	14.935	14.57
ENSEASG00005001726	ST3GAL3	31.192	32.465	33.44	10.082	12.746	15.386	9.507	11.523	10.763
ENSEASG00005001730	CD8B	0.357	0	0.91	1.672	1.736	1.81	0.326	2.575	2.856
ENSEASG00005001731	DNHD1	0.773	0.556	0.693	0.43	0.448	0.321	0.094	0.223	0.235
ENSEASG00005001742	SPTLC3	8.342	8.556	6.819	63.291	63.731	82.535	54.459	42.673	47.016
ENSEASG00005001748	ISM1	9.401	5.261	2.57	14.216	11.199	20.674	6.728	11.817	13.781
ENSEASG00005001750	TMLHE	10.162	9.874	8.653	5.473	6.345	5.187	2.514	4.855	4.031
ENSEASG00005001762	ATP6V0B	81.467	88.057	72.009	159.518	141.915	147.298	153.451	171.821	176.758
ENSEASG00005001764	SMYD1	0.113	12.175	32.09	0	0	0	0	0	0
ENSEASG00005001781	CFL2	31.445	74.097	162.239	34.479	37.87	35.119	34.468	31.644	39.511
ENSEASG00005001787	THNSL2	5.272	4.481	4.06	1.402	0.727	1.611	0.234	1.152	0.683
ENSEASG00005001793	FOXI3	6.935	12.29	6.747	0	0.118	0.626	0.107	0.105	0.222
ENSEASG00005001812	F2RL1	5.483	5.887	4.288	41.104	32.378	28.332	16.952	38.271	29.895
ENSEASG00005001816	S100Z	1.346	1.625	1.121	0	0	0.171	0	0	0
ENSEASG00005001819	FLRT3	34.878	47.313	21.616	67.966	79.299	81.36	24.869	39.636	57.815
ENSEASG00005001822	CRHBP	0.535	1.074	0.959	0	0.237	0.171	0.481	0	0.056
ENSEASG00005001830	Gm4952	0.761	2.416	0.229	0.067	0.298	0.833	0	0.279	0.154
ENSEASG00005001833	IGKC	0	0	0.262	1.695	1.02	1.122	0.131	2.601	0.548
ENSEASG00005001859	HYCC2	9.942	14.088	6.863	21.026	22.786	23.379	27.537	14.41	17.818
ENSEASG00005001868	PIP4K2B	68.095	61.086	58.336	29.572	29.65	33.526	9.23	28.751	26.393
ENSEASG00005001887	OTOR	303.531	115.461	98.374	1.541	2.623	16.556	8.534	4.422	11.376
ENSEASG00005001899	PCSK2	0.687	0.713	0.342	0	0.048	0.508	0	0.212	0.089
ENSEASG00005001904	LHFPL2	132.326	75.859	77.638	10.129	8.768	8.681	10.477	10.322	10.176
ENSEASG00005001908	BFSP1	1.153	0.603	0.381	0	0.283	0.272	0.255	0.063	0.066
ENSEASG00005001917	KBTBD8	0.802	1.422	1.229	5.392	5.557	4.963	1.294	2.38	4.784
ENSEASG00005001922	ARL5C	1.063	1.294	1.091	3.852	3.414	5.478	7.655	4.15	3.354
ENSEASG00005001923	DSTN	149.408	152.39	133.4	372.717	378.03	389.307	285.972	384.592	408.15
ENSEASG00005001924	CACNB1	4.831	25.96	52.686	6.24	5.091	7.126	2.709	4.722	3.781
ENSEASG00005001933	RRBP1	94.845	90.311	71.893	23.282	41.059	42.585	20.301	34.576	29.658
ENSEASG00005001935	STAC2	0.372	1.027	0.352	5.122	7.909	5.136	3.698	5.903	5.073
ENSEASG00005001945	HSBP1L1	0.325	0	0	12.35	12.65	9.056	7.306	5.21	13.727
ENSEASG00005001951	SLC66A2	15.267	15.666	14.035	33.834	29.995	29.567	28.395	31.96	35.56
ENSEASG00005001952	BHMT	0.168	0	0	0.626	0.408	0.443	0.059	0.528	0.557
ENSEASG00005001984	PRKAG2	15.196	18.203	23.034	49.366	56.598	57.33	35.876	49.632	52.368
ENSEASG00005001985	MGME1	24.044	28.829	21.27	12.838	11.754	10.304	13.816	13.5	13.7
ENSEASG00005001994	CFLAR	27.157	28.448	23.488	41.327	43.222	45.694	63.272	53.664	50.92
ENSEASG00005001999	KAT14	29.38	27.434	27.221	12.43	17.736	14.042	11.439	12.835	12.486
ENSEASG00005002007	ZNF133	27.59	29.456	23.586	10.246	9.854	8.474	11.023	6.472	8.278
ENSEASG00005002008	CCDC85A	4.534	4.083	4.827	1.902	1.446	1.83	1.034	1.788	1.256
ENSEASG00005002012	WDR86	11.766	10.959	8.273	5.219	3.292	2.996	0.496	3.986	6.33
ENSEASG00005002018	MCL1	77.205	91.686	87.492	241.821	171.374	156.738	169.082	245.263	221.684
ENSEASG00005002024	SMARCD3	49.66	46.373	65.565	26.891	26.136	25.71	22.906	27.965	30.959
ENSEASG00005002034	CHPF2	23.209	24.639	20.297	9.055	10.015	10.828	6.884	12.247	11.18
ENSEASG00005002043	REL	3.447	3.391	4.586	10.018	8.936	8.087	14.285	26.092	9.37
ENSEASG00005002053	--	18.074	13.141	12.739	7.984	8.858	9.418	5.527	5.499	8.113
ENSEASG00005002060	FAM177A1	22.335	22.086	15.047	42.012	46.532	48.212	29.525	41.273	41.76
ENSEASG00005002061	SETDB1	24.488	26.389	23.266	12.789	11.474	12.641	6.547	10.086	13.347
ENSEASG00005002065	PRORP	12.531	14.116	10.514	6.458	7.589	5.329	6.375	4.481	5.742
ENSEASG00005002066	ANXA9	0.236	1.277	1.129	11.52	10.615	9.505	4.034	9.819	13.019
ENSEASG00005002068	PSMA6	141.133	139.58	141.972	445.494	388.735	349.487	319.627	266.868	367.572
ENSEASG00005002070	NFKBIA	23.269	24.886	18.778	154.686	81.241	102.74	759.318	206.705	172.073
ENSEASG00005002077	ERI3	45.748	44.147	42.877	19.208	22.033	16.892	18.352	22.695	19.809
ENSEASG00005002080	BNIPL	19.062	8.611	7.515	79.514	61.174	93.912	95.935	87.756	71.779
ENSEASG00005002083	SANBR	3.408	4.88	3.485	8.043	10.112	10.251	4.788	9.232	8.954
ENSEASG00005002091	C2orf74	5.387	6.075	7.023	2.82	1.791	3.186	1.906	3.777	4.286
ENSEASG00005002096	YPEL4	0.639	0.425	0.501	4.383	1.992	4.526	1.795	2.062	2.473
ENSEASG00005002100	SERPING1	138.674	114.493	113.454	211.403	238.162	291.667	238.309	281.226	196.817
ENSEASG00005002101	ZNF516	10.632	9.476	6.39	3.371	3.739	3.717	2.236	4.512	3.429
ENSEASG00005002102	SEMA6C	21.206	27.445	25.647	6.775	5.376	5.372	3.194	6.224	4.38
ENSEASG00005002104	SMTNL1	0	3.106	7.465	0.056	0.103	0.157	0.047	0.096	0.243
ENSEASG00005002111	SLC43A1	5.073	3.688	5.15	14.085	17.344	26.487	13.486	23.954	16.408
ENSEASG00005002118	INSM1	1.968	0.455	0.077	0	0	0	0	0	0
ENSEASG00005002119	TMOD4	5.569	15.982	34.778	7.705	5.314	7.243	3.067	4.53	4.773
ENSEASG00005002120	EI24	52.921	51.733	45.094	124.653	135.49	126.098	80.339	124.693	116.171
ENSEASG00005002122	RTN4RL2	0.654	0.069	0.199	2.556	4.099	1.991	0.817	3.033	5.774
ENSEASG00005002136	ZC4H2	14.842	13.549	13.693	7.025	6.57	7.785	5.594	6.557	6.654
ENSEASG00005002142	MYO19	5.836	4.787	4.54	9.673	13.933	10.213	11.478	11.154	11.095
ENSEASG00005002146	SLC37A2	1.684	2.188	1.731	15.877	9.493	12.228	9.671	10.099	9.141
ENSEASG00005002154	PPP1R1B	2.9	0.789	0.889	46.388	116.806	71.152	30.613	54.131	27.442
ENSEASG00005002161	LMOD3	0.074	11.807	26.581	0.156	0	0.071	0	0	0
ENSEASG00005002162	FRMD4B	26.032	16.322	17.331	42.202	41.301	42.581	26.249	40.702	31.044
ENSEASG00005002164	TCAP	5.544	43.517	91.198	5.965	3.519	6.259	3.108	4.952	4.931
ENSEASG00005002174	GRK4	1.039	1.178	0.759	0.511	0.536	0.9	0.108	0.133	0.612
ENSEASG00005002181	SERPINB4	0	0	0	3.036	1.378	3.316	0.621	1.127	2.267
ENSEASG00005002190	SELENBP1	1.577	1.999	1.41	12.506	20.197	5.861	3.764	10.964	18.018
ENSEASG00005002192	MIEN1	23.186	27.43	34.471	84.924	72.477	73.849	71.414	73.539	73.144
ENSEASG00005002194	GRB7	1.764	3.276	1.943	33.445	30.313	32.042	34.26	26.811	23.753
ENSEASG00005002201	SERPINB13	1.335	0.7	0.955	58.724	78.235	66.536	21.047	25.957	50.269
ENSEASG00005002206	CCDC15	14.151	15.389	10.926	8.052	7.183	8.521	5.603	6.262	7.563
ENSEASG00005002207	SERPINB12	31.928	14.107	7.104	102.37	115.084	104.48	42.019	96.3	93.433
ENSEASG00005002209	TBX2	3.408	6.481	7.376	2.918	3.279	3.773	1.585	2.712	2.73
ENSEASG00005002210	SERPINB5	42.941	34.445	19.581	381.809	407.928	394.99	251.936	349.267	323.04
ENSEASG00005002214	GDF11	20.949	14.38	13.065	3.098	2.653	3.778	1.046	2.91	3.171
ENSEASG00005002219	HEPACAM	0.136	0.145	0.162	0.37	0.394	0.548	0.276	0.937	0.535
ENSEASG00005002222	IKZF3	0	0.123	0.073	0.398	0.784	0.784	0.142	1.151	1.321
ENSEASG00005002223	KDSR	27.037	26.172	21.33	49.316	49.851	58.598	43.834	54.454	51.184
ENSEASG00005002235	CEP76	12.412	10.308	14.213	4.574	1.559	3.343	6.269	7.213	3.125
ENSEASG00005002236	ZPBP2	0.233	0.247	0.469	1.227	1.16	1.117	1.097	1.346	1.2
ENSEASG00005002244	ROBO3	1.373	1.487	1.3	0.929	0.517	1.02	0.512	0.553	0.486
ENSEASG00005002245	DNAJC14	48.941	48.526	37.77	25.38	24.43	26.727	15.572	22.547	23.143
ENSEASG00005002247	GXYLT2	80.048	105.88	87.306	4.976	3.84	5.467	6.042	4.73	6.816
ENSEASG00005002254	tmem198	43.007	52.409	41.287	23.094	16.627	20.239	26.013	16.139	17.136
ENSEASG00005002260	MMP19	4.164	11.558	4.999	38.296	24.684	19.721	16.502	25.818	31.596
ENSEASG00005002262	TAF10	34.119	40.558	52.776	81.147	76.272	69.609	93.967	90.18	91.92
ENSEASG00005002263	PDZRN3	40.067	37.851	34.134	88.171	75.413	72.342	86.677	98.515	70.831
ENSEASG00005002269	CIDEA	0	0.734	2.359	61.003	90.278	113.393	66.428	99.023	68.588
ENSEASG00005002272	ZNF850	7.394	8.716	6.473	3.204	4.401	4.512	2.317	3.367	3.494
ENSEASG00005002276	GSDMA	0.199	0.491	0.951	197.68	172.831	153.626	161.746	164.999	159.524
ENSEASG00005002278	IMPA2	5.666	9.716	7.745	23.532	20.131	21.76	30.8	20.36	16.408
ENSEASG00005002279	ZNF461	8.832	7.778	8.118	5.007	4.785	4.922	3.753	2.981	4.277
ENSEASG00005002281	VSIG2	0.865	1.302	0.517	1.368	2.012	2.144	1.877	2.116	2.365
ENSEASG00005002283	RNFT1	33.326	39.371	30.468	173.446	147.858	175.332	84.101	126.504	151.76
ENSEASG00005002298	ZFP14	24.815	28.747	18.631	10.102	11.01	10.584	7.768	7.873	8.606
ENSEASG00005002303	PANX3	5.115	3.505	2.853	1.439	0.907	1.637	0.408	0.607	0.746
ENSEASG00005002304	VMP1	64.82	65.525	54.766	140.002	114.423	117.761	132.992	114.812	130.452
ENSEASG00005002305	NPC1	7.338	9.198	6.956	39.166	42.516	34.89	30.34	34.022	35.367
ENSEASG00005002316	OR8A1	6.305	8.668	6.266	2.782	1.447	3.064	0.995	1.878	1.311
ENSEASG00005002317	RIOK3	27.906	25.881	24.751	52.32	53.611	57.431	53.79	44.19	48.311
ENSEASG00005002332	ALS2	8.161	13.136	10.312	27.008	27.804	20.785	13.59	19.567	24.66
ENSEASG00005002333	ZNF568	8.348	9.817	8.707	5.309	5.602	8.123	2.53	3.911	4.161
ENSEASG00005002345	CROT	23.277	22.615	17.037	41.948	50.842	67.796	20.537	44.262	42.325
ENSEASG00005002346	ZNF790	4.605	5.537	3.896	2.905	3.562	3.884	0.812	1.992	2.502
ENSEASG00005002347	CDK15	1.808	4.264	3.534	0	0	0	0	0.198	0
ENSEASG00005002348	DUSP2	0.296	0.315	0.331	15.392	13.559	11.123	6.113	17.891	20.08
ENSEASG00005002353	ZNF566	12.975	9.73	9.454	7.065	6.983	5.811	4.11	4.085	5.806
ENSEASG00005002362	--	2.119	2.069	2.065	0.474	0.823	0.606	0.189	0.333	0.049
ENSEASG00005002371	KIAA2012	0.038	0.08	0	0.12	0.415	0.436	0	0	0.106
ENSEASG00005002372	ZNF569	4.993	5.456	3.777	3.456	3.78	3.652	2.471	2.135	2.25
ENSEASG00005002373	ADRA2B	1.033	1.268	1.852	4.778	5.311	2.823	0.5	3.325	3.951
ENSEASG00005002376	ZNF875	3.956	3.608	2.803	3.212	3.081	3.21	1.391	1.456	2.267
ENSEASG00005002386	ZNF81	7.73	7.992	6.836	5.239	6.526	5.606	3.176	3.022	4.333
ENSEASG00005002392	ZNF573	2.838	3.37	2.502	2.295	1.51	1.045	0.297	1.095	1.508
ENSEASG00005002395	LY9	2.068	1.502	1.853	3.633	3.594	4.718	1.295	5.307	4.64
ENSEASG00005002400	SLAMF7	0.19	0	0.147	3.179	1.383	3.067	1.841	4.828	4.747
ENSEASG00005002404	CD48	2.345	2.286	2.978	12.231	10.655	18.951	10.302	29.221	21.996
ENSEASG00005002409	SLAMF1	0.065	0.069	0.404	0.964	1.743	1.567	0.939	1.384	0.737
ENSEASG00005002413	CD84	8.747	4.414	3.767	14.257	10.313	14.786	4.555	15.395	13.644
ENSEASG00005002420	SLAMF6	0	0.175	0.074	1.966	0.443	1.727	0.417	1.346	1.177
ENSEASG00005002421	ABHD3	1.54	2.508	1.726	7.761	8.188	11.061	8.412	8.389	7.81
ENSEASG00005002434	VWA5A	89.782	89.352	91.825	30.363	34.62	40.053	29.622	38.817	31.17
ENSEASG00005002435	KPNA7	0.071	3.584	11.5	0	0	0	0	0	0
ENSEASG00005002436	PROM2	8.432	9.258	5.741	29.634	41.342	29.711	22.416	36.413	35.365
ENSEASG00005002441	ZNF607	6.819	5.067	5.061	1.543	0.103	0.435	0	0.404	1.276
ENSEASG00005002444	ARPC1A	98.412	101.857	91.21	202.313	203.939	214.791	178.452	208.127	204.085
ENSEASG00005002461	SARS1	46.625	49.995	46.079	106.021	93.95	98.294	114.805	91.556	114.157
ENSEASG00005002462	ARPC1B	61.302	91.813	67.422	178.147	191.036	201.427	202.966	258.847	233.642
ENSEASG00005002472	DPF1	0.488	3.297	2.782	0.06	0.122	0.176	0.055	0.108	0
ENSEASG00005002508	CASQ1	0.056	74.145	185.656	0.234	0.111	0.053	0	0.148	0
ENSEASG00005002517	--	102.447	91.797	154.088	30.409	26.954	33.263	31.154	34.281	44.521
ENSEASG00005002521	PAX1	1.578	0.944	1.945	0	0.098	0	0	0.176	0
ENSEASG00005002527	PRR11	4.536	5.657	4.467	3.544	2.625	0.968	2.113	1.844	3.309
ENSEASG00005002539	ATP1A4	0.344	0.1	0.224	0.264	0	0	0	0	0.029
ENSEASG00005002540	SSTR4	2.105	0.979	0.629	0	0	0	0	0.104	0
ENSEASG00005002550	ZNF202	24.18	26.795	26.047	8.322	8.503	7.738	5.946	5.285	8.037
ENSEASG00005002552	CD55	56.862	34.162	28.99	85.645	76.076	87.584	304.807	89.008	75.005
ENSEASG00005002554	ICA1L	0.723	0.414	0.698	1.408	1.276	1.976	0.65	1.238	1.148
ENSEASG00005002555	ANKRD34B	4.585	3.582	2.537	1.128	1.168	3.38	2.022	0.957	0.928
ENSEASG00005002556	SCN3B	0.463	6.723	17.002	0.325	0.769	0.296	0.277	0.823	0.723
ENSEASG00005002560	CHL1	0.493	0.612	0.246	9.227	10.568	10.524	3.309	7.356	6.063
ENSEASG00005002561	PLP1	12.574	12.161	18.03	2.937	4.67	4.088	2.392	3.429	3.499
ENSEASG00005002570	SAL1	0	0	0	0.973	0.46	2.879	0.207	0.411	0
ENSEASG00005002573	CLMP	117.678	125.752	97.593	56.715	48.544	84.171	48.513	51.209	46.781
ENSEASG00005002579	CELSR2	2.057	2.158	1.708	17.919	18.87	14.889	12.862	21.111	17.991
ENSEASG00005002583	KIAA1324L	1.269	1.552	1.351	2.627	2.283	3.756	1.915	3.163	2.362
ENSEASG00005002588	JHY	2.271	2.841	1.662	0.563	0.321	1.201	1.021	0.357	0.513
ENSEASG00005002591	CARF	11.928	10.876	8.202	6.224	6.409	6.292	4.196	3.645	3.766
ENSEASG00005002593	CRTAM	0	0	0	0.071	0.809	0.584	0	0.241	0.57
ENSEASG00005002594	CR1	0.112	0.13	0.08	0.212	0.277	0.6	0.288	0.159	0.415
ENSEASG00005002597	WBP2	76.324	83.842	87.523	186.122	186.684	164.178	170.611	215.252	174.627
ENSEASG00005002598	CST3	396.293	375.38	422.519	2083.46	1912.02	1914	1390	2792.67	1737.36
ENSEASG00005002612	TRIM47	9.032	11.687	7.109	24.257	30.585	25.778	15.473	35.708	24.825
ENSEASG00005002616	CR2	0.904	0.205	0.328	0.043	0.122	0.116	0.037	0	0.076
ENSEASG00005002618	Nrxn1	3.808	3.524	1.592	0.176	0.609	0.17	0.162	1.02	0.677
ENSEASG00005002623	ACSS1	32.463	33.719	23.158	10.789	11.419	11.47	7.245	13.187	9.804
ENSEASG00005002628	ARMCX5	11.734	12.805	7.858	3.502	3.986	3.932	2.571	1.872	3.617
ENSEASG00005002638	PLK3	6.375	9.362	8.475	48.908	32.791	25.96	24.906	47.583	48.057
ENSEASG00005002643	PLXNA2	5.247	6.936	8.389	17.098	17.709	12.738	12.77	18.463	19.38
ENSEASG00005002645	ZCCHC2	3.295	3.87	3.297	6.101	7.755	10.041	4.13	6.887	6
ENSEASG00005002655	SORL1	2.138	1.164	1.211	12.59	21.386	16.993	4.272	13.88	10.008
ENSEASG00005002659	LAMB3	6.494	8.127	4.146	18.001	18.739	19.089	27.648	21.045	17.219
ENSEASG00005002660	MSH6	65.93	65.78	46.004	27.104	29.382	25.583	19.565	23.523	28.18
ENSEASG00005002669	HSD11B1	1.075	1.882	1.53	8.601	7.06	6.676	28.056	6.132	4.624
ENSEASG00005002680	CDH20	7.61	3.268	2.58	3.653	4.768	4.168	0.526	2.605	2.059
ENSEASG00005002690	GRM3	0.518	0.254	0.036	0	0	0	0	0	0
ENSEASG00005002691	ACOX1	32.048	39.663	33.111	106.743	134.758	86.287	73.709	88.795	106.772
ENSEASG00005002692	CCBE1	13.068	8.023	7.217	3.467	2.342	3.458	3.978	4.372	3.798
ENSEASG00005002693	LMAN1	113.887	112.84	94.382	48.403	55.871	53.742	45.308	44.149	41.456
ENSEASG00005002698	IRF6	18.859	24.692	13.727	88.38	79.44	62.387	124.851	87.96	76.372
ENSEASG00005002701	COLEC12	168.244	164.129	161.253	43.299	32.149	39.964	30.666	41.8	36.093
ENSEASG00005002703	SEC11C	92.564	94.352	97.767	178.713	207.985	210.671	147.878	153.894	167.043
ENSEASG00005002708	ZNF532	85.839	75.201	54.536	31.561	26.314	32.389	21.365	28.387	29.274
ENSEASG00005002709	SYT14	2.379	0.696	0.585	0.197	0.047	0.224	0.084	0.083	0.132
ENSEASG00005002710	TYMS	105.963	114.139	106.552	62.195	64.799	46.212	39.91	57.687	64.215
ENSEASG00005002714	HHAT	13.815	11.833	10.322	6.975	7.504	6.21	5.118	6.296	6.403
ENSEASG00005002721	ALPK2	0.235	0.769	2.033	0.168	0.19	0.284	0.14	0.45	0.23
ENSEASG00005002722	METTL4	12.857	12.125	10.217	8.259	7.128	5.829	4.669	5.859	5.405
ENSEASG00005002724	MYOZ3	1.072	4.014	7.004	0.365	0.43	0.465	0.062	0.493	0.713
ENSEASG00005002729	DST	26.978	42.972	22.211	86.959	73.531	102.931	40.046	70.47	76.509
ENSEASG00005002735	CD74	42.018	23.64	27.338	746.034	766.44	816.996	377.666	1470.1	888.043
ENSEASG00005002739	PMEL	26.869	27.939	18.174	89.322	111.416	59.529	47.748	90.643	163.857
ENSEASG00005002742	SEMA3D	75.613	54.194	50.406	9.759	12.176	14.125	5.451	10.057	9.709
ENSEASG00005002749	PPM1E	3.487	3.007	2.222	0.368	0.502	0.372	0.07	0.379	0.218
ENSEASG00005002750	CAMK2A	0.52	8.614	21.948	0.494	0.467	0.535	0.146	0.555	0.098
ENSEASG00005002770	CYP20A1	34.84	43.19	30.174	14.303	15.962	17.282	15.871	16.515	16.848
ENSEASG00005002777	SLC26A2	12.403	13.714	8.806	36.046	39.49	49.671	19.459	27.039	28.067
ENSEASG00005002778	ABI2	82.085	56.524	48.065	21.426	26.623	21.382	11.146	25.175	24.758
ENSEASG00005002780	LPGAT1	26.5	22.779	19.832	11.721	10.781	14.097	7.409	13.336	12.922
ENSEASG00005002784	RNF43	3.988	3.88	2.102	10.707	9.214	8.719	5.578	8.366	8.637
ENSEASG00005002785	INTS7	21.268	20.948	17.024	8.677	11.697	7.96	5.922	7.909	10.639
ENSEASG00005002786	PDE6A	0.259	0.33	0.232	0.601	2.22	0.348	0.14	0.553	0.243
ENSEASG00005002790	SC5D	20.443	22.188	18.008	173.387	291.402	327.293	138.325	165.686	214.272
ENSEASG00005002794	DTL	10.74	12.206	10.033	4.408	5.079	2.69	2.393	4.14	3.882
ENSEASG00005002796	NCALD	8.899	15.825	28.957	8.045	12.752	10.41	1.948	9.118	8.977
ENSEASG00005002799	PPP2R5A	26.832	33.287	27.158	76.527	91.097	76.123	89.838	71.95	77.991
ENSEASG00005002802	ZNF706	79.318	102.154	81.813	191.449	146.155	201.099	171.222	206.295	204.677
ENSEASG00005002808	ATP8B1	5.682	6.099	3.589	13.84	17.511	15.741	9.262	12.087	12.18
ENSEASG00005002809	ATF3	28.689	35.302	39.161	222.722	46.9	33.985	22.96	264.006	87.356
ENSEASG00005002815	SNX31	2.559	1.984	2.532	0.225	0.372	0.921	0.192	0.047	0.3
ENSEASG00005002822	SORT1	3.93	5.373	9.121	28.424	31.144	27.153	14.912	31.447	32.152
ENSEASG00005002827	LPO	0	0.119	0	1.007	0.336	10.557	3.533	0.95	1.008
ENSEASG00005002832	BTBD19	4.375	4.837	3.191	2.501	1.921	2.011	1.319	1.73	2.274
ENSEASG00005002842	CD28	0.496	0.527	0.296	1.046	0.824	0.793	0.668	7.573	2.17
ENSEASG00005002843	ARHGEF37	1.412	2.428	1.451	12.654	10.955	9.637	7.451	8.883	9.086
ENSEASG00005002846	VASH2	136.727	109.262	105.885	5.529	10.503	7.967	3.962	5.397	4.969
ENSEASG00005002847	NR2F6	14.774	12.804	12.834	32.264	35.243	32.617	22.104	37.36	31.252
ENSEASG00005002849	CTLA4	0.212	0.15	0	2.608	0.282	1.017	0.127	0.943	0.53
ENSEASG00005002852	RASGRF2	2.62	1.124	0.734	2.747	2.625	3.961	2.206	1.93	2.134
ENSEASG00005002854	ICOS	0	0	0	1.177	0.915	0.918	0.577	3.781	2.722
ENSEASG00005002855	CSNK1A1	139.342	149.294	118.898	373.533	354.391	357.162	389.118	312.483	378.949
ENSEASG00005002856	ANGEL2	31.941	33.109	23.284	15.128	16.404	17.69	7.984	13.083	15.562
ENSEASG00005002867	NR1D1	1.593	2.081	1.974	9.239	7.279	11.941	7.894	7.989	10.982
ENSEASG00005002871	RGS22	1.718	2.758	2.309	1.105	1.237	1.397	0.327	1.294	1.045
ENSEASG00005002876	AFAP1L1	14.305	26.681	37.749	3.93	5.676	5.568	3.694	4.544	6.546
ENSEASG00005002879	MSL1	60.567	59.762	51.572	34.452	31.93	37.291	23.958	31.274	29.453
ENSEASG00005002889	MOCS1	2.408	2.962	1.795	23.427	20.134	20.316	25.434	27.075	24.604
ENSEASG00005002894	SMYD2	4.002	5.311	14.012	31.928	31.946	27.831	26.079	28.775	27.319
ENSEASG00005002897	ERBB3	9.708	21.539	32.147	51.196	58.985	50.016	52.266	62.937	50.092
ENSEASG00005002916	CMKLR2	5.733	4.265	4.262	12.162	9.665	12.568	14.026	9.769	5.773
ENSEASG00005002920	UNC5CL	0.044	0.473	1.156	0	0	0	0	0.04	0
ENSEASG00005002924	ACSM1	1.638	0.649	1.393	0.473	0.664	0.426	0.25	0.445	0.885
ENSEASG00005002925	SH3TC2	3.932	3.045	3.851	6.728	6.102	10.249	1.637	5.515	4.493
ENSEASG00005002928	ADAM23	10.94	12.732	10.013	2.291	4.961	1.35	1.149	2.351	1.655
ENSEASG00005002936	CUEDC1	18.07	18.903	15.671	6.49	13.15	8.908	6.479	11.474	8.213
ENSEASG00005002947	NFYA	36.706	37.253	28.913	27.197	26.139	21.548	8.227	18.256	21.186
ENSEASG00005002948	MDH1B	2.495	2.728	1.457	2.632	2.544	2.076	0.901	1.249	0.564
ENSEASG00005002951	VPS13B	20.222	19.059	15.245	8.828	9.612	10.412	6.642	8.677	7.9
ENSEASG00005002959	RNASE1	0	0	0	0.332	2.51	0.332	0	0.84	1.18
ENSEASG00005002965	MSI2	6.468	6.422	4.646	13.32	10.848	11.618	8.08	9.772	11.424
ENSEASG00005002970	PSMA5	45.42	48.324	53.475	161.808	136.565	125.638	136.199	139.208	140.308
ENSEASG00005002972	FILIP1	15.183	21.054	17.417	3.914	6.073	5.113	1.807	4.386	4.861
ENSEASG00005002974	RAPGEFL1	6.82	8.346	4.754	30.499	24.634	28.021	22.379	29.874	33.616
ENSEASG00005002976	SYPL2	0	18.087	42.901	0	0	0	0	0	0.063
ENSEASG00005002977	TREM2	1.294	1.161	1.443	3.034	3.579	2.406	0.289	1.664	4.012
ENSEASG00005002978	PA2G4	129.82	121.82	115.956	297.685	275.382	201.02	208.898	265.906	278.436
ENSEASG00005002984	ATXN7L2	4.529	4.92	4.933	2.547	2.198	1.966	1.628	2.419	2.294
ENSEASG00005002985	TREML2	0.124	0.395	0.056	0.784	0.618	0.714	0.39	1.378	1.22
ENSEASG00005002999	TREM1	0.316	0.336	0.469	3.667	4.996	1.214	10.365	11.404	7.534
ENSEASG00005003002	EPCAM	31.665	40.314	20.477	131.523	162.04	141.416	181.922	174.968	157.962
ENSEASG00005003014	CCNYL1	5.204	7.834	5.817	15.17	17.375	19.119	7.039	17.171	13.325
ENSEASG00005003015	CCDC105	0	0	0	1.496	1.108	1.87	0.553	1.551	0.988
ENSEASG00005003020	CASP14	0.069	0.074	0.187	13.042	17.597	14.273	7.115	19.599	17.722
ENSEASG00005003021	STPG4	6.447	1.626	4.451	1.191	0.997	1.037	1.565	0.631	1.004
ENSEASG00005003025	OR1I1	1.423	1.815	1.148	1.05	0.284	0.137	0	0.253	0.133
ENSEASG00005003026	TTC7A	6.935	6.341	4.011	26.392	29.04	29.436	32.807	40.924	35.02
ENSEASG00005003030	SYDE1	28.112	28.756	21.238	12.325	13.479	9.796	7.408	13.462	13.312
ENSEASG00005003031	MDFI	65.821	56.956	52.129	20.988	21.262	15.108	8.184	20.024	18.56
ENSEASG00005003033	MCFD2	31.961	36.477	34.174	70.331	97.335	105.463	51.803	73.914	75.895
ENSEASG00005003034	TFEB	4.161	4.644	4.373	9.216	12.392	12.946	8.364	14.828	13.451
ENSEASG00005003036	CDC6	8.049	9.478	5.516	5.1	5	3.823	2.144	4.895	3.882
ENSEASG00005003041	FZD5	0.647	0.229	0.709	5.083	4.591	5.179	3.49	6.017	3.441
ENSEASG00005003044	FRS3	5.39	5.876	5.733	2.074	2.297	2.634	1.177	1.57	1.852
ENSEASG00005003047	PRICKLE4	7.049	6.102	5.504	2.776	2.476	2.676	1.079	2.033	2.744
ENSEASG00005003057	COLGALT1	82.934	87.593	73.627	25.238	29.026	23.689	24.726	34.828	33.247
ENSEASG00005003061	CCND3	57.486	69.724	89.365	33.21	39.162	27.146	44.915	40.251	41.502
ENSEASG00005003062	EPAS1	18.367	17.999	17.848	31.817	52.881	28.624	24.831	44.317	41.301
ENSEASG00005003064	IDH1	23.906	19.419	17.705	67.835	71.465	58.578	69.026	71.453	73.102
ENSEASG00005003068	GDPD2	0.618	1.314	1.107	6.666	5.308	6.798	2.22	6.682	5.883
ENSEASG00005003074	TRERF1	10.991	8.008	7.715	3.637	3.832	3.8	1.228	5.13	3.291
ENSEASG00005003076	OSR2	138.619	101.36	94.356	34.495	33.947	33.555	10.217	54.843	23.24
ENSEASG00005003080	PRKCE	9.592	9.105	9.203	3.967	4.339	5.6	3.122	4.558	4.842
ENSEASG00005003085	DCHS1	25.769	22.034	17.322	8.026	7.647	7.714	4.463	8.307	5.649
ENSEASG00005003087	PTPN14	11.055	11.905	8.295	27.295	26.088	23.9	15.973	27.487	21.422
ENSEASG00005003096	INAVA	1.932	1.565	0.831	11.354	14.62	11.748	15.252	9.125	7.464
ENSEASG00005003109	CAMSAP2	13.681	18.297	13.716	32.881	32.001	35.73	25.225	31.51	33.531
ENSEASG00005003111	GVINP1	0.809	0.951	0.659	2.891	3.984	8.136	1.037	4.135	4.856
ENSEASG00005003113	GVINP1	0	0.031	0.027	0.206	0.149	0.574	0.069	0.422	0.251
ENSEASG00005003123	CEP170	31.374	31.883	26.788	7.977	6.885	8.994	6.159	7.773	8.1
ENSEASG00005003129	LGALS3	173	303.814	171.514	1360.31	1237.92	1297.68	1008.45	1219.05	1073.15
ENSEASG00005003142	PLD5	1.874	2.033	0.519	0.099	1.144	1.279	0.084	0.526	0.264
ENSEASG00005003143	CACNA1B	0.182	0.211	0.237	2.371	1.121	1.507	0.757	1.397	1.163
ENSEASG00005003158	GCH1	8.043	9.47	5.94	12.53	13.504	15.486	24.792	17.263	17.139
ENSEASG00005003164	WDR64	0.211	0.299	0.252	0	0	0	0	0	0
ENSEASG00005003166	NR5A2	2.185	2.598	2.324	1.905	1.854	2.76	0.458	1.29	1.161
ENSEASG00005003170	PPFIBP2	23.422	34.703	27.89	75.289	71.509	68.102	83.417	70.966	74.248
ENSEASG00005003173	OPN3	3.171	7.11	16.436	4.072	5.018	4.103	1.548	4.969	2.78
ENSEASG00005003176	CUL7	27.639	30.32	22.784	11.759	13.357	13.482	5.181	14.532	13.611
ENSEASG00005003179	CYB5R2	4.333	5.98	6.673	15.827	15.491	11.972	3.933	10.205	10.754
ENSEASG00005003180	PTPRC	2.915	2.028	1.814	11.471	12.624	22.054	6.234	24.758	19.32
ENSEASG00005003182	MRPL2	74.208	78.041	77.975	43.578	27.39	19.831	54.962	53.301	46.466
ENSEASG00005003187	KMO	0.234	0.088	0.49	13.994	23.739	16.26	3.646	8.057	6.881
ENSEASG00005003191	KLC4	39.919	40.316	33.553	18.125	16.054	16.307	12.121	13.968	14.33
ENSEASG00005003194	CDKN3	18.426	29.894	40.421	14.75	14.61	9.614	9.546	10.508	12.969
ENSEASG00005003195	PIGM	2.813	3.789	2.774	7.418	8.51	6.122	4.718	9.514	6.332
ENSEASG00005003204	PTK7	215.079	151.308	117.168	48.541	44.896	35.257	38.347	67.768	53.549
ENSEASG00005003205	SLAMF9	2.188	0.931	2.746	6.542	4.839	6.069	1.709	11.68	3.143
ENSEASG00005003207	MANBAL	25.57	25.025	29.227	7.513	11.603	14.282	7.921	7.626	12.877
ENSEASG00005003217	COL12A1	462.664	274.527	228.828	85.851	78.503	141.055	99.843	81.625	83.31
ENSEASG00005003218	SRF	12.206	15.294	18.119	37.601	39.555	24.374	15.338	43.261	34.868
ENSEASG00005003219	DENND1B	4.341	4.127	3.92	11.006	10.622	12.793	4.577	12.701	10.104
ENSEASG00005003221	TAGLN2	179.499	233.225	209.073	710.791	799.455	595.68	961.536	760.755	673.02
ENSEASG00005003225	CFAP45	0.943	1.433	1.449	4.619	4.502	3.946	4.237	3.238	4.55
ENSEASG00005003231	MATN2	230.997	149.989	163.359	30.594	28.686	32.416	21.881	31.245	29.562
ENSEASG00005003234	VSIG8	0.643	0.304	0.256	692.468	651.238	287.626	182.463	543.097	815.451
ENSEASG00005003238	SLAMF8	0.286	0.608	0	6.931	2.778	2.195	1.797	7.629	5.56
ENSEASG00005003242	NLRP10	0.15	0.319	0.269	3.108	2.391	6.474	8.437	1.689	2.53
ENSEASG00005003243	MROH8	2.025	2.238	2.385	0.126	0.792	1.067	1.391	0.777	2.309
ENSEASG00005003249	TUB	13.139	12.725	9.334	6.574	4.177	5.618	2.161	6.664	3.718
ENSEASG00005003257	RGS7	0.362	0.28	0.316	2.425	2.925	12.051	2.279	2.567	3.794
ENSEASG00005003275	FCER1A	31.325	9.424	8.857	39.876	70.386	95.396	37.567	98.738	62.716
ENSEASG00005003276	FMN2	5.555	2.985	3.485	0.516	0.721	0.972	0.122	1.121	0.41
ENSEASG00005003278	STK33	3.937	3.605	3.137	1.615	1.472	1.522	1.621	0.681	0.256
ENSEASG00005003282	ACKR1	0.065	0.137	0.116	19.463	32.428	22.3	53.041	28.193	16.943
ENSEASG00005003284	CADM3	2.969	3.157	3.268	9.872	8.52	7.133	4.198	6.059	8.011
ENSEASG00005003291	AIM2	0	0.064	0.107	1.701	1.132	1.605	0.268	0.744	0.84
ENSEASG00005003292	IFI16	0.249	0.292	0.497	3.102	4.176	4.663	1.537	3.143	4.19
ENSEASG00005003295	IFI16	1.565	1.713	1.651	8.934	9.962	14.673	6.328	13.061	17.874
ENSEASG00005003298	IFI16	1.883	1.63	1.886	8.173	9.235	9.884	4.82	7.994	9.196
ENSEASG00005003299	ENTPD6	33.927	37.65	32.735	11.67	13.985	18.289	11.999	12.194	11.711
ENSEASG00005003302	CFH	7.251	6.657	2.549	16.576	26.457	48.47	29.443	18.479	17.025
ENSEASG00005003310	SOGA1	9.462	7.477	6.326	3.887	3.91	3.388	1.808	4.047	2.819
ENSEASG00005003319	NID1	78.435	79.7	85.883	44.288	27.625	41.441	23.101	33.695	38.41
ENSEASG00005003328	GPR137B	6.936	7.435	4.924	14.456	12.229	18.859	12.863	12.79	12.334
ENSEASG00005003343	TP53INP1	15.819	19.96	18.008	45.919	36.454	40.643	17.874	28.769	31.09
ENSEASG00005003365	CCNE2	4.343	4.8	3.603	9.644	12.289	11.316	3.304	7.058	10.756
ENSEASG00005003368	SLA2	0.463	0.914	0.414	1.949	2.703	2.982	1.425	4.186	2.728
ENSEASG00005003375	SPTA1	0.058	0.142	0.275	0	0	0	0	0	0
ENSEASG00005003377	CDC73	19.783	23.418	16.985	36.098	41.008	35.73	46.147	40.091	40.089
ENSEASG00005003382	PREPL	25.526	42.003	52.512	18.615	21.316	18.832	12.948	15.235	19.849
ENSEASG00005003394	RGS2	30.449	15.869	22.655	162.05	89.747	73.928	78.697	97.436	116.097
ENSEASG00005003395	ACTN2	2.483	98.615	240.818	0.599	0.599	1.453	0.348	0.833	0.464
ENSEASG00005003396	SEMA3A	10.751	11.164	12.823	2.132	1.777	4.073	1.576	3.047	2.921
ENSEASG00005003410	CD1E	0.932	0.305	0.385	6.198	3.716	10.526	1.352	16.008	6.452
ENSEASG00005003419	MTR	7.749	6.063	5.768	2.941	3.075	2.806	2.554	2.631	2.112
ENSEASG00005003422	BRINP3	0	1.313	5.901	0	0	0.169	0	0.052	0
ENSEASG00005003425	CD40LG	0	0	0	2.981	1.719	2.978	0.062	8.375	2.392
ENSEASG00005003429	UBE2L3	22.055	14.305	22.556	53.758	59.787	56.944	39.124	43.252	52.84
ENSEASG00005003433	SCUBE2	12.59	12.996	12.319	28.905	26.603	40.375	8.568	29.903	27.311
ENSEASG00005003438	CCDC120	5.447	5.518	4.702	25.508	28.307	24.352	20.028	28.761	22.079
ENSEASG00005003447	CD1E	0.582	0.389	0	8.495	3.713	10.979	5.486	21.445	7.446
ENSEASG00005003448	WDR45	20.393	19.926	17.853	37.249	36.717	34.626	44.003	34.687	38.769
ENSEASG00005003449	CEACAM1	6.932	3.563	4.142	0.609	0.806	2.107	0.83	1.337	0.65
ENSEASG00005003457	CYP2B11	0	0	0	0	0.286	0.602	0	0.291	0.755
ENSEASG00005003458	CD1A	0	0.318	0	0.841	0.795	1.626	0	1.153	1.121
ENSEASG00005003461	TCF4	96.94	79.785	52.542	29.964	31.476	36.031	19.067	32.242	32.91
ENSEASG00005003465	CCDC68	0.305	0.216	0.446	1.845	2.703	2.931	0.274	1.466	1.238
ENSEASG00005003466	RPS19	4800.44	4452.95	4881.15	2556.85	2107.74	2370.97	3166.88	2414.84	2715.78
ENSEASG00005003468	RAB27B	3.43	5.135	4.475	62.826	67.33	72.244	25.456	44.408	50.82
ENSEASG00005003469	CD1A	4.431	2.56	1.765	34.203	28.542	43.747	9.507	115.482	61.167
ENSEASG00005003478	SEMA3E	3.824	9.22	3.923	4.438	3.534	4.164	1.726	3.729	2.602
ENSEASG00005003479	MAD2L1BP	4.735	6.549	4.761	35.544	23.8	21.67	9.931	26.714	32.284
ENSEASG00005003480	C18orf54	8.575	9.396	6.034	4.045	3.985	5.417	2.321	4.342	3.437
ENSEASG00005003482	RSPH9	1.327	1.805	1.222	7.235	6.487	4.374	3.444	5.191	5.615
ENSEASG00005003488	POLI	17.306	18.781	11.998	7.894	7.306	11.558	8.219	6.908	8.208
ENSEASG00005003489	CD1D	0.868	2.438	0.838	0	0	0	0.07	0.069	0
ENSEASG00005003491	PCLO	0.487	0.761	0.308	1.751	1.627	1.099	0.206	1.197	1.235
ENSEASG00005003495	EPB41L1	9.255	6.346	5.633	17.735	19.488	13.59	6.493	17.706	15.949
ENSEASG00005003499	CD5L	0.421	1.174	0.88	0.761	1.318	1.119	1.404	2.032	1.747
ENSEASG00005003501	FCRL1	0.578	0.291	0.436	0.086	0.081	0.244	0	0.144	0.076
ENSEASG00005003502	TMEM63B	14.919	14.961	11.995	36.669	32.316	31.723	37.796	45.479	36.628
ENSEASG00005003503	ESRRG	0.122	1.075	1.168	0.258	0.305	0.059	0	0.18	0
ENSEASG00005003504	MBD2	29.103	26.976	25.688	83.058	90.511	81.435	111.128	85.42	88.582
ENSEASG00005003517	TGFB2	42.157	57.451	37.015	13.334	14.518	15.188	22.66	13.17	11.852
ENSEASG00005003519	EPHX3	8.453	7.989	6.84	22.659	25.288	34.714	52.685	36.411	26.314
ENSEASG00005003520	SIRPB1	0	0	0.055	0.26	0.492	0.533	0.333	0.439	0.695
ENSEASG00005003522	CACNA2D1	22.944	24.528	30.296	9.122	9.22	12.052	9.307	9.995	9.342
ENSEASG00005003537	INSIG2	25.265	20.584	20.222	58.849	56.99	65.797	47.636	53.899	57.134
ENSEASG00005003544	MARCO	3.442	6.384	8.539	0.169	0.319	0	0.575	0.142	0.751
ENSEASG00005003545	CYP2B4	0	0	0	0.357	1.858	3.306	0.051	1.356	1.324
ENSEASG00005003549	CNTN6	0.959	0.465	0.287	0	0	0	0	0	0.037
ENSEASG00005003551	SDCBP2	0.944	0.463	0.383	11.466	11.41	12.347	14.576	9.899	10.259
ENSEASG00005003554	C1QL2	0	0	0	0.205	0.129	0.374	0	0.693	0.304
ENSEASG00005003555	DENND5A	90.834	79.273	72.758	35.938	39.071	41.799	37.839	44.688	36.677
ENSEASG00005003558	CNTN4	8.48	6.508	4.757	0.78	1.091	0.634	0.819	0.756	1.063
ENSEASG00005003559	STEAP3	0.364	0.609	1.073	5.065	6.138	6.184	5.853	5.592	5.685
ENSEASG00005003561	TMEM74B	2.875	4.362	1.884	0	0.381	0.3	0	0.371	0.195
ENSEASG00005003563	HEATR5A	29.714	30.288	24.986	9.913	13.816	12.298	8.193	10.156	10.571
ENSEASG00005003564	IL5RA	0.394	0.058	0	1.454	1.13	1.749	0.841	1.49	1.663
ENSEASG00005003568	TMEM41B	18.101	14.628	16.158	70.045	66.819	66.605	33.883	47.512	49.605
ENSEASG00005003571	DCC	0.311	0.127	0.214	0.05	0.048	0.069	0	0.021	0.022
ENSEASG00005003573	EMILIN2	131.994	98.735	103.349	30.442	31.294	27.817	18.521	40.092	27.844
ENSEASG00005003576	FKBP9	261.992	285.025	223.047	67.046	83.828	92.539	61.005	92.174	88.168
ENSEASG00005003578	KHDRBS2	0.785	0.729	1.492	0.104	0.49	0.094	0	0.087	0.184
ENSEASG00005003581	NT5C3A	13.773	12.648	11.046	47.192	46.567	60.348	24.876	38.585	38.819
ENSEASG00005003582	TMEM37	2.709	6.342	6.722	34.098	21.794	38.297	22.292	28.074	20.797
ENSEASG00005003583	LGSN	0	0	0.056	2.654	3.128	1.568	1.507	1.633	1.065
ENSEASG00005003592	LRRN1	52.019	55.219	81.889	1.481	1.745	1.503	0.454	1.084	0.724
ENSEASG00005003600	FAM110A	6.198	3.698	5.416	35.859	31.343	27.584	30.153	32.98	32.368
ENSEASG00005003603	MYOM1	1.44	44.837	112.339	3.914	3.28	3.134	0.745	1.873	2.75
ENSEASG00005003605	SLC52A3	0.831	0.78	0.613	8.041	6.677	5.584	7.986	6.611	7.775
ENSEASG00005003612	HGF	5.827	6.838	6.466	3.344	3.444	3.817	3.377	2.22	3.777
ENSEASG00005003613	SRXN1	2.759	3.563	4.416	10.185	8.058	10.595	2.833	9.471	8.687
ENSEASG00005003623	TRIB3	0.263	0.28	0.094	3.318	1.521	1.919	1.9	4.034	2.124
ENSEASG00005003627	SOX12	20.829	17.26	15.401	4.497	4.201	3.391	2.125	3.75	2.688
ENSEASG00005003632	C20orf96	19.084	17.74	15.015	4.785	3.775	2.449	4.136	4.231	6.15
ENSEASG00005003638	BMPER	17.728	18.779	19.467	3.305	2.351	2.959	0.649	2.196	2.206
ENSEASG00005003651	ATP1B3	64.968	72.088	66.152	270.636	264.787	283.927	442.641	271.216	245.824
ENSEASG00005003653	DLGAP1	1.454	1.178	1.179	0.657	0.76	0.864	0.436	0.555	0.195
ENSEASG00005003656	REM1	12.101	9.118	11.219	3.501	3.655	5.377	6.523	6.215	5.058
ENSEASG00005003660	ID1	34.814	50.971	40.957	100.978	112.833	111.822	57.958	134.354	95.551
ENSEASG00005003664	BCL2L1	42.565	56.285	43.629	92.828	84.414	68.283	97.332	86.758	123.363
ENSEASG00005003669	MYLK2	0	12.455	29.541	0.038	0.109	0.035	0	0.032	0.034
ENSEASG00005003671	SPSB4	4.385	3.788	2.375	0.482	0.638	1.14	0.246	0.894	1.456
ENSEASG00005003672	MYH2	0.083	7.175	16.706	0	0	0.094	0.035	0	0
ENSEASG00005003674	RASAL3	0.855	0.909	0.596	1.503	2.178	2.705	1.564	4.113	3.355
ENSEASG00005003677	TNS4	0.272	0.521	0.098	25.798	22.382	18.566	77.282	29.185	32.391
ENSEASG00005003678	ADGRB3	3.991	3.995	3.376	0.584	0.86	0.532	0.482	0.441	0.606
ENSEASG00005003679	CCR7	0.312	0.265	0.335	0.688	0.373	0.957	2.239	2.761	2.693
ENSEASG00005003681	KRT222	4.061	3.525	2.809	0.926	2.744	2.31	0.702	0.888	1.163
ENSEASG00005003683	CLSTN2	1.507	1.786	1.042	4.905	2.834	3.266	1.277	3.679	5.735
ENSEASG00005003687	Dusp15	0.528	0.309	0.574	5.946	4.886	5.453	5.721	8.06	6.379
ENSEASG00005003693	KRT25	0.258	0.686	0.752	764.755	730.861	553.873	430.528	691.624	968.66
ENSEASG00005003695	KRT26	0.063	0.067	0	147.162	128.761	96.327	36.791	113.848	141.031
ENSEASG00005003698	SLC29A1	49.999	57.877	64.173	216.71	244.762	212.075	482.53	241.982	202.024
ENSEASG00005003705	ESRP1	16.014	12.249	8.458	79.911	82.23	77.218	70.176	71.802	78.353
ENSEASG00005003713	KRT23	0.606	0.097	0.068	507.283	478.659	519.819	210.351	344.558	538.479
ENSEASG00005003715	LRPPRC	10.158	11.743	10.497	18.948	25.884	20.653	23.788	22.057	24.187
ENSEASG00005003716	KRT39	0.051	0	0.137	135.551	127.656	80.044	25.533	81.619	117.242
ENSEASG00005003719	RPS28	451.096	389.1	596.818	269.162	189.592	246.264	404.439	290.481	315.061
ENSEASG00005003720	NFKBIE	10.581	7.982	8.476	8.044	11.542	10.624	32.502	25.797	9.943
ENSEASG00005003721	KRT40	0	0	0	356.051	203.069	130.609	81.762	268.407	385.594
ENSEASG00005003725	HCK	0.482	0.872	1.211	3.002	3.031	3.937	1.777	4.422	4.026
ENSEASG00005003733	CERS4	15.356	14.356	12.797	30.253	37.352	37.879	59.736	42.826	31.627
ENSEASG00005003734	Krtap3-1	0	0	0	6.596	5.346	2.573	0.803	3.578	7.96
ENSEASG00005003740	--	0	0	0	370.13	493.05	289.417	21.143	397.391	367.732
ENSEASG00005003745	DPY19L1	40.297	44.164	34.485	11.975	12.554	12.651	8.192	8.848	11.255
ENSEASG00005003757	PIK3CB	3.736	5.045	3.369	17.089	17.85	19.193	22.159	19.621	17.992
ENSEASG00005003767	DLGAP5	3.647	4.847	5.557	1.282	0.303	1.225	0.273	3.516	1.995
ENSEASG00005003771	CLIC5	0.851	1.091	3.062	4.324	6.96	7.359	2.52	7.038	4.689
ENSEASG00005003773	ESYT3	0.385	0.925	0.998	4.788	5.447	3.841	4.233	6.502	4.244
ENSEASG00005003776	ENPP4	4.916	3.235	3.124	11.605	14.685	14.384	7.371	15.113	12.735
ENSEASG00005003782	CYP4F22	3.652	2.212	1.92	222.744	306.614	413.702	102.182	374.725	223.638
ENSEASG00005003786	CYP39A1	6.402	6.242	3.908	75.618	73.445	107.221	56.551	45.036	71.891
ENSEASG00005003787	UBASH3A	0	0.081	0	2.37	0.762	2.766	0.877	1.566	0.611
ENSEASG00005003791	SLC25A27	7.743	6.913	7.707	2.958	2.995	2.539	2.391	2.061	2.128
ENSEASG00005003796	DZIP1L	18.348	18.676	10.885	6.06	5.12	5.85	3.683	6.61	5.843
ENSEASG00005003799	PLA2G7	13.125	15.699	17.733	57.979	49.37	64.041	129.683	54.89	60.159
ENSEASG00005003812	IL20RB	1.478	0.925	0.278	33.496	26.403	42.262	57.205	32.778	48.904
ENSEASG00005003817	SLC35G2	1.533	1.104	1.727	0.888	0.271	0.368	0.575	0.404	0.24
ENSEASG00005003819	LRRC8E	0.653	0.463	0.455	3.445	4.994	5.156	3.065	5.813	5.241
ENSEASG00005003821	MAPK4	3.722	2.088	2.93	0.616	1.132	0.741	1.101	1.608	0.639
ENSEASG00005003825	ADGRF1	0.806	1.5	2.048	0.142	0.134	0.323	0.121	0.209	0.158
ENSEASG00005003829	TMPRSS3	0	0	0	0.495	0.76	0.292	0.1	0.216	0.506
ENSEASG00005003832	TNFRSF21	36.356	34.811	37.758	15.313	15.51	13.595	31.092	18.266	20.704
ENSEASG00005003835	CD209L2	13.041	22.351	23.532	83.518	96.798	116.894	10.56	134.265	60.021
ENSEASG00005003838	MSL2	27.94	29.961	21.516	13.262	17.233	16.009	14.231	11.789	13.386
ENSEASG00005003839	CD209L2	3.284	3.492	4.292	8.874	4.025	7.881	6.638	11.445	5.325
ENSEASG00005003843	CLEC4G	0.492	0.722	0.344	7.357	7.072	8.302	2.643	26.592	12.15
ENSEASG00005003849	ABCG1	1.634	1.928	1.252	4.158	6.33	5.637	3.851	5.287	3.227
ENSEASG00005003856	POFUT1	42.514	40.103	38.803	21.246	24.672	21.632	11.613	24.574	21.142
ENSEASG00005003867	EHBP1L1	19.574	22.098	34.551	7.351	9.501	9.321	5.063	11.714	10.946
ENSEASG00005003868	LRRC55	0	0	0	0.262	0.31	0.119	0	0.055	0.058
ENSEASG00005003871	NOL4L	11.694	6.92	7.061	5.14	4.884	4.421	2.538	5.374	4.364
ENSEASG00005003872	APLNR	24.914	22.808	22.76	2.458	4.23	3.212	0.107	3.403	2.914
ENSEASG00005003874	KY	2.59	5.379	11.264	0.453	0.222	0.171	0	0.119	0.293
ENSEASG00005003887	C2CD2	14.535	15.277	13.464	89.787	92.793	72.292	20.257	82.115	74.345
ENSEASG00005003888	ANLN	22.051	21.921	16.735	10.382	10.92	8.093	5.914	8.099	12.881
ENSEASG00005003896	POU2F3	13.35	10.21	4.43	19.987	30.548	27.696	22.829	38.475	19.122
ENSEASG00005003899	OAF	58.032	51.258	46	87.966	102.45	122.973	44.933	113.666	75.541
ENSEASG00005003900	CD2AP	14.942	19.194	11.69	32.665	38.733	43.568	36.31	33.524	35.697
ENSEASG00005003906	TRIM29	45.251	43.903	28.003	221.359	220.063	186.811	254.126	216.701	217.37
ENSEASG00005003908	Tmprss2	0.054	0	0	3.473	4.018	2.507	2.87	2.668	2.888
ENSEASG00005003909	ERO1A	25.791	27.087	22.536	48.725	58.483	66.132	70.408	49.058	52.707
ENSEASG00005003911	MX1	1.039	0.925	1.479	0.706	2.846	1.371	3.413	1.667	2.418
ENSEASG00005003913	GPR137C	3.122	2.705	3.161	0.183	0.058	0.167	0.052	0.206	0.271
ENSEASG00005003916	NECTIN1	7.485	8.653	5.751	33.868	41.459	30.665	33.648	49.094	44.21
ENSEASG00005003918	THY1	162.387	182.557	175.886	534.838	575.232	648.187	254.378	670.427	580.965
ENSEASG00005003919	USP2	0.989	2.688	6.385	10.588	10.639	5.401	6.635	17.294	15.565
ENSEASG00005003923	IL11RA	245.367	232.294	180.2	35.67	35.558	57.861	20.607	46.078	43.065
ENSEASG00005003928	RPS6KA1	15.873	12.296	12.318	37.446	30.119	34.926	51.56	42.236	40.544
ENSEASG00005003935	ARID3C	0	0	0	0	0	1.436	0	0.091	0
ENSEASG00005003942	AOAH	1.987	1.151	1.182	4.218	4.815	4.098	5.566	5.583	5.304
ENSEASG00005003945	CNTFR	50.065	37.289	40.268	8.767	8.634	14.405	13.022	7.843	9.757
ENSEASG00005003953	ABCG4	0.146	0	0.044	0.871	0.829	0.606	1.056	0.865	0.323
ENSEASG00005003955	FAM135A	8.788	8.387	7.183	16.471	18.26	18.054	9.603	14.098	13.037
ENSEASG00005003956	CRYBG2	2.757	3.196	1.642	20.26	19.45	12.998	13.664	15.928	18.971
ENSEASG00005003961	UBXN11	10.127	10.695	8.286	4.199	4.585	5.089	4.269	5.055	5.041
ENSEASG00005003964	CEP85	10.972	14.19	13.419	7.986	8.102	6.96	4.48	6.009	5.743
ENSEASG00005003965	RAB6B	7.532	6.469	4.83	0.917	0.636	0.278	0.26	1.031	0.706
ENSEASG00005003966	CATSPER4	0.063	0.134	0.113	0.467	0.252	0.911	0.284	0.394	0.474
ENSEASG00005003974	CNKSR1	9.971	6.787	7.572	18.257	18.975	18.856	14.979	23.271	22.323
ENSEASG00005003975	MOK	3.836	2.939	3.851	2.293	1.226	1.138	1.835	1.876	1.005
ENSEASG00005003976	CINP	18.372	17.644	16.029	40.787	41.381	37.82	28.404	36.634	47.627
ENSEASG00005003983	KCNK7	4.99	5.521	2.513	104.575	96.555	74.666	61.337	80.519	90.881
ENSEASG00005003991	IGFL1	0.223	0	0	4.2	3.272	0.489	7.432	2.044	1.042
ENSEASG00005003993	HIF3A	21.309	22.985	34.069	0.511	0.262	0.689	6.376	0.213	1.821
ENSEASG00005003994	CDK3	5.17	5.458	4.259	3.051	2.056	3.069	1.793	2.111	2.62
ENSEASG00005003998	TMBIM6	292.939	293.085	271.195	767.012	873.858	1017.38	486.349	909.875	714.327
ENSEASG00005004002	MX2	0	0	0.037	0.691	0.735	0.668	1.324	1.53	0.499
ENSEASG00005004006	PNMA8C	0.174	0	0.419	1.232	2.3	2.201	0.432	0.356	1.573
ENSEASG00005004007	RYR1	0.707	13.476	34.893	0.521	0.582	0.632	0.347	0.65	0.509
ENSEASG00005004025	MYO5B	2.927	2.838	1.507	24.857	23.337	23.277	32.477	25.118	19.653
ENSEASG00005004033	FAM110D	1.407	0.779	1.168	5.119	7.119	5.52	3.982	5.018	6.511
ENSEASG00005004035	ADGRF2	0.456	0.13	0.353	8.002	5.39	8.045	5.822	5.237	4.772
ENSEASG00005004036	TRIM63	0.711	5.19	8.397	1.01	2.291	2.777	4.903	1.992	2.056
ENSEASG00005004037	GALR2	0	0.097	0	3.964	2.194	3.784	1.153	3.834	4.04
ENSEASG00005004039	ADGRF4	3.156	8.629	3.839	85.114	80.138	83.264	84.706	69.711	78.22
ENSEASG00005004040	NACC1	5.31	7.289	6.491	15.937	16.668	12.282	13.272	19.548	13.854
ENSEASG00005004051	PTCHD4	0.38	0.269	0.416	0.089	0	0.081	0.076	0.225	0
ENSEASG00005004057	TNFAIP2	6.596	9.336	6.296	10.57	10.891	14.597	28.244	12.235	7.15
ENSEASG00005004062	SLC1A5	7.078	8.857	8.246	28.027	34.36	29.216	30.472	35.503	29.584
ENSEASG00005004066	C6orf141	0	1.788	1.292	8.359	6.945	4.842	9.062	2.992	8.334
ENSEASG00005004069	RNF157	34.423	29.799	27.643	13.726	11.505	8.5	5.578	9.247	11.546
ENSEASG00005004073	RAP2A	75.561	98.309	102.191	29.3	35.016	44.806	31.149	48.654	31.055
ENSEASG00005004074	MAP3K9	0.561	0.754	0.556	2.68	2.327	1.475	0.77	1.42	1.718
ENSEASG00005004076	LRRN3	19.3	9.633	6.414	1.293	1.613	1.1	0.309	1.768	0.681
ENSEASG00005004079	RHAG	0.548	0.946	0.675	1.732	1.57	1.248	1.599	1.523	1.476
ENSEASG00005004085	CKMT2	1.735	4.622	8.731	0.352	0.554	0.652	0.699	0.445	0.677
ENSEASG00005004086	EIF5	103.271	118.426	107.123	281.332	249.081	246.371	164.773	269.273	263.905
ENSEASG00005004102	GCDH	31.056	29.059	34.045	70.846	64.512	73.934	54.78	82.506	67.427
ENSEASG00005004104	KLF1	0.498	0.68	0.319	2.249	2.127	2.798	1.533	2.657	0.933
ENSEASG00005004105	DNASE2	8.796	13.934	12.484	34.226	32.544	33.723	30.449	40.458	29.976
ENSEASG00005004109	MAST1	1.356	1.163	0.753	2.168	3.151	2.096	1.89	2.642	2.258
ENSEASG00005004114	CRISP2	0.7	1.986	2.023	3.037	12.572	13.224	7.272	4.779	3.649
ENSEASG00005004119	CRISP3	0	0	0	9.51	31.09	19.985	17.409	4.781	9.626
ENSEASG00005004121	CKM	0.872	687.818	1870.59	0.798	0.348	0.056	0.157	0.932	0.764
ENSEASG00005004127	TRMT61A	5.259	6.094	6.032	9.364	13.353	9.694	8.538	12.275	15.577
ENSEASG00005004166	MEIS3	21.934	35.606	30.453	0.78	0.842	1.825	1.708	1.218	3.442
ENSEASG00005004167	PKHD1	0.176	0.053	0.16	0.431	0.456	0.308	0.054	0.285	0.431
ENSEASG00005004169	KIF24	2.956	4.315	5.275	2.047	1.915	1.263	1.095	2.126	2.094
ENSEASG00005004170	XRCC3	5.695	5.138	3.829	11.247	9.484	9.767	9.953	7.352	9.37
ENSEASG00005004177	SLC8A2	0.112	0.237	0.35	0	0	0	0	0	0
ENSEASG00005004182	PPP1R13B	12.372	11.687	10.553	37.991	31.088	22.43	20.374	38.399	34.322
ENSEASG00005004194	SPHK1	21.932	16.315	12.842	87.667	76.315	74.768	67.034	84.642	85.805
ENSEASG00005004200	VCAN	250.844	267.57	221.766	34.516	46.551	35.623	36.748	29.678	42.476
ENSEASG00005004203	TDRD9	0.448	1.178	1.159	0.083	0.079	0.177	0.19	0.164	0.198
ENSEASG00005004204	RHCE	16.515	13.242	10.148	4.313	4.746	6.943	1.035	7.662	5.03
ENSEASG00005004213	AQP3	26.802	20.854	14.531	140.588	170.938	122.13	84.457	224.444	150.939
ENSEASG00005004217	EFHC1	16.727	17.084	16.294	8.205	5.879	4.786	4.053	6.159	5.169
ENSEASG00005004220	FAIM2	0.457	3.569	0.84	0.93	2.493	5.759	0.305	1.207	1.081
ENSEASG00005004222	ICA	1.414	1.557	1.177	7.314	4.37	11.522	6.793	8.597	4.781
ENSEASG00005004225	ZNF14	4.163	2.67	1.955	0.139	0.659	0.127	0.119	0.176	0.31
ENSEASG00005004233	ZNF670	7.22	5.421	4.166	2.361	1.981	3.051	1.587	1.355	2.572
ENSEASG00005004234	RHBDF2	3.289	3.997	2.559	9.301	9.226	8.188	10.78	10.131	9.355
ENSEASG00005004240	AQP5	0.056	1.245	1.75	25.351	58.06	45.67	11.173	41.243	12.866
ENSEASG00005004241	ZNF541	0.645	0.715	0.361	0	0	0.129	0.048	0.12	0
ENSEASG00005004248	AKR1A1	55.541	66.367	58.481	106.741	121.875	119.103	111.782	128.481	122.719
ENSEASG00005004256	ZNF709	3.35	3.754	2.159	2.081	0.155	1.822	0.366	1.325	1.277
ENSEASG00005004258	NASP	109.105	98.131	84.445	31.624	31.4	32.468	31.269	32.486	34.631
ENSEASG00005004264	BFSP2	0	0.067	0.056	0.598	0.88	0.121	0	0.449	0.532
ENSEASG00005004275	GPD1	1.759	2.896	2.187	0.598	0.962	1.797	0.816	1.212	2.448
ENSEASG00005004278	MYL6B	122.34	128.69	177.31	57.767	67.945	56.016	48.025	47.403	63.546
ENSEASG00005004280	ST6GALNAC2	9.002	16.302	8.359	34.685	25.505	35.063	41.146	33.109	32.933
ENSEASG00005004285	ERFL	1.369	0.397	0.335	0	0	0	0	0	0
ENSEASG00005004294	ST6GALNAC1	0.134	0.426	0.24	2.443	2.305	3.591	2.639	1.427	0.418
ENSEASG00005004301	SGCB	21.698	34.21	43.913	11.06	10.669	11.962	11.414	11.118	12.301
ENSEASG00005004304	LIMA1	112.141	118.513	93.728	45.961	55.814	57.505	34.712	43.971	46.375
ENSEASG00005004315	GRHL3	10.565	5.137	4.371	14.191	16.48	10.75	20.08	15.43	12.322
ENSEASG00005004316	OVOL1	3.544	2.062	2.022	105.755	82.932	52.034	59.106	65.785	87.533
ENSEASG00005004323	INF2	8.934	8.087	7.346	20.87	23.562	21.407	11.808	30.686	19.527
ENSEASG00005004329	SNX32	1.624	1.979	1.102	2.026	3.018	3.984	1.828	4.162	5.601
ENSEASG00005004333	MGAT5B	2.509	2.907	1.947	0.158	0.224	0.252	0.235	0.2	0.316
ENSEASG00005004336	IL22RA1	1.62	1.673	0.954	2.88	2.676	2.221	5.945	5.559	3.168
ENSEASG00005004337	MAST2	29.377	31.738	31.053	15.873	16.958	16.243	9.062	19.629	15.906
ENSEASG00005004342	MYOM3	0.994	37.571	93.43	7.235	6.253	5.078	3.547	7.709	6.409
ENSEASG00005004367	Pbsn	0	0	0	107.051	113.58	117.067	5.76	32.722	70.775
ENSEASG00005004368	B3GAT2	2.559	2.31	1.664	1.185	0.784	0.837	0.476	0.453	0.319
ENSEASG00005004375	Pbsn	0	0	0	284.565	432.348	835.316	4.096	99.679	7.809
ENSEASG00005004377	GALE	10.285	8.688	8.043	58.76	55.693	38.503	68.99	41.15	55.541
ENSEASG00005004384	ADSS1	14.651	24.086	36.53	4.263	8.481	8.327	3.934	9.817	7.147
ENSEASG00005004388	OGFRL1	12.764	9.396	8.184	16.053	16.887	23.159	15.83	23.998	26.626
ENSEASG00005004407	Scgb2a2	0	0	0	1.383	0.436	7.975	176.968	1.362	0
ENSEASG00005004410	SCGB1D	0	0.242	0	1.198	3.851	111.43	24.488	46.896	1.491
ENSEASG00005004414	CTSW	0.723	0.768	0.436	18.85	16.117	15.65	10.634	16.149	16.411
ENSEASG00005004427	CLCN5	4.939	8.028	9.754	2.103	2.865	2.725	1.7	3.408	3.327
ENSEASG00005004428	FOSL1	0.339	0	0.322	2.335	2.592	0.742	3.605	17.983	2.711
ENSEASG00005004442	CEP170B	6.15	7.764	4.069	21.268	25.085	18.738	18.078	28.305	22.259
ENSEASG00005004445	OASL	0.321	0.208	0.195	0.618	0.974	0.609	0.702	1.26	2.427
ENSEASG00005004454	TSGA10IP	0.175	0.186	0.678	0	0	0.056	0	0.104	0
ENSEASG00005004456	TACR3	9.5	4.515	2.387	1.139	1.866	1.313	0.905	2.114	1.62
ENSEASG00005004457	BPIFB3	0.476	0.422	0.711	0	0	0	0	0	0
ENSEASG00005004459	PLD4	0.248	0.395	0.362	4.703	2.739	5.232	0.89	6.521	5.924
ENSEASG00005004468	CPZ	28.926	57.143	35.252	10.668	7.241	7.663	72.575	13.673	23.909
ENSEASG00005004472	KIF21A	8.31	7.672	5.229	31.616	30.742	39.06	23.026	26.127	28.622
ENSEASG00005004482	BRCC3	4.54	5.591	3.818	12.435	15.447	16.384	7.405	14.418	13.451
ENSEASG00005004487	ARHGEF38	0	0	0	0.28	0.608	1.267	0.102	1.074	0.142
ENSEASG00005004492	RIMS1	0.635	0.725	0.222	0	0.154	0.359	0.138	0.103	0.025
ENSEASG00005004495	CCDC114	7.298	6.081	3.683	1.049	0.784	2.219	0.383	0.73	0.692
ENSEASG00005004497	JAG2	10.369	14.68	14.093	32.989	30.159	25.153	15.826	35.109	25.62
ENSEASG00005004506	ARMCX1	89.339	98.489	83.467	18.016	18.227	21.213	19.618	17.652	15.285
ENSEASG00005004509	HTRA3	87.302	155.091	118.866	20.978	30.462	35.379	12.089	26.271	23.067
ENSEASG00005004511	RAD54L	2.175	3.056	2.215	1.74	1.854	0.902	0.989	1.34	0.785
ENSEASG00005004514	NPNT	21.377	25.092	30.901	12.79	13.153	13.982	9.925	11.688	11.942
ENSEASG00005004515	TMEM143	3.005	3.652	4.423	2.097	1.679	1.987	1.36	2.018	1.38
ENSEASG00005004530	GRIN2D	4.414	3.789	3.165	0.207	0.359	0.251	0.206	0.524	0.245
ENSEASG00005004532	ACP5	0.462	1.278	0.829	30.629	22.135	24.861	24.512	37.532	29.75
ENSEASG00005004542	ASIC3	1.291	1.582	0.981	0.169	0.145	0.63	0.066	0.39	0.42
ENSEASG00005004545	PKP2	1.011	0.73	0.842	11.274	15.269	13.66	6.067	11.537	7.078
ENSEASG00005004550	CNN1	7.612	6.424	10.758	185.037	204.679	151.605	27.104	232.712	229.741
ENSEASG00005004553	SGMS2	1.09	1.79	2.397	17.968	21.927	18.543	11.035	22.213	14.398
ENSEASG00005004555	KCNQ5	0.366	0.869	0.863	0.21	0.256	0.598	0.033	0.163	0.25
ENSEASG00005004559	HAPLN1	0.114	0.233	0.295	6.445	8.173	3.008	5.614	4.151	5.295
ENSEASG00005004563	PRKCSH	39.229	39.04	38.974	15.383	21.384	15.539	15.117	19.45	20.84
ENSEASG00005004576	EDIL3	23.382	69.989	38.991	25.509	24.506	27.381	9.772	19.405	18.415
ENSEASG00005004577	EPOR	0.101	0.493	0.594	0.159	0.197	0	0.044	0.044	0.046
ENSEASG00005004580	FGD4	0.66	1.139	0.676	1.646	3.16	4.274	1.578	2.908	2.244
ENSEASG00005004586	IGFALS	0.168	1.069	0.401	0.118	0	0.161	0	0.398	0.21
ENSEASG00005004591	CCDC159	1.091	1.326	0.182	1.193	2	3.432	2.767	2.885	2.543
ENSEASG00005004592	HAGH	22.664	22.769	23.221	88.883	97.726	63.349	59.099	86.321	77.572
ENSEASG00005004593	ETNPPL	0.27	0	0.308	6.565	6.819	7.579	3.482	5.372	8.21
ENSEASG00005004595	RESF1	6.312	8.644	7.015	16.68	16.782	20.308	7.344	15.294	14.688
ENSEASG00005004599	TMEM205	20.295	21.223	23.001	44.267	46.631	40.946	31.663	40.803	37.223
ENSEASG00005004606	SULT2B1	2.367	2.277	0.909	47.906	55.861	37.764	141.464	61.888	54.12
ENSEASG00005004607	HS3ST6	1.069	0.814	0.189	10.955	11.272	8.529	4.547	14.504	12.92
ENSEASG00005004629	LINGO2	0.901	0.238	0.616	0.259	0	0	0	0.044	0
ENSEASG00005004631	CASP6	28.444	41.323	27.642	74.789	67.294	56.451	40.983	65.387	57.348
ENSEASG00005004632	C9orf72	5.866	8.232	7.758	27.031	23.016	21.42	17.453	20.797	23.585
ENSEASG00005004642	SRPX2	21.467	34.241	30.561	11.225	8.642	10.499	12.142	7.987	6.337
ENSEASG00005004646	CFI	8.128	9.675	8.152	20.842	20.321	24.513	13.574	13.029	20.103
ENSEASG00005004647	ACADS	27.11	27.269	31.396	14.386	12.486	11.007	17.105	14.492	16.936
ENSEASG00005004648	TEK	25.651	20.473	25.469	7.963	11.912	11.185	5.037	10.734	8.824
ENSEASG00005004650	TSPAN6	210.407	204.186	174.049	132.44	126.167	124.297	88.734	91.059	106.116
ENSEASG00005004651	CRIP2	17.896	22.957	17.951	136.997	179.955	115.293	90.859	147.449	125.614
ENSEASG00005004657	TNMD	2.586	12.083	35.684	0.165	0.078	0.075	0	0.139	0.073
ENSEASG00005004661	SYNGR3	0.43	0.076	0.129	1.286	1.596	1.397	2.345	0.638	0.807
ENSEASG00005004664	PCDH19	1.755	1.961	1.549	3.795	5.552	3.997	3.237	4.979	4.161
ENSEASG00005004667	DBP	5.975	4.738	3.532	14.402	15.567	13.63	3.535	19.582	24.174
ENSEASG00005004670	TMEM121	6.971	4.692	2.45	0.507	0.857	0.577	0.54	1.39	1.086
ENSEASG00005004673	IGHA1	0	0	0	1.071	4.725	14.295	0	3.313	2.856
ENSEASG00005004674	EGF	0	0.424	1.267	0.681	1.518	1.288	0.293	0.645	0.544
ENSEASG00005004683	ELOVL6	22.603	20.642	12.689	57.268	66.585	72.752	32.163	53.678	69.229
ENSEASG00005004688	MAMSTR	2.458	6.944	14.035	1.139	1.576	0.675	0.397	1.213	1.036
ENSEASG00005004693	IGHG1	0	0	0	0.78	2.16	0.09	0.101	0.215	2.569
ENSEASG00005004697	ELAVL2	0.832	0.816	0.403	0	0	0.246	0	0.114	0.18
ENSEASG00005004707	RGS6	1.266	0.81	0.684	5.224	4.352	6.59	1.196	4.919	5.865
ENSEASG00005004708	CDKN2A	0.384	0	0.101	0.237	1.459	1.188	1.011	1.402	1.055
ENSEASG00005004711	CARNMT1	97.277	73.943	58.537	21.431	24.431	20.789	13.1	17.864	20.673
ENSEASG00005004718	FGF21	0	0	0	1.295	0.544	1.572	0.123	0.121	0.778
ENSEASG00005004719	SYN1	4.963	2.536	4.093	0.255	0	0.039	0.145	0.108	0.114
ENSEASG00005004725	DPF3	2.499	1.151	1.091	0.124	0.244	0.059	0.053	0.159	0.058
ENSEASG00005004737	IGHG4	0	0	0	0	0	4.422	0	6.194	5.459
ENSEASG00005004738	DENND5B	4.35	4.143	5.162	2.378	2.717	1.892	1.808	2.84	1.959
ENSEASG00005004748	E2F2	1.384	2.548	1.336	9.041	10.035	5.623	4.114	10.14	8.638
ENSEASG00005004755	PAPLN	7.207	8.536	7.096	24.135	24.183	32.608	32.918	28.313	23.77
ENSEASG00005004757	HSD17B14	1.706	1.921	1.888	7.086	6.471	3.765	2.454	4.725	4.609
ENSEASG00005004762	CFP	3.587	4.606	5.945	14.991	8.504	12.866	5.473	22.346	21.708
ENSEASG00005004763	HEATR4	1.476	1.087	1.255	0.279	0.906	0.581	0.578	0.876	0.71
ENSEASG00005004765	IGHG1	0	0	0	0.747	1.689	36.521	0	53.143	17.976
ENSEASG00005004773	APOO	19.336	20.112	24.18	59.093	56.304	42.872	33.213	44.399	42.751
ENSEASG00005004781	CNTNAP5	2.481	3.544	3.674	1.048	1.069	0.753	0.727	0.861	1.006
ENSEASG00005004790	PFKFB2	1.69	1.713	1.655	18.636	16.032	13.488	8.569	13.317	17.02
ENSEASG00005004793	C1orf116	6.213	5.321	6.391	94.13	76.428	62.022	44.48	59.17	87.253
ENSEASG00005004797	FCAMR	0.661	0.052	0.13	1.075	3.242	4.023	1.23	3.564	1.56
ENSEASG00005004806	PIGR	0.242	0.051	0	3.18	2.757	1.477	2.41	1.184	0.822
ENSEASG00005004812	RNF128	7.23	6.079	3.108	17.241	22.186	18.534	14.68	15.095	15.819
ENSEASG00005004817	FCMR	0.093	0.099	0.084	0.885	0.372	1.074	0	0.912	0.699
ENSEASG00005004826	ACKR4	7.064	8.576	3.556	20.241	24.379	44.941	6.858	28.871	22.385
ENSEASG00005004829	TMC8	0.256	0.706	0.364	1.624	1.767	2.208	3.59	1.447	3.666
ENSEASG00005004834	CYP2B4	0	0	0	4.896	35.596	16.392	1.112	4.407	1.355
ENSEASG00005004845	PGP	16.13	13.687	13.509	41.758	51.506	49.82	52.845	60.464	58.294
ENSEASG00005004849	--	1350.94	1582.81	1518.07	652.241	750.957	774.066	675.593	771.558	827.306
ENSEASG00005004852	ITPR1	2.604	2.874	3.016	6.747	9.192	8.357	3.445	8.899	8.033
ENSEASG00005004853	DNASE1L2	1.888	1.033	1.892	228.56	200.688	139.151	174.663	170.751	227.663
ENSEASG00005004866	ELL3	1.577	0.869	1.099	4.065	5.008	3.195	3.148	2.754	2.081
ENSEASG00005004868	TMEM235	0.509	0.387	0.326	0.077	0	0	0.131	0	0
ENSEASG00005004885	FAAH	0.912	0.921	0.858	12.74	12.591	8.1	4.751	15.252	10.559
ENSEASG00005004887	ATG9B	0.359	0.239	0.644	35.039	30.981	32.283	6.292	27.568	37.136
ENSEASG00005004892	RRM2	69.823	60.058	53.413	31.865	36.26	19.689	12.611	34.779	41.026
ENSEASG00005004901	MT3	0	0	1.173	8.558	5.742	18.595	15.52	6.289	6.382
ENSEASG00005004903	HPCAL1	57.003	46.46	46.511	21.336	23.773	23.103	21.486	24.896	23.909
ENSEASG00005004909	MOB3C	18.679	19.785	16.808	11.301	12.129	10.217	5.789	10.502	9.302
ENSEASG00005004914	ATPAF1	16.936	29.02	30.872	64.616	55.345	51.027	26.52	55.703	56.538
ENSEASG00005004924	MT1E	0.238	0	0	137.074	134.825	76.554	60.307	118.626	109.608
ENSEASG00005004926	SLC37A4	5.129	6.457	6.421	11.7	13.689	10.749	11.436	11.934	11.796
ENSEASG00005004932	ATP6V1C2	17.238	14.808	16.09	35.398	34.852	43.833	20.626	28.225	26.191
ENSEASG00005004946	TMEM151A	6.117	9.73	6.22	0	0	0	0.049	0	0
ENSEASG00005004954	UPK2	0.352	0	0	0.743	1.053	1.69	0.843	0.627	0.88
ENSEASG00005004961	DDX6	114.127	112.848	86.648	72.291	74.235	64.794	33.985	57.257	60.036
ENSEASG00005004963	SLC12A3	0	0.173	0	1.031	0.812	0.532	0.995	0.696	1.589
ENSEASG00005004969	TEAD2	92.863	74.1	83.101	31.494	27.754	27.943	27.435	32.229	33.02
ENSEASG00005004976	ABCA3	2.283	3.763	3.378	7.389	7.792	8.075	5.905	10.519	8.664
ENSEASG00005004979	KASH5	0.141	0.489	0.112	4.134	4.948	2.223	2.096	4.898	4.709
ENSEASG00005004986	GNA14	13.925	20.249	12.961	5.9	4.747	5.085	5.721	3.23	3.014
ENSEASG00005004992	GFY	0	0	0	0.781	0.222	0.213	0.532	0.527	0.556
ENSEASG00005004993	DPP3	14.76	17.369	15.628	44.525	29.61	28.15	30.66	38.647	37.841
ENSEASG00005005000	PLEKHH2	24.041	18.448	13.565	6.813	6.023	6.716	3.918	6.371	6.014
ENSEASG00005005002	FLT3LG	5.921	5.749	4.708	11.861	16.459	22.19	9.892	19.679	12.076
ENSEASG00005005009	CEP78	13.993	13.225	11.045	4.943	8.996	4.756	3.305	5.879	6.846
ENSEASG00005005020	FCGRT	195	204.186	204.423	48.379	49.47	52.209	22.478	53.264	57.53
ENSEASG00005005027	ZFP36L2	14.923	15.106	10.205	34.859	29.414	41.418	53.789	27.589	36.201
ENSEASG00005005029	HAAO	0.124	0.136	0.117	1.003	0.885	1.029	0.45	1.666	0.756
ENSEASG00005005032	TLE4	9.227	9.893	6.494	18.306	21.239	16	12.478	20.526	20.739
ENSEASG00005005040	ZDHHC24	6.906	7.007	5.977	17.078	14.865	15.188	14.448	18.95	18.916
ENSEASG00005005043	ACTN3	2.463	12.273	34.36	2.435	2.249	1.234	1.495	2.625	2.131
ENSEASG00005005046	RCN3	323.229	374.918	292.69	32.185	48.824	44.592	22.241	47.061	60.858
ENSEASG00005005053	ENGASE	4.693	4.849	2.897	34.787	30.507	22.612	21.002	30.574	38.281
ENSEASG00005005054	PRRG2	2.958	2.184	2.063	8.583	7.622	9.224	12.253	10.167	7.71
ENSEASG00005005059	RBFOX3	7.434	5.341	3.72	0.061	0	0	0.052	0.104	0.217
ENSEASG00005005063	EML4	46.723	38.625	27.603	19.891	20.997	23.009	11.822	19.361	18.354
ENSEASG00005005068	RBM4B	53.1	44.453	41.915	24	21.358	25.481	6.964	20.086	20.547
ENSEASG00005005072	SPTBN2	7.303	5.845	3.887	20.488	28.32	20.739	17.81	24.397	24.416
ENSEASG00005005073	CD3G	0.523	0.671	0.189	6.617	8.515	12.046	2.662	16.439	14.546
ENSEASG00005005076	CBX4	10.402	8.08	9	27.953	21.92	20.061	9.549	20.93	18.239
ENSEASG00005005087	PKDCC	24.804	23.166	25.17	12.332	20.23	13.24	5.881	14.674	13.031
ENSEASG00005005092	HERPUD1	12.035	16.948	18.756	52.26	47.195	51.837	32.341	57.025	52.977
ENSEASG00005005095	SEMA7A	4.425	3.242	4.093	8.192	9.665	7.361	11.627	9.962	13.932
ENSEASG00005005096	MPZL2	16.419	14.34	8.41	64.651	70.993	66.505	59.098	56.569	52.467
ENSEASG00005005098	SLC8A1	12.106	20.151	15.594	4.241	4.591	3.787	1.48	5.556	4.722
ENSEASG00005005100	GAA	12.842	12.195	12.083	5.29	5.925	6.072	3.128	6.453	5.393
ENSEASG00005005103	MPZL3	3.552	4.67	2.153	56.939	54.834	54.419	29.915	45.502	57.218
ENSEASG00005005104	CYP11A1	0.883	0.417	0.615	0.207	0	0.471	0	0.087	0.184
ENSEASG00005005106	THUMPD2	33.441	31.193	26.579	11.953	12.38	14.693	9.719	10.205	12.241
ENSEASG00005005108	JAML	1.488	1.23	0.449	16.18	14.363	16.283	6.468	19.637	17.457
ENSEASG00005005117	TMEM178A	1.098	0.623	0.985	3.089	2.848	1.687	1.118	2.737	2.61
ENSEASG00005005120	IMPACT	33.873	35.262	30.734	13.89	13.961	19.535	9.061	11.034	13.575
ENSEASG00005005121	H1-3	6.426	6.199	5.06	1.056	0.57	0.275	1.799	0.891	0.402
ENSEASG00005005132	NLRC5	0.239	0.233	0.143	2.392	3.893	3.904	1.397	4.699	5.446
ENSEASG00005005133	TMPRSS13	0.584	2.174	1.244	38.59	22.504	27.905	35.956	33.146	34.04
ENSEASG00005005138	SLC26A11	11.724	9.811	9.274	5.449	4.232	4.154	4.683	3.818	2.812
ENSEASG00005005144	SORCS2	15.397	11.573	12.553	4.884	5.293	6.85	2.849	6.512	5
ENSEASG00005005151	--	0	0	0	117.785	97.507	103.402	197.993	118.82	97.752
ENSEASG00005005153	STRA6	0.221	0.423	1.545	2.757	2.575	2.985	0.953	3.296	2.525
ENSEASG00005005156	LCE7A	0	0	0	10.2	7.348	11.053	0	12.705	11.229
ENSEASG00005005158	KPRP	0	0	0	17.978	12.64	7.638	4.03	11.519	16.055
ENSEASG00005005160	--	0	0	0	17.51	12.508	6.075	7.864	4.733	29.696
ENSEASG00005005177	LOXL1	84.69	88.664	89.863	43.122	46.84	30.755	33.502	43.99	37.033
ENSEASG00005005183	TCHHL1	0.067	0.179	0.121	121.023	107.957	116.746	31.656	83.986	75.736
ENSEASG00005005186	BLOC1S4	8.081	10.264	8.652	19.651	20.37	17.887	14.924	17.979	19.157
ENSEASG00005005194	MRFAP1	23.798	29.372	20.485	8.467	9.2	7.11	11.417	11.904	11.248
ENSEASG00005005197	ACP3	7.698	7.745	3.692	202.654	141.168	124.522	92.46	118.957	141.331
ENSEASG00005005198	THEM4	3.824	5.003	4.427	25.632	28.901	20.701	19.085	30.23	26.579
ENSEASG00005005204	RORC	0.05	0.053	0.134	13.17	13.491	12.828	1.167	11.779	7.917
ENSEASG00005005206	PPP2R2C	0.102	0.248	0.32	2.235	3.045	2.043	1.994	3.49	3.404
ENSEASG00005005213	TDRKH	0	0.076	0.192	0.451	1.208	0.684	0.173	0.8	0.602
ENSEASG00005005221	REC114	0	0	0	0.391	2.753	2.174	0	0	0.169
ENSEASG00005005222	TCEA3	54.212	92.77	172.095	22.562	30.848	27.584	16.581	25.009	25.274
ENSEASG00005005224	CRMP1	8.769	7.957	5.35	3.535	4.944	4.143	0.949	3.927	3.617
ENSEASG00005005227	HCN4	0.602	0.178	0.18	0	0.2	0	0	0.119	0.031
ENSEASG00005005240	NEO1	45.537	36.925	32.571	21.589	20.412	15.097	21.614	25.181	22.358
ENSEASG00005005241	CYP2F1	0	0	0	1.242	0.742	1.666	0.668	4.413	4.604
ENSEASG00005005249	CPNE4	6.188	1.988	1.445	0.447	1.003	0.617	0.163	0.66	0.575
ENSEASG00005005264	FER1L4	2.691	2.28	2.525	0.732	0.147	0.202	0.094	0.131	0.217
ENSEASG00005005267	ZNF286A	2.47	3.668	2.674	1.573	2.324	1.835	1.298	1.369	1.574
ENSEASG00005005276	BBS4	54.684	49.267	45.359	19.744	19.448	21.507	19.485	12.853	19.164
ENSEASG00005005283	STK32B	0.708	0.418	0.372	0.263	0.414	0.378	0	0.148	0
ENSEASG00005005290	TUBA8	1.298	2.38	1.868	4.071	4.276	5.765	2.333	4.192	3.799
ENSEASG00005005294	PEX26	11.456	13.799	10.656	26.032	24.288	27.868	9.828	24.433	20.421
ENSEASG00005005295	TUFT1	32.169	31.198	22.654	110.843	83.879	89.961	69.889	87.897	81.574
ENSEASG00005005296	MSX1	2.112	3.369	3.012	13.365	15.03	10.967	13.282	20.076	7.743
ENSEASG00005005298	C19orf54	5.241	4.626	3.868	11.905	10.152	5.654	11.65	10.095	8.02
ENSEASG00005005300	ITPKC	16.453	16.433	14.297	51.648	38.959	35.356	53.733	45.634	47.855
ENSEASG00005005313	OTOP1	0	0	0	0.206	0.195	0.281	0.351	0.738	0.824
ENSEASG00005005316	SLC2A9	6.258	5.769	6.745	12.407	14.564	18.03	23.847	10.915	11.474
ENSEASG00005005318	NUMBL	22.863	22.591	19.345	10.03	11.972	9.389	9.392	14.585	9.804
ENSEASG00005005320	EPS8L3	0.706	0.381	0.723	0.058	0.22	0.301	0.05	0.239	0.294
ENSEASG00005005325	CA12	5.127	2.993	7.541	9.345	11.897	10.554	8.939	9.24	7.562
ENSEASG00005005331	SHKBP1	13.463	15.64	13.082	49.103	53.986	41.655	44.623	58.548	58.994
ENSEASG00005005332	TPCN2	14.601	11.233	12.005	2.308	3.236	3.695	1.695	4.13	2.052
ENSEASG00005005338	FAM83F	2.944	2.691	2.037	15.251	16.994	16.163	12.806	21.738	19.324
ENSEASG00005005343	ALX3	14.963	9.673	9.749	0.626	0.197	0.506	0.178	0.528	0.185
ENSEASG00005005345	GRAP2	2.519	1.341	1.717	2.887	3.259	3.799	3.693	3.944	4.131
ENSEASG00005005351	Atp6v1e1	88.061	102.042	104.319	257.454	246.871	225.005	187.869	216.579	247.743
ENSEASG00005005353	SLC6A17	1.663	1.263	1.202	0.668	0.671	0.19	0	0.282	1.3
ENSEASG00005005361	SLC16A4	2.947	4.407	3.184	0.999	1.237	1.14	1.034	0.266	0.839
ENSEASG00005005371	CECR2	1.732	1.786	2.755	5.144	5.592	4.53	2.963	6.51	4.602
ENSEASG00005005374	CELF6	0.853	2.861	0.652	0.249	0.347	0.453	0.273	0.841	0
ENSEASG00005005377	CCL22	0	0	0	0	0	0.35	0.491	0.487	1.026
ENSEASG00005005381	PARP6	58.148	60.704	55.122	26.943	24.807	26.321	28.785	30.306	26.711
ENSEASG00005005395	ACAA2	85.212	103.779	115.311	297.594	215.804	251.841	113.752	190.315	172.391
ENSEASG00005005396	CD53	5.674	5.764	8.853	18.919	18.788	27.389	8.744	35.81	30.401
ENSEASG00005005397	CPEB2	3.501	4.212	2.963	17.614	16.651	17.816	8.711	15.788	14.094
ENSEASG00005005399	LIPG	1.405	1.265	0.356	16.315	17.519	10.012	10.841	10.875	13.63
ENSEASG00005005412	GRAMD2A	0.323	0.402	0.583	3.241	2.46	2.659	3.59	2.958	2.023
ENSEASG00005005422	ADGRG1	7.034	8.206	4.828	68.212	63.773	68.38	64.245	83.884	73.169
ENSEASG00005005424	MYO9A	18.877	19.173	15.76	10.786	10.564	12.772	6.433	10.603	8.619
ENSEASG00005005425	PIFO	0.112	0.3	0.32	1.71	1.367	1.966	0.756	2.663	0.993
ENSEASG00005005429	ADGRG3	2.102	1.094	1.403	2.358	5.529	5.108	3.013	4.139	2.684
ENSEASG00005005437	ELOVL4	4.186	2.458	1.792	589.747	820.521	1339.47	621.146	956.816	676.156
ENSEASG00005005444	KIFC3	10.845	7.67	6.058	17.636	17.593	14.927	13.952	17.174	14.51
ENSEASG00005005450	THSD4	51.351	55.789	38.958	8.839	10.42	9.241	4.389	11.189	11.587
ENSEASG00005005455	Il17ra	14.769	12.869	10.113	37.16	33.727	29.08	23.535	41.044	32.648
ENSEASG00005005457	KCND3	1.227	1.439	0.303	0.318	0.043	0.165	0.271	0.153	0.283
ENSEASG00005005459	PTGS2	1.465	1.514	1.801	3.753	2.087	2.894	5.717	8.718	5.654
ENSEASG00005005463	FAM200B	1.303	2.436	1.45	0.995	2.285	2.329	0.323	1.079	0.885
ENSEASG00005005466	BST1	1.501	2.511	1.293	6.452	5.64	9.752	5.496	4.879	2.003
ENSEASG00005005467	WNT2B	5.079	8.972	6.755	5.529	4.248	2.438	3.091	3.937	2.535
ENSEASG00005005470	CD38	0.6	0.354	0.478	0.281	0.598	1.024	3.113	0.474	1.25
ENSEASG00005005483	LRRC49	16.9	21.175	17.122	8.032	6.975	12.252	4.707	7.201	5.997
ENSEASG00005005487	NPTX1	0.59	1.54	0.769	0.17	0.642	0.154	0.193	0.859	0.402
ENSEASG00005005488	MMP15	15.941	17.699	19.044	7.908	8.643	5.728	4.437	8.187	7.496
ENSEASG00005005490	LARP6	18.359	25.111	23.943	6.648	8.43	8.932	7.101	9.127	4.457
ENSEASG00005005502	LRIG2	16.911	17.237	13.775	9.224	10.731	9.829	4.982	7.929	8.744
ENSEASG00005005511	PROM1	17.144	21.723	20.071	4.813	6.339	4.74	2.961	3.711	4.615
ENSEASG00005005519	SCGN	0.908	1.053	0.592	5.569	4.855	3.327	3.707	4.039	2.631
ENSEASG00005005528	BCKDHB	11.833	8.9	7.17	23.929	24.361	26.573	15.724	29.118	22.083
ENSEASG00005005539	DHX57	24.771	23.051	19.364	11.656	12.314	10.298	7.822	9.457	11.37
ENSEASG00005005549	LDB2	44.362	68.328	66.414	26.134	29.708	24.402	13.872	21.02	24.911
ENSEASG00005005555	LAP3	35.101	41.115	37.239	280.006	258.757	197.508	164.088	205.416	264.822
ENSEASG00005005562	PITX2	28.154	33.087	46.324	2.261	2.408	1.446	0.666	2.247	2.053
ENSEASG00005005571	ME1	7.653	10.881	10.212	55.14	53.292	48.829	33.606	47.444	55.482
ENSEASG00005005573	OLFML3	384.213	363.868	472.731	100.302	107.653	133.512	36.095	108.156	106.644
ENSEASG00005005578	SNAP91	4.088	9.553	5.951	0.411	0.415	0	0.389	0.463	0.406
ENSEASG00005005579	ALPK1	0.693	0.865	0.675	0	0.12	0.145	0.027	0.188	0.396
ENSEASG00005005589	ZGRF1	1.833	2.684	1.535	0.972	0.972	0.846	0.504	0.556	1.066
ENSEASG00005005590	CGN	1.035	0.956	0.623	11.172	10.626	7.796	6.199	13.009	7.946
ENSEASG00005005594	NDUFA3	4.589	5.288	7.811	1.778	2.521	2.023	1.136	1.125	1.917
ENSEASG00005005605	CACNA1I	0.018	0.094	0.063	0.687	0.263	0.423	0.111	0.345	0.727
ENSEASG00005005607	POGZ	28.285	29.209	22.952	14.009	15.872	18.216	9.507	15.386	13.904
ENSEASG00005005614	BAIAP2	22.262	16.875	15.863	45.988	53.098	41.672	35.702	55.548	46.553
ENSEASG00005005618	ASTE1	5.155	6.061	4.467	2.984	3.173	3.967	1.411	1.802	2.691
ENSEASG00005005628	PCSK7	21.419	22.401	19.043	53.394	56.041	42.242	23.909	53.318	55.317
ENSEASG00005005652	ATL2	36.831	39.654	33.966	157.407	157.992	167.645	101.344	117.837	160.703
ENSEASG00005005653	COL6A6	45.281	33.108	31.841	4.549	2.442	1.501	2.301	5.399	3.409
ENSEASG00005005662	CYP1B1	0.111	0.341	0.426	17.857	16.112	13.222	5.022	12.593	8.783
ENSEASG00005005675	SPACA1	16.359	10.579	10.893	8.451	8.124	6.731	3.179	7.309	5.824
ENSEASG00005005676	AR	0.069	0.037	0.031	2.376	3.525	2.895	3.145	2.529	2.47
ENSEASG00005005677	CARMIL1	4.288	5.954	3.02	15.278	16.92	17.319	30.177	16.359	18.217
ENSEASG00005005678	COL6A5	0.336	0.236	0.096	10.77	12.721	23.341	26.285	61.356	37.424
ENSEASG00005005688	RASSF5	4.993	2.591	3.686	22.147	16.963	22.337	14.108	25.789	17.336
ENSEASG00005005689	PM20D2	10.605	10.764	7.009	4.576	4.433	5.451	4.572	4.242	4.822
ENSEASG00005005695	GPR33	0.669	0.915	0.428	5.646	2.383	6.515	0.515	17.694	4.841
ENSEASG00005005698	RNF2	77.605	75.673	59.354	26.515	32.189	32.981	18.011	26.221	23.799
ENSEASG00005005717	KIF26B	6.826	4.688	4.254	2.981	3.244	2.73	1.182	3.18	2.817
ENSEASG00005005718	RHEX	6.811	4.154	1.885	7.078	17.978	15.289	8.099	16.935	19.385
ENSEASG00005005719	AKAP6	5.024	7.447	8.827	0.956	1.031	0.801	1.515	1.065	0.918
ENSEASG00005005720	EAF1	18.077	16.392	17.13	136.27	100.879	83.117	46.763	98.509	94.274
ENSEASG00005005723	CTSE	0.219	0.279	0.353	1.524	1.834	1.198	0.336	1.52	1.294
ENSEASG00005005728	RAB7B	20.464	23.506	16.102	72.735	62.539	60.988	61.195	61.338	52.467
ENSEASG00005005730	HACL1	48.9	43.817	44.851	23.391	26.768	28.059	17.346	24.752	25.655
ENSEASG00005005731	CNST	14.41	11.105	8.933	30.976	24.126	21.259	9.143	22.025	24.034
ENSEASG00005005733	ANKRD28	36.482	39.668	28.613	15.992	22.056	19.657	14.89	17.393	18.45
ENSEASG00005005736	TAGLN	261.93	222.422	225.129	1095.09	1215.9	868.678	394.003	888.698	1133.49
ENSEASG00005005737	SLC26A9	0	0.04	0.273	4.136	3.341	5.154	7.286	2.202	1.928
ENSEASG00005005741	NPLOC4	24.387	22.35	21.395	47.436	49.456	37.418	33.387	56.847	53.799
ENSEASG00005005744	PM20D1	3.434	3.433	1.929	6.756	6.848	7.577	4.19	7.115	4.998
ENSEASG00005005752	SLC45A3	4.812	2.559	1.887	24.38	24.722	27.761	30.071	28.945	29.617
ENSEASG00005005753	NTN3	16.939	13.461	12.693	1.201	0.727	0.612	0.491	1.094	0.683
ENSEASG00005005757	MFSD4A	9.42	8.43	7.77	77.795	188.91	89.393	18.207	102.613	43.271
ENSEASG00005005758	TBC1D24	5.053	4.336	2.295	1.753	2.342	1.525	1.242	1.849	0.971
ENSEASG00005005759	ATP6V0C	159.219	150.456	144.2	280.237	314.33	268.741	322.02	328.898	288.419
ENSEASG00005005775	TBC1D5	25.787	23.921	18.705	11.553	13.433	9.654	9.935	12.282	11.033
ENSEASG00005005777	NUAK2	0.591	0.754	1.953	6.341	4.605	5.615	11.831	5.245	6.783
ENSEASG00005005778	NPAS3	5.341	4.86	4.086	0.111	0.452	0.268	0.126	0.218	0.066
ENSEASG00005005787	SATB1	20.361	19.754	14.302	3.699	4.497	4.959	4.343	4.219	3.904
ENSEASG00005005788	Prss27	0	0	0.085	0.601	2.18	1.551	6.234	0.766	1.604
ENSEASG00005005789	SPTBN4	0.076	0.13	0.178	0.644	0.792	0.513	0.288	0.557	0.272
ENSEASG00005005790	PRSS22	0.319	0.845	0.237	7.16	9.079	11.961	7.175	7.107	10.636
ENSEASG00005005800	ZG16B	0	0	0	0	0.189	0	3.401	0.337	0
ENSEASG00005005809	GDF5	0.299	0.382	0.697	0	0.06	0.057	0.054	0	0.112
ENSEASG00005005812	PPP1R27	0.511	5.711	15.473	0.27	0.638	0.614	1.264	0	0.959
ENSEASG00005005815	EFHB	0.509	0.098	0.076	0.715	1.437	0.895	0.457	3.017	2.067
ENSEASG00005005835	LRFN4	12.32	12.688	10.657	5.861	6.229	6.617	2.748	4.869	4.403
ENSEASG00005005837	SIRT7	8.152	7.468	6.183	24.935	25.014	24.142	19.888	24.332	28.406
ENSEASG00005005839	FAM83C	5.431	4.269	2.328	33.997	31.516	27.885	17.609	34.92	36.615
ENSEASG00005005842	EIF6	92.293	89.025	78.632	183.109	182.327	159.505	168.772	168.366	182.689
ENSEASG00005005844	PYCR1	118.853	143.992	111.468	29.151	33.878	24.233	20.17	31.023	42.204
ENSEASG00005005847	MMP24	0.338	0.257	0.173	1.018	0.722	0.649	0.694	0.902	0.453
ENSEASG00005005848	KAT2B	25.116	23.044	18.42	51.274	55.517	70.187	32.748	57.931	51.277
ENSEASG00005005851	PROCR	7.452	5.55	8.94	126.266	82.947	61.345	71.037	71.459	104.426
ENSEASG00005005855	SSH3	11.762	10.61	8.507	29.432	30.214	27.803	33.854	34.291	25.486
ENSEASG00005005865	AMPD3	1.478	2.63	1.835	25.812	17.578	22.619	24.549	21.868	20.35
ENSEASG00005005867	ATP7A	8.112	8.7	7.792	18.267	20.479	16.672	13.885	14.626	16.199
ENSEASG00005005870	RNF141	14.627	20.31	14.975	33.134	39.458	36.181	20.124	30.647	28.877
ENSEASG00005005871	ANK2	13.323	25.342	36.454	12.502	13.755	12.58	8.98	13.595	11.852
ENSEASG00005005872	LYVE1	48.903	42.117	50.601	20.704	25.872	34.733	29.401	14.47	19.782
ENSEASG00005005874	IRAG1	1.249	1.629	1.151	6.308	8.448	5.926	1.407	6.634	7.469
ENSEASG00005005875	RAC3	22.152	15.082	14.351	4.781	4.739	2.737	2.627	5.53	4.594
ENSEASG00005005886	DUS1L	40.896	41.741	34.976	87.937	79.542	80.598	80.35	94.231	89.971
ENSEASG00005005890	FASN	26.718	26.856	19.199	54.802	68.71	52.248	66.705	75.81	78.981
ENSEASG00005005892	CCDC57	6.549	7.374	4.894	3.309	2.932	4.007	2.261	2.174	2.672
ENSEASG00005005893	MICAL2	2.937	4.806	4.643	28.139	29.55	21.97	27.398	24.791	31.336
ENSEASG00005005895	SLC16A3	8.31	10.595	9.97	7.105	4.913	9.493	34.741	10.493	8.395
ENSEASG00005005900	CKMT1A	0.169	0.631	0.38	38.328	68.002	43.346	57.689	47.418	45.522
ENSEASG00005005904	CD7	5.182	6.702	3.781	10.615	9.464	16.844	6.019	20.256	14.385
ENSEASG00005005905	Sectm1a	31.214	31.304	27.366	67.285	50.54	68.984	94.75	69.721	63.417
ENSEASG00005005913	BMAL1	6.888	7.624	6.312	10.323	10.348	17.062	20.738	11.42	9.647
ENSEASG00005005914	TBC1D10C	0.234	0.44	0.159	2.303	2.609	4.168	0.797	3.594	3.602
ENSEASG00005005916	CARNS1	1.356	3.755	7.783	10.181	8.894	11.337	3.878	11.315	8.622
ENSEASG00005005924	PTPRCAP	1.109	1.466	2.799	5.865	5.585	7.026	1.384	11.009	6.482
ENSEASG00005005935	TMPRSS12	0	0.089	0	2.571	2.18	2.906	0.378	2.245	1.183
ENSEASG00005005938	FCHO1	0.179	0.547	0.434	2.882	3.531	3.143	1.031	3.732	3.029
ENSEASG00005005939	PITPNM1	4.02	4.788	4.923	13.646	13.523	13.991	7.391	19.29	14.127
ENSEASG00005005940	Psma1	87.254	90.565	91.657	213.006	175.434	164.631	180.843	171.348	178.679
ENSEASG00005005942	METTL7A	0.208	0.387	0.196	13.805	11.465	13.896	23.085	16.025	12.73
ENSEASG00005005947	CDK2AP2	13.955	10.319	11.018	45.912	63.778	57.762	28.564	60.535	41.518
ENSEASG00005005951	SLC11A2	10.21	13.485	11.971	35.23	35.595	31.272	35.001	24.829	31.25
ENSEASG00005005953	GSTP1	2.513	4.156	3.003	21.799	13.225	33.906	44.649	35.282	32.075
ENSEASG00005005954	ZNF385D	23.095	32.904	36.587	3.323	4.043	4.768	7.257	4.183	5.798
ENSEASG00005005968	PDE3B	0.821	1.839	1.051	8.656	12.393	13.338	2.317	13.017	6.048
ENSEASG00005005969	NUDT8	8.109	10.734	8.912	43.077	47.777	35.05	33.59	45.579	47.867
ENSEASG00005005977	KCNN1	6.384	8.057	12.937	1.312	2.575	3.221	1.454	2.935	1.954
ENSEASG00005005978	NR1D2	10.836	12.108	9.368	28.624	37.016	36.127	16.023	44.256	37.831
ENSEASG00005005979	THRB	3.512	2.91	4.259	16.776	16.84	19.385	7.516	15.074	18.065
ENSEASG00005005980	ARRDC2	10.031	12.955	12.589	33.615	33.322	38.896	60.485	32.014	50.279
ENSEASG00005005982	ALDH3B2	2.741	1.45	0.949	26.463	24.643	29.992	42.819	37.605	33.258
ENSEASG00005005983	RARB	2.787	3.13	6.703	1.848	2.621	2.594	0.184	0.765	1.904
ENSEASG00005005987	IL12RB1	0.08	0.171	0.108	0.467	0.401	0.425	0.217	0.716	0.151
ENSEASG00005005990	LDLR	4.921	5.254	4.902	13.563	27.703	18.742	10.759	28.877	23.503
ENSEASG00005005996	UNC93B1	8.957	10.218	5.659	23.386	25.208	23.433	25.405	29.8	28.909
ENSEASG00005005997	CAPRIN2	23.445	25.696	20.521	12.067	10.837	13.339	5.503	9.731	9.19
ENSEASG00005006001	TCIRG1	3.442	4.47	3.021	12.641	12.287	12.817	15.658	16.025	14.052
ENSEASG00005006005	CYP2R1	1.21	1.901	1.556	2.219	4.93	3.204	1.512	3.651	4.143
ENSEASG00005006006	BIN2	2.03	2.306	3.599	7.974	6.841	6.365	3.522	11.705	9.921
ENSEASG00005006012	CALCB	0.259	1.284	0.232	0.819	1.005	4.514	5.888	1.588	3.003
ENSEASG00005006013	GALNT6	0.91	0.783	0.177	7.797	8.903	9.112	9.268	7.748	8.129
ENSEASG00005006024	SOX6	2.092	4.65	6.848	1.816	1.111	0.91	0.303	0.897	1.201
ENSEASG00005006026	KREMEN2	22.956	20.839	14.061	0.34	0.918	1.413	0.248	1.965	0.82
ENSEASG00005006035	BACH2	7.122	8.398	6.984	2.045	1.617	1.692	1.711	2.416	1.157
ENSEASG00005006036	BACE2	11.364	13.402	10.667	23.23	20.851	20.193	37.609	25.706	20.114
ENSEASG00005006038	PLEKHA7	7.042	10.701	6.469	25.683	26.111	26.101	21	24.591	21.62
ENSEASG00005006056	SH3BGR	10.247	31.517	68.614	10.226	11.261	16.842	1.911	11.002	23.907
ENSEASG00005006072	ETS2	40.208	38.284	29.742	91.848	54.673	54.752	113.259	129.622	98.89
ENSEASG00005006076	ERG	57.284	87.411	41.534	16.403	20.395	22.81	12.821	17.984	21.166
ENSEASG00005006078	KCNJ6	5.55	7.917	0.789	0	0	0	0	0	0
ENSEASG00005006083	BICDL2	6.386	3.297	2.869	54.522	52.756	41.107	35.53	52.854	46.685
ENSEASG00005006084	TTC3	10.862	13.915	11.194	6.591	6.032	4.902	4.163	4.275	4.575
ENSEASG00005006085	MMP25	0.233	0.198	0.083	1.718	1.949	1.832	0.293	2.857	2.575
ENSEASG00005006099	CLDN14	0.464	0.789	0.166	6.435	5.724	3.869	5.782	6.301	7.539
ENSEASG00005006113	DOP1B	10.21	10.658	8.237	24.876	34.262	27.381	21.145	27.608	24.721
ENSEASG00005006117	CBR3	4.257	4.122	3.019	23.59	16.285	31.905	41.675	19.453	21.692
ENSEASG00005006127	EOMES	0.04	0.043	0	0.171	0.202	0.233	0.036	0.324	0.721
ENSEASG00005006128	SETD4	19.062	19.499	17.895	6.112	10.033	9.581	8.53	5.831	8.154
ENSEASG00005006136	RUNX1	10.607	7.091	4.653	15.859	15.788	17.586	13.334	23.897	14.623
ENSEASG00005006137	FAXC	6.665	5.732	4.603	5.944	5.353	4.205	2.062	2.293	3.058
ENSEASG00005006145	Clic6	0.329	0.175	0.098	3.584	2.241	1.894	2.068	2.683	4.164
ENSEASG00005006158	SMIM11	48.703	38.922	54.501	18.186	14.178	13.069	24.461	9.961	10.781
ENSEASG00005006160	KLF15	0.931	1.238	1.252	5.074	5.726	7.822	14.71	5.594	7.9
ENSEASG00005006165	CFAP100	1.021	1.336	1.373	2.568	3.759	2.94	1.87	2.726	2.846
ENSEASG00005006169	GADL1	0.824	11.828	23.513	2.095	2.851	2.512	0.131	1.164	1.409
ENSEASG00005006176	GRIK5	10.893	8.663	8.423	3.663	3.788	4.468	3.014	4.155	2.766
ENSEASG00005006179	CMTM8	2.976	5.642	5.847	15.969	27.025	24.738	29.521	23.244	16.757
ENSEASG00005006181	UROC1	4.126	2.643	2.005	0.105	0.05	0.191	0.447	0.354	0.093
ENSEASG00005006186	CHST13	0	0.103	0	0.613	0.483	0.744	0.087	0.345	0.363
ENSEASG00005006187	DONSON	25.177	23.986	20.166	11.409	11.241	9.533	7.84	9.956	8.693
ENSEASG00005006198	CRTAP	194.104	213.357	182.562	59.217	60.238	85.712	60.643	68.72	69.706
ENSEASG00005006199	DNAJC28	2.923	2.984	2.411	6.043	4.898	6.511	3.152	3.434	5.703
ENSEASG00005006200	SUSD5	0	0	0	1.446	1.823	0.614	0.205	0.773	0.9
ENSEASG00005006206	Cdc42bpa	39.869	29.744	25.341	20.122	20.943	22.269	10	18.058	17.346
ENSEASG00005006207	IL10RB	20.959	21.407	21.287	56.747	47.487	61.493	107.581	65.511	53.364
ENSEASG00005006216	PPIP5K1	3.213	3.308	2.922	9.479	11.467	8.797	6.236	10.934	8.227
ENSEASG00005006218	POU2F2	0.057	0	0	0.925	0.952	0.483	0.182	0.781	1.372
ENSEASG00005006219	IFI30	9.235	17.541	10.299	32.045	20.949	28.763	17.354	40.653	36.362
ENSEASG00005006222	PAQR5	1.161	1.105	0.676	5.424	5.882	5.397	7.759	8.25	5.674
ENSEASG00005006226	DEDD2	7.065	5.747	5.813	37.966	34.194	26.891	23.162	35.647	32.281
ENSEASG00005006228	NOX5	2.507	4.974	4.864	18.235	22.429	19.365	8.473	40.065	11.441
ENSEASG00005006235	JUND	67.005	72.677	74.033	222.139	139.095	114.284	85.524	439.65	190.942
ENSEASG00005006243	ANP32A	95.872	94.67	92.847	48.269	42.962	41.186	30.007	38.002	47.121
ENSEASG00005006245	CORO2B	31.386	19.679	16.498	7.754	11.747	15.918	2.096	10.604	5.93
ENSEASG00005006248	ISYNA1	52.697	55.366	53.827	19.065	21.076	17.107	11.953	20.153	18.806
ENSEASG00005006250	TMEM145	0.592	0.42	0.398	0.676	1.082	0.9	1.684	1.536	1.11
ENSEASG00005006270	CRLF1	48.134	12.823	10.946	6.104	9.454	7.076	1.713	7.669	5.396
ENSEASG00005006274	TMEM59L	28.113	9.612	11.972	20.032	23.694	24.086	9.523	7.769	7.932
ENSEASG00005006275	AMPD1	0	43.26	97.961	0	0	0	0	0	0
ENSEASG00005006303	CEACAM5	0.733	0.446	0.282	4.089	5.224	3.32	1.318	5.408	4.52
ENSEASG00005006304	SYCP1	1.349	2.053	1.108	0.299	0.549	0.291	0.34	0.202	0.106
ENSEASG00005006311	AAGAB	6.62	7.634	7.791	16.539	19.335	14.299	12.128	17.864	13.366
ENSEASG00005006328	TSPAN2	6.966	5.651	6.051	11.892	15.541	15.72	3.033	11.313	13.605
ENSEASG00005006332	NGF	18.19	12.349	10.225	1.409	1.947	1.579	0.277	1.738	1.446
ENSEASG00005006335	VANGL1	9.894	9.127	6.127	16.386	18.049	16.949	8.936	19.715	16.286
ENSEASG00005006337	SDR9C7	0.25	0	0	14.628	15.035	12.476	27.359	11.562	12.097
ENSEASG00005006338	CASQ2	2.345	193.823	525.47	49.049	34.355	32.18	5.402	33.07	24.543
ENSEASG00005006339	ZWILCH	11.303	12.021	8.782	6.694	7.129	4.096	4.05	4.753	6.671
ENSEASG00005006347	MAB21L3	1.958	1.071	0.953	4.07	3.514	9.988	14.07	5.774	4.249
ENSEASG00005006352	TAC3	0	0	0	3.226	2.218	3.203	1.249	1.732	0.521
ENSEASG00005006353	ATP1A1	115.831	101.837	90.477	263.799	407.78	293.759	334.634	314.539	268.761
ENSEASG00005006354	CYP2S1	3.29	3.287	2.145	3.26	3.928	4.26	5.689	6.921	5.283
ENSEASG00005006361	CD2	1.617	0.931	1.57	12.649	10.75	11.967	4.177	22.545	24.959
ENSEASG00005006369	HLX	7.575	8.226	9.534	4.76	5.223	4.564	2.896	4.446	3.325
ENSEASG00005006375	MTARC1	5.845	6.292	9.065	2.244	3.012	4.379	1.481	2.388	2.383
ENSEASG00005006385	MARK1	19.328	24.418	20.266	6.569	7.485	7.247	5.763	7.702	7.011
ENSEASG00005006386	TRIM45	30.781	36.481	29.731	27.307	18.379	23.591	8.59	19.058	17.092
ENSEASG00005006388	VTCN1	0.137	0.583	0.191	15.769	14.636	17.251	17.301	14.526	15.437
ENSEASG00005006401	TBX15	108.292	90.406	79.196	34.74	37.435	35.66	16.028	44.435	26.22
ENSEASG00005006406	MYH7B	1.015	3.522	8.994	0.386	0.36	0.42	0.149	0.572	0.407
ENSEASG00005006408	HSD3B	0	0	0	58.55	52.539	52.413	16.964	74.074	53.456
ENSEASG00005006409	ZNF697	4.676	3.696	4.042	2.7	3.747	3.112	0.844	1.63	2.511
ENSEASG00005006410	PHGDH	16.546	19.593	13.817	35.302	40.439	30.453	30.275	37.734	43.022
ENSEASG00005006418	GSS	18.283	21.772	16.204	72.148	69.915	66.618	77.499	73.363	68.228
ENSEASG00005006423	BVES	51.068	43.568	38.882	5.139	6.673	7.157	5.274	8.515	5.945
ENSEASG00005006424	POPDC3	33.152	39.579	47.234	4.995	5.654	7.108	4.735	5.758	6.756
ENSEASG00005006427	PRDM1	6.36	7.18	5.679	30.976	27.33	22.122	30.193	31.469	27.789
ENSEASG00005006429	MEGF11	0.235	0.17	0.427	0.067	0	0	0	0.041	0.09
ENSEASG00005006430	CRYBG1	19.59	17.661	12.644	73.536	82.054	61.717	45.29	63.014	81.94
ENSEASG00005006439	--	63.676	62.722	44.856	207.364	331.02	264.628	85.741	269.5	186.101
ENSEASG00005006455	AFG1L	2.927	3.306	2.62	1.109	1.548	1.682	1.574	1.391	0.751
ENSEASG00005006466	IGDCC4	34.092	30.9	31.318	0.419	0.37	1.17	0.19	0.471	0.745
ENSEASG00005006469	C1orf21	322.576	278.86	252.223	129.407	138.468	153.729	104.045	141.261	132.768
ENSEASG00005006470	IGDCC3	1.303	1.308	1.233	0.115	0.18	0.382	0.033	0.322	0.305
ENSEASG00005006478	ZNF710	5.8	6.409	5.034	15.42	16.383	11.062	7.087	13.525	14.834
ENSEASG00005006479	CILP	15.504	14.878	24.393	26.326	21.519	32.012	4.125	13.969	12.014
ENSEASG00005006483	CLPX	36.481	40.047	33.365	72.419	78.614	92.561	59.19	63.109	67.875
ENSEASG00005006484	SMPD2	9.273	5.851	7.546	30.593	37.325	23.609	23.202	29.56	38.213
ENSEASG00005006485	SEMA4B	11.258	9.976	6.972	16.12	19.563	17.654	30.928	17.488	20.222
ENSEASG00005006487	FBLN7	2.492	4.552	3.457	25.71	18.339	19.815	10.265	19.881	17.907
ENSEASG00005006488	CIB1	16.876	23.009	18.669	55.709	68.858	51.048	45.79	65.037	49.984
ENSEASG00005006494	RASL12	6.027	4.348	4.897	18.547	25.794	15.468	7.014	23.095	17.404
ENSEASG00005006501	COLGALT2	14.006	11.609	12.242	1.743	2.28	0.98	1.033	2.245	2.203
ENSEASG00005006521	IL1A	0	0	0	4.088	2.485	4.12	65.051	6.53	3.116
ENSEASG00005006523	RBPMS2	3.367	1.483	1.379	18.279	25.415	14.831	2.931	28.37	17.632
ENSEASG00005006533	NMNAT2	0.631	1.821	1.887	8.214	3.439	3.839	3.845	6.619	3.816
ENSEASG00005006539	IL1RN	1.272	0.169	0.428	20.429	24.8	21.274	27.44	51.863	26.265
ENSEASG00005006540	PSD4	5.965	6.164	4.233	31.004	32.777	33.486	21.463	36.377	30.795
ENSEASG00005006565	SUGP2	35.564	34.389	27.5	15.288	15.819	16.464	7.515	11.862	12.709
ENSEASG00005006575	TMEM161A	14.166	17.528	21.723	6.919	7.597	10.108	9.955	12.204	10.172
ENSEASG00005006584	LAMC1	195.884	169.268	170.467	68.891	67.398	71.47	74.137	69.918	68.155
ENSEASG00005006590	HAPLN4	0.738	0.785	0.748	0.052	0.062	0.06	0	0.167	0
ENSEASG00005006595	--	0	0	0	52.177	29.712	18.029	0	38.779	40.519
ENSEASG00005006600	RNASEL	7.438	6.429	4.742	2.182	2.38	3.17	1.608	1.699	1.903
ENSEASG00005006604	--	0	0	0	107.384	107.15	36.479	1.238	95.59	91.193
ENSEASG00005006606	Krtap16-1	0	0	0	392.601	388.877	119.348	48.057	345.67	383.967
ENSEASG00005006609	KRT33A	0	0	0.3	2148.11	1826.49	915.845	1003.84	1145.98	2447.26
ENSEASG00005006615	GLUL	7.785	7.683	11.083	35.517	29.418	39.468	133.026	35.788	55.843
ENSEASG00005006619	Krt31	0	0	0	3186.49	3725.07	1575.09	1382.41	2101.45	3371.53
ENSEASG00005006623	KRT33A	0	0	0	60.982	214.265	47.951	80.441	35.278	134.724
ENSEASG00005006628	KRT37	0	0	0	6.051	0.613	5.115	0.552	2.553	1.345
ENSEASG00005006633	KRT38	0.25	0.569	0.112	2.92	1.123	1.821	0.112	0.565	0.88
ENSEASG00005006636	FAR2	0.488	0.916	2.136	2.536	2.736	5.169	2.139	1.059	2.714
ENSEASG00005006638	KRT32	0.124	0	0.111	364.499	381.331	198.279	204.895	331.976	424.693
ENSEASG00005006639	PTHLH	5.139	8.036	5.238	11.159	10.048	8.996	27.43	11.747	12.379
ENSEASG00005006641	KRT35	0.157	0	0.281	513.574	769.722	289.327	230.862	669.22	839.144
ENSEASG00005006643	KRT36	0	0	0.139	32.302	31.937	25.522	9.126	22.506	26.827
ENSEASG00005006654	KRT14	76.277	102.323	66.747	2152.09	2038.12	2011.01	5519.38	2028.69	2307.46
ENSEASG00005006656	KRT16	61.676	20.174	20.635	1422.74	1645.66	1451.47	2543.23	1184.23	1677.19
ENSEASG00005006658	KRT17	57.061	115.431	66.352	916.961	1071.13	662.132	1306.61	775.093	985.704
ENSEASG00005006662	BMAL2	0.731	0.889	0.819	4.106	5.945	12.14	5.301	8.196	6.108
ENSEASG00005006666	NXPE4	0.34	0.289	0.244	2.151	1.153	0.326	0.855	0.726	1.785
ENSEASG00005006667	STK38L	9.533	16.228	11.411	37.124	47.541	46.709	40.105	28.385	42.867
ENSEASG00005006673	HAP1	1.496	1.084	0.85	2.595	1.957	3.085	0.904	3.317	2.62
ENSEASG00005006674	REXO2	57.523	60.17	54.431	175.796	136.756	126.244	108.893	116.97	140.086
ENSEASG00005006684	ZBTB16	2.776	2.647	4.452	13.508	9.485	7.172	28.826	8.827	20.823
ENSEASG00005006685	JUP	91.277	76.889	59.935	371.058	425.426	321.989	405.686	421.637	416.602
ENSEASG00005006690	WASF1	8.349	3.869	2.42	1.476	1.657	0.896	0.789	2.07	1.65
ENSEASG00005006691	USP28	20.548	29.098	32.778	12.119	9.584	14.413	8.352	10.953	9.349
ENSEASG00005006694	UNC45A	19.486	20.608	18.767	46.362	45.455	37.84	34.615	45.733	46.991
ENSEASG00005006696	FKBP10	185.132	203.959	168.175	31.952	29.493	22.793	27.136	34.096	41.598
ENSEASG00005006706	TMEM176B	3.964	4.126	4.233	3.411	3.712	3.219	5.285	6.514	9.378
ENSEASG00005006709	MELTF	0.681	0.511	0.215	1.69	1.118	1.999	1.115	0.891	0.864
ENSEASG00005006710	FURIN	19.957	21.441	18.815	42.642	43.79	38.518	42.58	49.109	43.219
ENSEASG00005006715	PIGZ	0.324	0.443	0.249	1.075	1.201	1.468	0.999	1.32	2.086
ENSEASG00005006718	RORA	4.742	3.03	2.943	49.453	44.034	49.323	40.69	40.351	36.02
ENSEASG00005006720	TMPRSS5	2.409	2.003	2.199	0.2	0.717	1.128	0.078	1.612	1.339
ENSEASG00005006726	CEP19	19.124	16.032	14.327	7.677	8.397	10.139	6.411	7.875	6.157
ENSEASG00005006728	NRROS	3.12	2.924	3.508	5.132	6.592	8.885	1.093	5.036	7.092
ENSEASG00005006730	WDR53	11.875	9.669	7.941	20.116	21.788	19.306	12.167	15.92	21.207
ENSEASG00005006735	DRD2	0	0	0	0.277	0.203	0.151	0.047	0.094	0.148
ENSEASG00005006736	TM4SF19	0	0	0	1.141	0.771	0.297	3.055	1.788	1.595
ENSEASG00005006737	ANKK1	2.519	1.964	1.769	15.011	12.979	16.324	26.592	13.974	12.521
ENSEASG00005006738	TCTEX1D2	23.127	34.533	28.695	15.529	14.925	15.474	14.598	15.335	12.81
ENSEASG00005006743	TFRC	12.315	14.478	11.038	41.628	44.813	37.562	39.824	38.052	42.898
ENSEASG00005006745	TNK2	18.546	14.822	17.988	41.866	38.895	36.941	41.498	40.974	34.592
ENSEASG00005006754	--	0	0	0	4.808	4.242	4.084	19.33	3.786	4.56
ENSEASG00005006756	NCAM1	11.168	20.728	49.415	0.583	1.136	1.359	0.36	1.141	1.631
ENSEASG00005006757	TPRA1	16.823	11.222	10.134	30.932	27.273	23.479	19.321	27.492	33.175
ENSEASG00005006759	MCM2	62.5	53.807	43.908	23.063	25.506	18.212	15.157	29.237	26.898
ENSEASG00005006763	TRIM58	0.11	0.643	0.248	0	0	0	0	0	0.102
ENSEASG00005006765	PODXL2	44.878	17.279	21.087	3.941	4.902	7.31	1.491	6.72	3.104
ENSEASG00005006776	KBTBD12	3.403	4.546	6.256	0.69	2.871	1.047	0.705	1.863	1.514
ENSEASG00005006777	MYO1E	16.343	12.459	12.835	24.858	32.508	27.932	43.893	33.521	37.191
ENSEASG00005006785	MUC20	0.051	0.249	0.14	1.511	2.809	1.448	0.691	1.655	1.037
ENSEASG00005006794	GATA2	7.599	3.652	3.59	11.257	14.674	21.386	2.777	15.393	13.071
ENSEASG00005006806	CD180	0.299	0.181	0.076	0.9	1.148	0.778	0.92	0.911	1.44
ENSEASG00005006807	BCO2	11.412	17.674	9.89	31.665	28.475	24.504	25.612	18.753	25.802
ENSEASG00005006817	GGT7	11.175	9.413	11.092	4.165	4.018	6.848	3.244	4.738	4.588
ENSEASG00005006825	AQP9	0	0	0	10.425	12.737	9.551	0.173	6.34	3.491
ENSEASG00005006831	APBB1IP	2.285	2.765	3.214	8.922	6.719	7.006	3.045	8.709	5.432
ENSEASG00005006835	GAD2	0	0	0	1.768	1.672	1.522	0.326	1.653	1.317
ENSEASG00005006843	ACLY	80.229	72.356	60.141	160.55	227.704	228.43	116.862	209.508	166.958
ENSEASG00005006845	Tcf12	166.184	170.855	125.924	63.347	55.106	62.208	42.513	48.485	42.767
ENSEASG00005006847	AMD1	8.97	9.263	5.091	21.362	16.109	20.509	9.622	17.383	19.409
ENSEASG00005006854	SLC44A5	0	0.139	0	3.866	2.664	4.554	0.756	3.495	1.955
ENSEASG00005006856	LSS	22.593	22.263	19.074	40.407	51.261	51.507	23.508	45.039	44.956
ENSEASG00005006860	SLC12A8	1.481	1.717	0.724	0.331	0.224	0.431	0.322	0.12	0.463
ENSEASG00005006874	ZNF37A	6.292	8.369	5.172	2.672	3.249	5.302	2.962	3.402	3.27
ENSEASG00005006884	ZSCAN2	15.018	10.817	13.038	2.695	3.283	2.359	2.275	1.881	2.443
ENSEASG00005006886	ZNF33B	12.856	10.624	9.406	4.873	4.556	6.826	1.732	2.783	2.384
ENSEASG00005006887	ZNF248	30.286	29.904	21.329	7.565	9.083	10.822	6.854	6.485	7.635
ENSEASG00005006899	ADAMTS6	6.498	5.098	2.498	1.546	1.798	3.234	0.819	1.382	1.791
ENSEASG00005006900	RET	0.967	2.202	3.512	11.007	8.975	9.872	9.589	9.258	9.439
ENSEASG00005006902	RASGEF1A	0.875	0.507	0.231	0.056	0.821	0.94	0.971	1.931	1.061
ENSEASG00005006916	RGS7BP	0.717	1.013	2.069	0.43	1.692	0.752	0.313	0.259	0.514
ENSEASG00005006917	RNF180	0.781	0.935	1.357	9.419	12.314	12.048	12.016	10.939	13.306
ENSEASG00005006921	GTF3C6	37.416	37.468	28.298	27.552	24.249	28.056	9.288	20.166	19.571
ENSEASG00005006922	TMCC3	7.767	9.305	15.554	24.162	21.325	26.383	36.836	27.65	29.415
ENSEASG00005006923	ALPK3	1.437	12.702	31.563	0.792	0.684	0.865	0.559	1.126	0.563
ENSEASG00005006924	DEPP1	13.491	16.498	13.722	4.886	4.82	6.669	14.297	1.69	4.098
ENSEASG00005006925	NCR3LG1	0.965	1.095	2.25	3.734	2.888	4.264	2.891	3.151	3.079
ENSEASG00005006933	DCAF12L2	0.385	0.387	0.431	0	0	0	0.086	0	0
ENSEASG00005006937	PRR32	0	47.459	133.899	0	0	0	0	0	0
ENSEASG00005006959	AP3B2	9.144	6.977	5.075	1.688	2.086	1.321	1.428	2.078	0.932
ENSEASG00005006964	FSD2	4.583	7.002	8.215	13.241	13.402	16.785	11.314	14.154	13.652
ENSEASG00005006972	BMI1	52.135	55.822	36.64	26.097	35.841	34.447	14.55	26.949	25.746
ENSEASG00005006973	RRAGB	46.661	55.33	43.256	24.109	27.937	27.033	23.883	22.851	22.33
ENSEASG00005006974	HOMER2	3.583	1.136	4.105	37.5	37.11	37.243	61.553	44.399	36.982
ENSEASG00005006984	TRAF3IP2	9.202	10.056	6.385	24.552	31.772	25.866	40.674	27.343	22.075
ENSEASG00005006986	BNC1	3.085	5.576	1.567	22.827	19.37	19.29	18.815	15.586	21.536
ENSEASG00005006987	LAS1L	34.622	33.493	23.287	18.396	19.34	16.264	11.635	15.267	16.15
ENSEASG00005006989	SH3GL3	56.457	31.638	35.948	3.062	3.975	2.692	2.637	3.4	2.787
ENSEASG00005006993	IL18	15.969	18.795	13.927	108.339	73.244	51.424	50.409	65.038	75.591
ENSEASG00005006994	HLA-DQA2	1.109	0.958	1.181	1.536	61.046	31.748	0.498	167.879	101.494
ENSEASG00005007000	ARNT2	7.108	8.49	7.108	2.793	1.657	2.449	1.077	1.987	1.688
ENSEASG00005007001	ABHD17C	19.316	13.693	11.259	31.957	31.222	27.998	40.379	31.065	31.139
ENSEASG00005007003	PTPN18	4.302	4.698	5.578	15.502	15.273	21.513	8.115	31.519	24.234
ENSEASG00005007005	CEMIP	0.989	0.873	0.902	6.001	6.779	5.108	2.854	5.292	5.752
ENSEASG00005007006	MMGT1	9.85	10.933	8.906	28.729	25.442	24.553	18.29	23.086	24.09
ENSEASG00005007007	INTS6L	23.892	25.602	22.178	8.886	10.173	9.667	5.171	10.577	7.166
ENSEASG00005007033	FYN	164.447	171.517	142.282	67.936	65.929	77.752	53.252	72.774	62.746
ENSEASG00005007035	ARHGEF4	1.885	2.507	2.55	8.443	7.459	8.288	8.096	6.823	8.509
ENSEASG00005007037	COL6A2	796.812	771.331	509.811	347.449	315.368	296.449	235.237	494.904	367.717
ENSEASG00005007042	PIH1D2	3.703	5.568	2.371	17.146	16.902	16.571	6.336	10.683	17.23
ENSEASG00005007064	EPHB2	26.944	23.383	21.187	5.968	6.021	5.639	3.213	7.388	6.309
ENSEASG00005007065	PPP2R3B	4.659	9.499	19.644	3.311	3.425	4.531	3.335	3.537	2.656
ENSEASG00005007067	IL16	2.253	2.002	1.943	5.024	9.558	8.517	5.664	8.073	5.003
ENSEASG00005007068	PCBP3	0.183	0.28	0.775	0.139	0	0	0	0.059	0
ENSEASG00005007069	CCDC14	9.024	7.946	6.622	3.972	4.536	4.563	1.992	4.019	4.335
ENSEASG00005007072	STAC3	0.667	41.704	117.749	0.074	0.333	0.474	0.19	0.114	0.265
ENSEASG00005007081	POFUT2	125.44	121.161	113.205	42.479	38.929	42.45	27.221	43.537	49.421
ENSEASG00005007085	ADARB1	3.662	5.035	3.283	8.723	10.598	9.896	10.362	12.395	12.183
ENSEASG00005007100	PLCXD1	1.961	1.754	1.465	10.05	5.767	11.36	10.266	11.974	7.539
ENSEASG00005007105	MEX3B	14.509	19.37	15.589	1.448	1.004	1.099	0.329	1.181	0.773
ENSEASG00005007107	MTMR12	7.208	10.391	9.079	25.948	23.895	24.241	15.767	27.59	17.79
ENSEASG00005007110	RASSF7	8.463	7.795	5.145	53.033	47.236	51.494	51.293	65.101	59.892
ENSEASG00005007130	LIMS2	6.575	5.085	8.402	31.745	33.866	26.419	11.013	40.357	36.255
ENSEASG00005007133	PDE4DIP	16.354	30.926	59.283	4.911	7.342	5.278	1.744	5.496	5.512
ENSEASG00005007134	GLI1	16.404	18.801	10.452	6.622	8.392	5.684	6.527	9.514	6.881
ENSEASG00005007148	MYO7B	0.354	0.099	0.2	0.137	0.056	0.072	0.067	0.852	0.21
ENSEASG00005007155	CDH6	6.676	2.991	3.564	0.198	1.047	0.36	0.034	0.935	0.668
ENSEASG00005007157	CDH9	2.021	0.595	0.578	0	0	0	0	0	0
ENSEASG00005007160	DIXDC1	18.15	15.441	15.8	12.265	8.6	11.656	6.143	8.228	6.734
ENSEASG00005007161	CDH10	59.437	24.659	30.8	0	0.043	0.165	0	0	0.121
ENSEASG00005007163	MOSPD1	9.524	14.307	15.213	38.366	40.411	40.976	32.327	28.262	35.638
ENSEASG00005007168	CDH12	1.223	1.301	0.567	0	0	0.121	0.189	0.075	0.04
ENSEASG00005007170	ARHGAP9	0.768	0.829	0.897	1.977	2.558	3.009	1.359	3.594	3.032
ENSEASG00005007183	CRYM	1.171	0.83	0.84	13.655	16.955	10.695	2.384	11.595	12.801
ENSEASG00005007190	HSPB2	4.551	41.949	112.386	10.96	8.351	8.359	6.973	7.655	7.831
ENSEASG00005007191	CRYAB	33.403	93.296	182.276	160.322	170.271	191.671	225.89	206.791	193.064
ENSEASG00005007197	COL6A3	302.18	451.544	338.801	84.347	106.996	107.023	80.629	114.4	127.313
ENSEASG00005007199	ODAD2	0.171	0.181	0.184	0	0	0	0	0.091	0.064
ENSEASG00005007200	MPP7	4.417	5.725	3.205	38.514	37.64	36.683	34.843	29.47	35.448
ENSEASG00005007212	DDIT3	69.236	94.577	79.759	48.701	53.06	61.347	36.969	41.796	29.762
ENSEASG00005007213	MAP3K8	5.376	6.681	3.601	18.271	16.665	20.993	17.767	36.328	15.116
ENSEASG00005007222	PIP4K2C	10.341	14.524	10.098	38.541	42.107	32.358	22.729	43.494	37.457
ENSEASG00005007226	ARHGEF25	94.511	101.347	74.983	34.151	33.154	37.835	19.953	34.46	34.335
ENSEASG00005007237	B4GALNT1	1.215	1.696	1.048	0.614	0.459	0.422	0.198	0.422	0.665
ENSEASG00005007245	WDPCP	3.79	4.709	2.677	2.358	2.286	2.18	1.751	1.909	1.451
ENSEASG00005007246	IRF7	0.492	1.164	0.448	1.77	3.869	4.105	6.432	4.432	6.642
ENSEASG00005007247	C1QB	39.348	42.909	58.02	119.455	110.326	118.35	103.691	140.501	165.647
ENSEASG00005007252	C1QA	61.098	70.343	87.541	142.576	149.058	139.909	107.52	149.386	197.289
ENSEASG00005007264	UGP2	222.646	208.494	206.388	88.324	95.039	100.86	111.281	76.959	85.902
ENSEASG00005007275	CDK4	285.901	309.564	261.176	145.587	140.419	130.083	129.952	169.988	152.675
ENSEASG00005007279	PELI1	50.371	44.014	38.457	96.75	102.595	83.497	81.733	93.494	92.447
ENSEASG00005007283	LGALSL	14.188	17.491	11.809	37.329	40.426	34.054	29.067	34.689	34.144
ENSEASG00005007290	AFTPH	20.067	16.776	15.037	33.761	36.007	40.412	35.503	31.983	32.342
ENSEASG00005007293	BTN3A3	0	0	0.254	0.073	0.61	0.384	0.148	1.201	1.059
ENSEASG00005007296	SLC1A4	4.243	4.648	4.086	2.63	3.265	2.646	0.909	2.616	1.988
ENSEASG00005007304	MEIS1	33.097	34.865	28.215	12.41	15.116	15.576	9.443	10.064	9.145
ENSEASG00005007312	PLEK	5.472	3.838	3.861	23.762	12.365	12.799	4.707	96.984	20.747
ENSEASG00005007313	FBXO48	1.848	2.307	1.224	4.999	5.288	7.79	1.949	2.645	4.672
ENSEASG00005007316	ARHGAP25	4.522	4.622	4.373	17.882	16.776	21.922	15.654	17.947	19.194
ENSEASG00005007331	ARPP21	1.016	9.835	22.916	0.039	0	0	0	0	0
ENSEASG00005007335	MLPH	1.439	1.754	0.548	67.226	126.945	60.763	11.431	72.444	33.453
ENSEASG00005007337	ANTXR1	138.5	157.341	126.476	31.171	43.946	46.776	33.192	49.517	36.814
ENSEASG00005007339	RAB17	0	0	0	2.148	3.829	1.405	0.362	1.529	1.79
ENSEASG00005007342	NDUFAF7	12.523	13.9	12.847	7.36	8.917	6.484	5.13	6.479	6.505
ENSEASG00005007343	GFPT1	40.496	49.875	35.615	11.775	18.756	15.477	11.845	13.228	9.49
ENSEASG00005007347	STAC	13.18	7.412	10.73	2.739	1.951	3.387	1.091	2.434	1.514
ENSEASG00005007355	MCM6	79.538	83.077	75.772	30.628	40.271	31.789	21.935	38.658	40.513
ENSEASG00005007357	FMO5	3.676	4.084	2.673	7.848	7.793	11.017	3.582	9.679	8.163
ENSEASG00005007362	DCLK3	6.223	6.297	5.425	18.145	16.264	11.646	9.597	17.289	18.031
ENSEASG00005007364	CHD1L	24.428	20.902	19.447	8.302	8.622	10.689	9.746	8.42	7.879
ENSEASG00005007371	Gmcl1	21.251	25.057	14.901	102.715	103.316	97.152	61.651	71.36	91.605
ENSEASG00005007373	BCL9	19.013	17.974	17.368	7.494	8.585	6.589	5.295	8.439	6.914
ENSEASG00005007374	TRANK1	28.018	18.365	16.168	5.743	5.158	6.288	4.016	5.216	5.082
ENSEASG00005007375	ACP6	5.625	2.742	3.414	9.703	10.343	7.82	10.371	9.647	7.749
ENSEASG00005007378	GPR89A	10.14	10.216	10.665	21.121	24.358	21.882	12.634	16.992	15.942
ENSEASG00005007381	MXD1	10.031	6.666	5.367	56.18	43.647	42.768	35.006	38.806	40.215
ENSEASG00005007385	PDZK1	0.421	0.129	0.653	11.742	16.148	14.656	4.337	9.869	6.673
ENSEASG00005007387	EPM2AIP1	34.272	34.689	27.806	20.924	24.407	23.553	11.139	18.775	18.452
ENSEASG00005007389	MLH1	17.571	19.672	18.93	9.757	6.571	8.811	3.551	5.077	7.282
ENSEASG00005007393	TIA1	128.105	126.602	97.236	58.227	45.528	55.646	40.498	48.955	46.924
ENSEASG00005007396	KLHL30	0	3.144	7.888	0.097	0.184	0.221	0.083	0.082	0.13
ENSEASG00005007400	CACNA1E	0.558	0.722	0.927	0.489	0.281	0.608	0.18	0.324	0.528
ENSEASG00005007402	PPP2R1B	27.987	34.226	26.367	257.95	228.892	211.784	105.253	188.447	248.853
ENSEASG00005007413	HES6	1.731	2.025	3.104	4.839	8.115	6.15	4.744	9.245	5.846
ENSEASG00005007414	ZRANB3	6.156	4.998	4.822	2.728	3.206	2.853	0.696	2.645	3.227
ENSEASG00005007416	GOLGA4	11.882	15.873	12.51	24.205	26.091	34.513	27.991	25.13	17.316
ENSEASG00005007422	ADD2	47.86	24.581	22.337	0.74	0.608	0.948	0.333	0.553	0.186
ENSEASG00005007425	EPS8L2	3.384	1.794	1.87	23.319	28.795	21.25	29.631	29.606	21.992
ENSEASG00005007430	ANKRD35	4.099	2.759	2.25	41.236	39.42	35.125	24.39	27.499	37.979
ENSEASG00005007436	ITGA10	2.371	2.109	1.809	1.494	1.054	1.394	1.038	1.083	0.716
ENSEASG00005007445	TMEM163	0.873	1.16	0.521	0.153	0.29	0.349	0.065	0.259	0.546
ENSEASG00005007458	PNPLA2	9.368	11.65	8.729	43.409	41.424	38.655	30.005	50.584	40.107
ENSEASG00005007459	LIX1L	88.408	133.017	85.462	24.481	30.537	34.388	10.788	31.769	36.839
ENSEASG00005007471	CD151	48.088	50.796	61.19	132.783	148.816	137.992	96.51	166.334	148.374
ENSEASG00005007472	VILL	1.347	1.572	0.745	5.631	6.609	7.104	2.343	5.02	3.8
ENSEASG00005007473	SLC16A7	3.029	6.969	4.139	14.401	17.132	13.252	10.126	13.963	12.759
ENSEASG00005007475	TAFA2	2.853	4.64	2.107	1.505	0.334	0.726	0.075	0.075	0.236
ENSEASG00005007477	TXNIP	172.363	271.986	298.224	1227.99	739.342	724.993	1313.57	497.826	1202.27
ENSEASG00005007479	PLCD1	6.815	6.565	4.925	96.469	86.131	69.519	98.778	85.218	88.913
ENSEASG00005007483	USP15	25.247	21.544	16.852	47.859	47.661	46.041	38.725	34.934	44.629
ENSEASG00005007486	LYPD1	6.46	9.357	4.536	0.125	0.308	0.184	2.989	0.722	1.043
ENSEASG00005007492	AP2A2	88.406	72.829	73.471	37.79	43.282	36.576	36.177	42.693	37.951
ENSEASG00005007506	ACAA1	39.03	50.257	35.883	102.175	113.799	95.631	82.376	93.305	85.4
ENSEASG00005007511	MYD88	39.922	38.34	27.145	71.362	65.267	78.202	78.341	83.153	63.923
ENSEASG00005007517	PHYHD1	58.291	57.29	52.919	160.926	119.036	138.58	132.305	171.594	183.125
ENSEASG00005007526	RNPEPL1	13.726	16.078	13.742	27.752	32.936	32.559	19.428	36.308	30.935
ENSEASG00005007545	CD207	0.134	0	0.06	6.929	3.944	9.075	2.59	20.285	8.991
ENSEASG00005007546	SRGAP1	25.079	16.313	16.506	2.378	3.178	2.222	1.837	3.727	3.045
ENSEASG00005007552	SCN5A	0.351	0.275	0.361	0.059	0.056	0.162	0.034	0.228	0.138
ENSEASG00005007553	KIF1A	0.674	0.926	1.266	0.222	0.546	0.254	0.132	0.281	0.138
ENSEASG00005007564	PAX9	0.06	0.064	0.054	1.649	4.37	1.674	0.27	1.124	1.128
ENSEASG00005007569	MYOD1	0	2.507	6.34	0	0	0	0	0	0
ENSEASG00005007570	KCNC1	0.408	0.819	1.178	0.239	0.361	0.348	0.204	0.403	0.34
ENSEASG00005007573	TPH1	2.009	1.726	0.943	0.442	0.737	1.182	0.517	0.419	0.741
ENSEASG00005007576	SAA1	0	0	0	7.366	12.235	5.799	116.947	10.414	23.897
ENSEASG00005007578	SCN11A	0	0.197	0.021	1.389	1.243	1.61	0.249	0.923	0.868
ENSEASG00005007587	TUBGCP5	18.992	18.618	14.774	8.026	8.296	8.567	3.472	5.395	8.346
ENSEASG00005007589	TTC21A	0.57	0.202	0.068	0.988	0.616	0.971	0.736	0.862	0.472
ENSEASG00005007606	MYRIP	1.116	0.859	0.645	2.837	5.411	4.99	1.481	2.189	4.342
ENSEASG00005007608	FOXA1	0	0.219	0	7.247	22.138	18.107	8.176	20.587	4.369
ENSEASG00005007610	TTC6	0	0	0	0.685	0.475	0.125	0.082	0.347	0.064
ENSEASG00005007614	ENTPD3	5.801	3.973	4.28	16.897	17.667	17.308	9.342	19.102	15.904
ENSEASG00005007615	SEC23A	75.705	83.017	65.288	36.727	38.378	36.165	33.135	37.67	42.868
ENSEASG00005007616	PNKP	12.314	13.285	8.544	18.215	19.02	19.912	30.543	24.585	20.402
ENSEASG00005007619	PNN	25.204	16.995	17.265	9.941	10.626	13.18	8.1	10.577	8.84
ENSEASG00005007622	CMAH	0.389	0.374	0.232	2.553	2.899	6.298	1.423	2.627	3.484
ENSEASG00005007623	BICDL1	2.593	2.368	1.526	0.691	0.577	0.587	0.824	1.049	1.31
ENSEASG00005007632	FBXO33	2.789	3.707	3.167	14.61	13.35	15.485	8.687	14.26	14.604
ENSEASG00005007635	LRFN5	4.708	2.369	2.242	0.101	0	0.304	0	0	0.043
ENSEASG00005007637	RIPOR2	23.223	15.297	13.605	11.375	12.577	16.139	2.715	13.885	9.28
ENSEASG00005007641	C14orf28	3.571	6.476	5.193	13.904	11.741	14.878	11.927	12.766	10.824
ENSEASG00005007665	GABRE	7.274	8.076	6.62	0.989	0.822	0.767	1.15	1.185	0.884
ENSEASG00005007668	SMPX	0.172	87.368	241.318	0	0.515	0.165	0	0.153	0.485
ENSEASG00005007677	ATP1B4	0.127	24.28	56.938	0	0	0	0.114	0.051	0
ENSEASG00005007682	RAB33A	1.006	0.856	0.631	0	0	0	0.09	0.09	0.094
ENSEASG00005007685	BCORL1	7.011	5.88	4.517	3.017	3.243	2.271	1.679	2.6	1.549
ENSEASG00005007691	EVA1C	1.689	1.599	1.867	9.564	13.01	9.591	11.089	13.052	13.688
ENSEASG00005007695	C12orf56	0.363	0.503	0.593	1.406	1.249	0.659	0.109	1.402	1.553
ENSEASG00005007703	CIT	7.569	9.213	6.407	3.115	3.371	2.198	1.931	2.5	4.14
ENSEASG00005007709	KYAT1	15.393	11.621	11.396	22.663	39.811	26.405	14.271	32.144	19.719
ENSEASG00005007716	STRN	11.727	15.211	10.708	39.098	38.971	42.47	32.16	39.439	37.126
ENSEASG00005007718	VIT	41.194	179.597	82.9	28.16	24.547	36.118	11.785	40.39	21.687
ENSEASG00005007719	FEZ2	122.451	106.939	89.03	26.931	31.254	24.692	17.865	32.35	26.972
ENSEASG00005007726	TBK1	12.647	15.367	12.319	23.535	28.24	30.969	15.372	20.142	24.799
ENSEASG00005007727	NCAM2	13.142	8.649	8.628	0.599	0.39	1.398	0.415	0.569	0.733
ENSEASG00005007729	RASGRP3	13.87	14.21	10.215	4.814	6.465	7.406	1.972	3.29	3.55
ENSEASG00005007730	GAL	1.828	2.333	3.441	0.578	0.365	0.176	1.971	0.814	2.4
ENSEASG00005007731	TESMIN	0	0.265	0	0.132	0.684	0.419	0.728	0.721	0.351
ENSEASG00005007732	CPT1A	5.104	5.385	5.073	29.847	29.983	30.175	41.02	22.595	25.499
ENSEASG00005007740	MRGPRD	2.716	0	0.676	0	0	0	0	0	0
ENSEASG00005007743	MRGPRF	124.006	38.266	57.571	31.111	41.036	39.541	7.698	40.295	34.504
ENSEASG00005007744	ZNF655	13.595	14.251	10.728	48.129	48.459	39.928	50.381	50.496	44.25
ENSEASG00005007746	HUNK	42.641	36.247	27.388	9.516	6.833	5.802	13.306	8.446	8.461
ENSEASG00005007749	ZNF394	13.103	14.43	15.817	6.659	8.63	9.112	7.027	6.431	6.836
ENSEASG00005007752	LTBP1	79.569	74.285	51.799	23.02	29.37	21.523	23.282	28.658	30.352
ENSEASG00005007767	TIAM1	14.432	15.606	8.751	29.027	26.476	30.616	32.128	29.077	27.671
ENSEASG00005007771	LHX8	0.133	2.409	3.776	0.14	0	0.128	0	0.059	0
ENSEASG00005007772	ANO1	6.953	6.646	4.203	10.276	15.654	12.396	6.219	14.277	10.549
ENSEASG00005007773	CXorf49	0.365	0.913	0.21	0.226	0.078	0.075	0.07	0	0
ENSEASG00005007775	KRTAP7-1	0	0	0	296.068	210.582	358.192	2.28	238.071	242.792
ENSEASG00005007780	--	0	0	0	39.486	37.758	38.393	0	33.912	21.944
ENSEASG00005007782	--	0	0	0	28.745	22.654	39.315	0	16.615	14.022
ENSEASG00005007783	ERICH3	0.875	1.02	0.979	0.03	0.198	0.283	0	0.151	0.325
ENSEASG00005007803	INPP4B	20.067	14.228	17.854	2.765	4.199	3.815	2.613	4.032	4.014
ENSEASG00005007805	KRTAP13-1	0	0	0	134.067	119.226	839.894	73.185	270.823	89.178
ENSEASG00005007806	KRTAP27-1	0	0	0	540.614	292.675	458.171	48.16	331.321	368.913
ENSEASG00005007808	MDGA2	0.612	1.017	0.514	0	0	0.111	0	0.034	0.036
ENSEASG00005007810	ALPL	7.571	11.865	12.349	11.168	16.048	16.287	43.117	14.034	9.77
ENSEASG00005007813	CLDN17	0	0	0	15.092	17.014	31.173	45.119	11.51	13.033
ENSEASG00005007817	GRIK1	0.783	0.517	0.56	0.11	0.334	0.167	0.062	0.042	0.326
ENSEASG00005007818	FPGT	4.183	4.646	2.083	8.58	10.8	10.978	5.262	7.487	9.939
ENSEASG00005007828	NEGR1	7.487	14.084	11.614	3.423	5.3	5.453	1.361	4.634	5.908
ENSEASG00005007830	RNF150	6.553	4.645	8.625	0.872	2.296	1.19	0.265	1.208	1.55
ENSEASG00005007833	RPL36A	721.929	633.513	846.597	138.445	68.047	44.668	107.897	24.064	70.474
ENSEASG00005007840	CTH	0.932	3.008	5.664	60.198	47.941	42.862	13.517	28.377	25.397
ENSEASG00005007843	TRPM6	0.294	0.685	0.314	3.344	2.924	3.991	4.981	2.677	3.385
ENSEASG00005007852	CLGN	1.777	2.36	1.477	1.006	1.06	2.046	0.495	0.394	1.043
ENSEASG00005007865	NAA15	20.427	24.163	18.746	38.391	45.529	45.67	35.017	32.734	39.62
ENSEASG00005007875	SLC7A11	0.498	0.996	0.962	19.572	57.016	33.436	10.517	31.952	35.797
ENSEASG00005007878	KLHDC2	149.952	154.371	157.915	89.504	79.596	83.573	73.497	75.357	78.721
ENSEASG00005007879	PCDH18	106.361	62.9	56.768	10.681	10.07	14.188	2.585	10.197	8.229
ENSEASG00005007883	PABPC4L	7.465	7.81	5.18	3.302	2.281	1.734	1.19	0.536	1.92
ENSEASG00005007887	PCDH10	2.567	3.041	5.33	0.206	0.324	0.062	0.117	0.087	0.213
ENSEASG00005007905	TBC1D30	3.235	3.628	1.944	74.29	64.969	49.115	13.1	45.842	53.795
ENSEASG00005007913	NKTR	68.874	82.016	54.057	26.005	20.22	29.965	14.493	19.731	19.916
ENSEASG00005007915	WIF1	61.804	74.096	34.471	19.581	7.318	13.615	10.633	14.789	12.749
ENSEASG00005007920	KLHL40	0.376	12.966	33.355	0.535	0.084	0.041	0.835	0.413	0.399
ENSEASG00005007922	RORB	0.444	0.708	0.746	0.644	0.829	0.798	0.05	0.231	0.208
ENSEASG00005007923	HHATL	0.103	2.268	8.699	0.104	0.394	0.095	0	0	0.089
ENSEASG00005007925	ANXA1	444.019	521.033	423.632	1459.11	1553.06	1314.36	1197.75	1456	1142.83
ENSEASG00005007929	SGSM1	1.351	1.955	0.663	2.937	3.709	3.672	1.344	3.591	2.074
ENSEASG00005007931	Higd1a	38.732	46.966	42.33	211.642	170.626	165.1	232.076	172.146	165.762
ENSEASG00005007944	KIAA1671	9.217	7.895	8.823	19.233	22.36	16.134	24.349	22.378	21.197
ENSEASG00005007950	ABHD5	41.412	38.373	31.453	157.604	162.049	181.99	100.846	142.362	141.555
ENSEASG00005007952	MSRB3	25.973	27.854	25.142	65.718	76.118	84.947	43.669	72.604	74.713
ENSEASG00005007954	SGIP1	0.301	0.492	0.333	1.018	1.732	1.612	1.029	1.226	0.917
ENSEASG00005007956	TOPAZ1	2.031	2.045	2.063	0.628	0.432	0.832	0.414	0.627	0.203
ENSEASG00005007960	IRAK3	5.02	3.927	3.005	9.644	9.735	13.825	15.897	10.038	10.14
ENSEASG00005007969	ZKSCAN7	8.173	9.361	8.57	3.765	4.872	4.036	2.11	3.33	3.236
ENSEASG00005007971	ZNF197	20.492	19.244	15.727	6.878	7.912	9.087	6.539	5.004	5.83
ENSEASG00005007975	ZNF502	12.893	11.526	11.061	4.012	5.806	5.635	2.565	2.77	5.203
ENSEASG00005007980	PDE4B	15.691	15.176	18.282	9.052	6.506	7.527	25.781	16.861	11.98
ENSEASG00005007981	GBA3	4.54	2.321	2.148	1.122	1.592	1.582	0.278	1.375	1.319
ENSEASG00005007989	STX3	9.418	10.36	6.134	20.796	19.08	19.605	11.953	23.82	21.252
ENSEASG00005008000	CCDC149	5.816	7.528	3.793	18.283	21.397	9.187	8.843	9.075	7.033
ENSEASG00005008001	LGI2	7.48	9.491	8.169	23.004	17.238	18.224	2.767	17.621	20.514
ENSEASG00005008012	MS4A2	17.16	7.036	3.845	12.577	24.871	25.899	13.85	29.702	21.549
ENSEASG00005008015	MS4A4A	0.624	0.516	0.062	4.024	5.465	3.196	0.499	0.741	4.944
ENSEASG00005008016	SLC34A2	0.269	0.041	0.04	5.629	4.443	3.964	11.445	3.536	2.996
ENSEASG00005008026	LEPR	0.572	1.108	0.422	5.744	5.901	8.005	1.963	6.253	3.216
ENSEASG00005008027	RBPJ	93.073	119.217	84.858	33.794	35.203	49.044	30.788	36.831	33.552
ENSEASG00005008031	MS4A1	0	0.065	0	0.463	0.245	1.47	0	0	0.393
ENSEASG00005008034	TMEM42	20.452	18.328	16.336	11.916	9.046	7.363	8.743	10.348	7.425
ENSEASG00005008047	CDCP1	4.945	3.953	3.429	16.157	12.813	10.499	11.302	13.14	13.169
ENSEASG00005008048	ZP1	0.482	0.755	0.24	0.231	0.131	0.27	0	0	0.082
ENSEASG00005008059	CPM	2.818	2.468	2.427	48.901	43.811	40.268	43.593	51.787	39.959
ENSEASG00005008069	TUBE1	16.139	16.285	12.38	6.236	5.744	6.391	2.284	3.4	5.215
ENSEASG00005008070	PCDH7	5.385	7.319	8.269	13.833	18.354	11.966	6.477	17.788	16.598
ENSEASG00005008075	SLC6A20	0.096	0	0	1.122	1.015	1.021	1.371	1.646	1.171
ENSEASG00005008079	LZTFL1	23.621	30.558	21.142	13.943	15.461	14.554	9.385	12.437	11.697
ENSEASG00005008083	ARAP2	3.322	3.672	2.116	24.206	21.993	17.984	16.712	15.756	17.24
ENSEASG00005008093	CD6	0	0	0.039	1.585	1.396	1.728	0.158	1.957	3.012
ENSEASG00005008094	CCR3	0.069	0	0	0.073	0.766	0.466	0	0.936	0.06
ENSEASG00005008098	LTF	0.421	1.567	2.406	4.941	4.462	9.652	46.439	1.546	1.185
ENSEASG00005008099	MYRFL	0.366	0.292	0.246	2.897	1.347	2.021	1.399	1.284	1.506
ENSEASG00005008100	CD5	0.979	1.214	0.512	3.699	3.091	5.09	0.879	5.952	4.054
ENSEASG00005008101	DTHD1	0.094	0.05	0.169	0.911	0.874	0.594	0.3	0.618	0.754
ENSEASG00005008114	ALS2CL	3.185	3.866	2.948	20.9	13.75	21.478	11.452	15.316	17.624
ENSEASG00005008115	PGM2	97.29	85.767	67.233	41.156	36.409	34.549	56.206	33.144	37.38
ENSEASG00005008118	TBC1D1	42.603	31.628	35.022	9.309	9.163	12.051	9.595	9.525	8.932
ENSEASG00005008122	PTPRB	4.026	3.852	3.758	10.499	13.075	10.942	2.981	12.223	9.197
ENSEASG00005008127	TLR10	0.148	0.193	0.26	0.65	0.237	0.889	0.698	0.613	0.476
ENSEASG00005008129	PRSS45	7.298	4.917	4.358	0.407	0.385	0.591	0.173	1.139	0.652
ENSEASG00005008132	DNAJC6	0.239	0.982	0.366	10.058	7.425	4.518	2.734	6.573	7.916
ENSEASG00005008136	FAM114A1	41.426	53.019	38.794	13.147	15.388	13.969	6.828	13.65	11.777
ENSEASG00005008137	MYL3	10.739	13.815	32.491	2.416	1.142	0.785	0	0.286	1.381
ENSEASG00005008138	AK4	11.379	5.274	7.2	14.029	12.015	12.304	18.987	16.144	13.68
ENSEASG00005008141	PTH1R	130.028	86.023	68.787	14.189	16.213	15.911	4.806	18.884	15.162
ENSEASG00005008152	TMEM156	0.21	0.746	0.629	2.292	4.406	4.174	1.7	5.115	2.956
ENSEASG00005008156	PTPRR	0.509	0.541	0.597	1.503	1.776	1.759	1.097	2.129	0.764
ENSEASG00005008157	NBEAL2	2.859	2.426	1.988	9.331	8.575	9.448	8.803	11.306	9.341
ENSEASG00005008158	RAVER2	4.766	4.653	3.456	3.473	2.808	1.497	1.635	2.314	2.235
ENSEASG00005008159	MAB21L4	0.898	1.082	0.283	17.202	14.161	15.419	7.951	17.967	17.995
ENSEASG00005008162	VWCE	1.867	1.53	0.907	0.369	0.272	0.411	0.035	0.242	0.073
ENSEASG00005008167	APP	834.714	894.471	676.671	231.086	227.646	260.015	223.195	246.92	252.039
ENSEASG00005008168	UBE2U	0.58	1.362	1.025	0.086	0	0.078	0	0.145	0.077
ENSEASG00005008169	Nradd	4.626	5.164	4.548	12.334	12.62	10.87	8.161	13.179	10.729
ENSEASG00005008171	SNED1	0.85	0.605	0.566	6.29	3.86	4.968	3.232	5.02	5.701
ENSEASG00005008172	LAMA4	77.957	88.425	91.524	18.973	26.147	21.587	16.973	19.511	20.015
ENSEASG00005008182	KIF9	1.389	2.46	2.109	5.264	6.165	4.004	5.068	4.165	6.191
ENSEASG00005008190	CYB561A3	6.397	8.937	8.665	25.997	31.441	21.257	17.267	30.72	27.346
ENSEASG00005008192	TMEM138	22.702	23.538	21.26	13.487	10.899	12.133	8.936	10.604	12.69
ENSEASG00005008193	CAPN6	82.205	190.446	277.536	0.632	1.614	0.921	0.215	0.747	1.912
ENSEASG00005008206	SYT7	1.058	0.717	1.139	7.675	10.863	15.551	4.713	7.914	8.133
ENSEASG00005008207	TSPAN8	9.868	4.409	6.147	19.487	30.635	35.238	54.511	56.694	31.549
ENSEASG00005008208	DAGLA	2.001	1.605	1.794	3.529	5.234	4.661	1.592	4.876	3.354
ENSEASG00005008211	CHRDL1	61.944	132.237	62.305	188.663	168.16	210.169	83.056	175.948	127.929
ENSEASG00005008213	AMMECR1	3.177	3.081	2.966	8.358	12.886	10.039	11.219	8.712	10.884
ENSEASG00005008215	TMEM164	8.691	9.717	11.623	44.223	43.909	42.241	26.732	47.559	35.96
ENSEASG00005008216	LGR5	6.446	2.586	2.259	15.184	11.162	16.86	4.369	10.27	8.507
ENSEASG00005008218	SMARCA1	64.376	61.903	50.653	11.895	11.111	11.893	10.747	10.186	10.953
ENSEASG00005008220	MYRF	0.895	0.69	0.692	0.065	0.123	0.089	0.055	0.027	0.261
ENSEASG00005008221	ACSL4	5.13	6.7	7.215	27.773	38.289	41.728	85.956	37.793	43.348
ENSEASG00005008223	GREB1	0.403	0.424	0.515	0.567	1.111	0.406	0.24	0.171	0.306
ENSEASG00005008224	TMEM258	57.329	55.56	67.865	27.554	31.842	27.868	31.73	27.986	33.802
ENSEASG00005008225	--	0	0	0	0.918	2.558	1.329	0	0	4.205
ENSEASG00005008226	FADS1	28.364	21.688	25.709	2.857	4.926	3.111	2.72	6.051	7.173
ENSEASG00005008234	THAP2	13.808	17.22	14.2	5.815	7.129	12.182	5.008	7.25	7.509
ENSEASG00005008238	NTSR2	0	0	0	0.276	0.348	0.418	0.078	0.078	0.245
ENSEASG00005008245	LPIN1	5.627	4.577	3.594	19.521	12.046	13.956	8.799	11.759	14.662
ENSEASG00005008249	HDLBP	200.259	228.943	182.725	88.462	105.611	87.256	115.786	109.493	111.646
ENSEASG00005008257	TRIB2	16.631	17.345	14.621	8.883	10.632	7.983	6.992	8.159	9.099
ENSEASG00005008290	BOK	26.627	25.297	19.563	67.908	66.529	53.782	78.96	72.45	67.48
ENSEASG00005008291	ATL1	2.843	3.777	1.956	8.961	8.829	11.988	9.238	6.971	9.258
ENSEASG00005008296	SLC19A3	0.159	0.451	0.285	11.252	8.617	7.793	5.715	5.991	6.27
ENSEASG00005008297	CCL20	0.122	0	0	2.499	1.826	10.22	72.662	6.517	12.362
ENSEASG00005008298	ATG4B	17.166	19.498	15.386	49.48	45.178	37.595	35.27	41.186	42.488
ENSEASG00005008299	DAW1	0.663	1.057	0.651	0.489	0.397	0.764	0.179	0.177	0.311
ENSEASG00005008307	SPHKAP	1.095	1.918	2.026	0.204	0.15	0.062	0.114	0.153	0.101
ENSEASG00005008310	PDCD1	0	0.146	0	0.984	0.887	0.329	0.307	0.548	1.045
ENSEASG00005008311	ABHD12B	0.539	1.484	0.854	75.793	64.069	62.978	29.548	63.329	62.844
ENSEASG00005008312	SH3GLB2	28.649	33.359	27.489	64.012	59.398	62.472	45.3	77.027	68.487
ENSEASG00005008315	PID1	93.582	97.975	92.119	26.258	24.389	24.864	19.89	27.614	29.878
ENSEASG00005008316	PYGL	12.997	24.025	21.368	103.187	103.469	90.004	174.504	98.487	118.012
ENSEASG00005008320	TRIM9	4.099	5.238	5.407	1.15	0.525	0.794	0.878	1.673	1.093
ENSEASG00005008331	ZNF630	4.191	5.128	3.768	1.687	1.348	1.551	0.663	1.489	1.546
ENSEASG00005008332	DNER	4.013	4.123	5.82	1.046	0.809	0.693	1.296	0.522	0.846
ENSEASG00005008333	CRAT	18.603	21.409	19.979	103.87	92.68	61.132	54.385	94.355	103.066
ENSEASG00005008334	ZNF182	9.769	12.716	9.345	5.838	6.415	7.021	3.694	4.756	5.734
ENSEASG00005008341	HPSE2	0.27	0.144	0.04	1.376	1.301	1.575	1.325	1.281	1.059
ENSEASG00005008348	MEMO1	20.932	23.327	22.483	67.929	54.682	54.003	55.475	44.253	54.981
ENSEASG00005008352	SRD5A2	1.538	0.727	0.306	6.13	2.557	1.313	0	3.499	2.405
ENSEASG00005008354	MARCKS	308.118	286.447	277.024	51.788	55.961	51.061	40.353	54.133	46.247
ENSEASG00005008367	FRK	0	0	0.175	1.852	3.404	0.983	0.745	1.172	1.372
ENSEASG00005008375	CALHM6	1.979	2.592	2.002	10.123	7.156	5.739	3.645	5.84	12.067
ENSEASG00005008379	CALHM4	1.47	1.798	0.857	284.699	154.238	153.216	47.883	124.953	240.813
ENSEASG00005008381	XDH	0	0.041	0	0.361	0.347	0.517	0	0.153	0.284
ENSEASG00005008385	NBAS	22.008	23.499	18.911	9.413	10.987	12.235	7.162	11.288	9.949
ENSEASG00005008389	BTN3A3	0.06	0.191	0.054	3.551	2.46	1.537	0.216	2.021	1.03
ENSEASG00005008401	FBXO25	12.495	15.336	13.965	30.469	26.27	32.351	20.286	31.17	27.021
ENSEASG00005008402	HMCN2	4.623	7.07	4.612	30.48	36.494	21.453	68.016	22.785	37.543
ENSEASG00005008422	GPLD1	1.394	1.558	1.185	4.938	4.704	5.352	1.445	5.82	4.022
ENSEASG00005008427	SP140L	33.381	30.625	26.059	13.583	18.075	17.718	10.613	15.55	15.142
ENSEASG00005008428	NID2	76.38	91.626	86.467	15.177	13.912	14.568	20.265	17.03	20.992
ENSEASG00005008438	ITM2C	616.62	527.029	424.559	83.511	82.667	90.767	61.65	116.844	115.222
ENSEASG00005008443	RBM47	1.432	1.624	1.027	7.903	12.189	13.287	5.841	11.377	10.473
ENSEASG00005008447	APBB2	41.897	39.322	31.151	17.845	17.823	16.874	8.577	17.544	14.493
ENSEASG00005008448	PSMD1	35.159	35.794	34.174	71.928	80.571	72.1	63.163	72.048	77.518
ENSEASG00005008451	DNAJC7	64.295	66.757	58.74	132.99	137.846	137.01	108.836	97.127	137.225
ENSEASG00005008456	ADIPOR2	22.399	24.012	23.939	66.439	65.823	53.444	40.109	68.551	65.712
ENSEASG00005008457	ARMC9	12.553	11.659	9.133	7.472	8.107	6.682	4.193	5.747	5.693
ENSEASG00005008463	LIMCH1	53.92	50.097	60.187	20.165	19.085	21.921	9.919	19.574	18.946
ENSEASG00005008466	XDH	20.166	23.56	20.446	87.622	73.166	86.384	151.807	71.599	100.795
ENSEASG00005008478	MYH14	3.728	2.808	1.868	16.305	24.241	13.431	20.288	21.912	24.283
ENSEASG00005008480	TMEM229A	0.36	0.255	0	1.773	4.191	2.652	1.403	4.168	3.153
ENSEASG00005008482	ABL1	113.806	103.036	93.683	33.02	39.425	31.009	24.143	38.897	37.597
ENSEASG00005008483	GPR37	0.519	0.965	1.627	2.667	2.457	1.867	0.233	0.981	1.52
ENSEASG00005008484	DYSF	7.297	16.417	26.262	4.773	8.245	4.305	1.362	5.268	5.41
ENSEASG00005008497	GRM8	1.557	0.662	1.745	0.78	0.466	0.673	1.119	0.624	0.621
ENSEASG00005008509	CLN8	14.123	13.037	11.462	28.233	24.094	24.291	21.213	26.32	34.899
ENSEASG00005008511	CSPG5	30.759	18.779	16.363	6.466	5.928	5.493	3.942	8.637	10.004
ENSEASG00005008521	ATP8A1	30.688	13.619	8.376	9.615	14.674	11.83	3.111	10.682	10.337
ENSEASG00005008529	ZNF577	9.493	7.474	5.595	4.038	2.929	3.777	1.649	2.614	2.46
ENSEASG00005008540	HAS1	0	0.063	0.053	0.745	0.411	0.339	0.423	2.042	0.386
ENSEASG00005008542	CALU	487.889	547.858	457.853	141.808	158.819	150.502	101.134	156.838	156.721
ENSEASG00005008543	NECAB3	20.226	14.481	11.609	45.249	33.204	34.704	44.047	41.943	43.275
ENSEASG00005008548	CCDC136	5.179	3.912	3.949	2.001	2.281	1.208	0.553	1.846	1.353
ENSEASG00005008555	SNTA1	9.477	13.331	13.892	26.55	23.922	27.153	20.887	29.651	29.858
ENSEASG00005008563	FLNC	70.683	79.132	132.276	21.001	28.926	16.352	3.896	26.743	22.19
ENSEASG00005008588	SIGLEC8	0.638	0.381	0.378	0.652	1.113	1.649	0.088	0.236	0.544
ENSEASG00005008591	ZNF750	4.937	3.926	2.662	37.759	39.543	33.021	42.333	44.361	39.409
ENSEASG00005008596	FN3KRP	64.966	65.55	57.338	38.019	39.707	39.302	16.327	36.342	36.875
ENSEASG00005008618	PPP1R36	0	0.275	0.139	1.494	0.347	1.288	0.14	0.186	0.784
ENSEASG00005008620	KCP	15.078	12.692	10.627	0.223	0.132	0.101	0.427	0.305	0.149
ENSEASG00005008627	LOXL4	0.439	2.367	1.742	7.589	5.592	8.373	17.136	5.711	3.904
ENSEASG00005008630	SFN	65.633	56.477	47.402	986.979	1022.13	707.886	564.457	1106.73	981.532
ENSEASG00005008639	SPTB	0.504	13.04	32.373	2.454	3.246	2.225	1.757	2.907	3.611
ENSEASG00005008646	GALNT14	10.892	1.94	5.52	0.18	0.455	0.164	0.307	0.355	0.214
ENSEASG00005008652	GOLGA7B	0.377	0.881	0.405	29.635	32.827	18.875	15.905	34.458	37.584
ENSEASG00005008653	UBD	0	0	0	0.313	1.178	1.752	1.069	1.054	1.692
ENSEASG00005008657	ZFYVE27	11.694	9.872	9.489	26.418	25.31	24.495	16.319	24.732	27.22
ENSEASG00005008663	GPX2	1.394	2.038	0.937	348.851	201.413	270.53	635.824	284.739	258.879
ENSEASG00005008664	AVPI1	20.541	41.092	57.048	74.482	88.834	67.955	134.402	126.87	69.825
ENSEASG00005008666	RAB15	19.222	24.684	17.703	44.2	43.786	39.006	42.327	46.403	41.361
ENSEASG00005008667	IRF5	2.983	2.799	2.749	8.47	9.009	12.68	14.487	9.318	8.22
ENSEASG00005008669	FNTB	20.3	23.412	20.565	9.96	9.547	7.61	7.895	8.387	8.022
ENSEASG00005008674	FUT8	58.95	76.232	65.087	19.232	18.92	26.281	35.046	23.663	20.911
ENSEASG00005008678	KDF1	2.486	3.002	1.635	9.71	9.731	9.362	9.872	10.479	10.222
ENSEASG00005008681	TRNP1	2.296	1.831	1.158	11.051	7.395	8.314	11.262	7.792	9.019
ENSEASG00005008685	TSPAN33	0.448	0.666	1.926	8.025	8.213	5.157	7.56	12.269	8.479
ENSEASG00005008690	PGAM1	121.062	110.817	99.068	195.456	212.236	176.37	511.228	206.071	226.114
ENSEASG00005008692	GABBR1	24.313	20.409	16.427	11.05	10.586	14.543	10.293	9.729	9.266
ENSEASG00005008695	GRXCR1	0.62	0.66	0.463	0	0	0.199	0	0	0
ENSEASG00005008705	YIPF7	0	3.285	8.388	0	0	0	0	0	0
ENSEASG00005008710	SYTL1	6.264	5.097	2.892	49.178	56.433	48.994	62.334	58.558	56.242
ENSEASG00005008713	PALS1	7.286	5.484	7.558	12.649	14.695	14.343	6.84	10.272	11.248
ENSEASG00005008720	EIF2S1	61.823	69.518	57.432	151.71	137.595	139.061	114.974	117.206	134.178
ENSEASG00005008721	PLEK2	1.896	2.268	1.593	17.058	17.015	12.911	16.607	15.184	16.891
ENSEASG00005008729	GABRA2	1.54	1.227	0.606	0.387	0.183	0.467	0.076	0.233	0.393
ENSEASG00005008739	NPPC	1.11	1.527	1.072	4.627	4.176	2.297	1.254	2.13	2.431
ENSEASG00005008743	RDH11	10.47	9.924	6.682	42.613	55.668	50.21	36.299	34.842	41.488
ENSEASG00005008744	RDH12	11.775	10.202	9.102	205.942	263.814	333.455	179.79	294.261	255.163
ENSEASG00005008750	ATP10D	10.204	8.292	6.73	31.705	30.526	31.559	12.944	27.655	23.869
ENSEASG00005008754	RAD51B	37.452	36.856	55.401	10.312	11.567	12.639	9.294	8.801	11.562
ENSEASG00005008782	NR4A1	29.881	47.264	51.707	195.38	22.908	12.39	36.453	556.319	93.674
ENSEASG00005008784	IFRD1	20.711	25.481	22.226	109.238	103.997	96.862	57.521	110.362	97.479
ENSEASG00005008795	KLHDC10	48.78	42.009	31.102	20.848	19.133	19.313	11.608	16.389	17.031
ENSEASG00005008798	CORIN	2.839	0.694	1.453	3.958	4.583	3.129	0.651	2.775	6.739
ENSEASG00005008800	PPP1R3A	0.029	13.054	28.588	0	0	0	0.053	0	0
ENSEASG00005008809	KANK4	16.432	11.096	12.612	2.396	1.604	0.82	0.3	1.66	1.393
ENSEASG00005008810	GALNT17	28.528	19.875	16.272	0.094	0.152	0.293	0.121	0.119	0.225
ENSEASG00005008811	L1TD1	1.952	2.479	1.846	0	0	0.052	0	0	0.102
ENSEASG00005008813	FOXP2	6.197	5.613	3.095	2.689	2.114	3.495	2.632	2.254	1.571
ENSEASG00005008819	CPA4	0.344	0.573	0.514	224.562	190.479	223.731	36.218	151.309	156.926
ENSEASG00005008820	KRT7	3.259	3.395	3.745	39.786	59.112	38.601	77.99	84.807	63.088
ENSEASG00005008821	SBDS	77.455	88.421	72.376	165.405	180.609	199.32	165.213	147.453	156.741
ENSEASG00005008822	SLIT1	0.298	0.244	0.062	0.824	1.771	0.586	1.451	0.715	1.271
ENSEASG00005008829	KCTD7	16.731	14.85	13.333	5.869	6.864	6.088	0.866	4.022	3.456
ENSEASG00005008831	TPST1	128.155	113.016	97.834	27.496	21.046	23.037	18.039	31.788	29.22
ENSEASG00005008833	CPA1	1.804	3.466	8.164	0.212	0	0.097	0.09	0	0
ENSEASG00005008834	NPM3	136.44	124.78	130.077	38.082	32.89	41.163	60.512	36.613	39.723
ENSEASG00005008837	ASL	8.634	7.23	7.877	20.112	28.926	22.806	14.962	18.96	22.714
ENSEASG00005008839	CEP41	15.943	19.818	13.06	8.953	7.658	6.911	3.998	8.118	4.325
ENSEASG00005008841	GUSB	79.502	83.004	70.49	27.979	23.091	23.99	28.54	27.356	26.917
ENSEASG00005008852	MEST	1044.86	1486.91	1017.21	36.821	26.115	22.346	25.633	35.932	30.044
ENSEASG00005008859	ST7	35.257	32.073	34.457	8.058	11.161	10.404	6.937	12.277	9.901
ENSEASG00005008865	PPP1R14C	13.423	13.793	13.616	106.817	81.888	88.344	169.352	96.892	82.6
ENSEASG00005008871	KRT83	0	0	0	0.525	0.623	0.382	0.281	0.278	0.293
ENSEASG00005008875	PSPH	25.653	25.013	17.765	57.662	49.859	50.419	60.303	50.139	49.268
ENSEASG00005008889	WNT2	17.898	7.455	10.372	1.323	0.966	2.463	2.253	1.167	0.909
ENSEASG00005008904	CATH1	0	0	0	0.673	4.242	1.225	5.733	3.218	2.793
ENSEASG00005008906	KAZALD1	41.687	35.806	45.357	5.143	3.697	4.549	2.054	6.555	6.36
ENSEASG00005008909	CFTR	0.024	0	0	4.06	6.068	7.756	1.078	4.082	2.904
ENSEASG00005008929	CTTNBP2	34.578	31.364	23.05	9.507	11.393	13.783	5.191	8.215	9.187
ENSEASG00005008930	KRT83	0	0	0.136	2079.36	2545.47	972.799	508.968	1312.28	2142.04
ENSEASG00005008931	GINM1	34.19	37.062	34.532	100.091	104.785	135.115	145.182	105.412	111.753
ENSEASG00005008938	KCND2	0.433	0.737	0.738	0.046	0	0.083	0	0.039	0
ENSEASG00005008940	ZC3H12D	0.044	0	0.164	0.957	0.823	1.541	0.322	2.57	1.142
ENSEASG00005008941	TSPAN12	2.434	13.9	37.433	9.745	13.172	8.573	3.566	6.954	6.688
ENSEASG00005008949	UST	43.499	41.119	35.947	18.832	19.36	20.671	19.036	16.264	26.139
ENSEASG00005008951	SLF2	15.324	24.428	20.896	12.126	13.762	13.2	6.809	8.949	12.941
ENSEASG00005008959	DGAT2L6	1.37	0.537	0.905	100.057	132.201	173.641	37.435	137.802	85.928
ENSEASG00005008962	AWAT1	0	0	0	223.028	289.111	418.527	70.319	343.786	193.359
ENSEASG00005008963	TEC	1.023	1.401	1.447	4.886	6.271	6.486	5.31	4.464	4.747
ENSEASG00005008964	SAMD5	1.53	0.163	0.274	4.356	5.187	3.819	1.787	3.948	4.878
ENSEASG00005008968	ARR3	0.094	0	0	0.596	0.282	0.452	0.085	0.252	0.795
ENSEASG00005008977	WNT16	16.326	15.524	9.44	1.939	2.556	5.136	2.653	3.422	5.174
ENSEASG00005008992	SCD	9.003	8.837	8.277	218.039	283.161	215.868	232.713	293.48	240.536
ENSEASG00005008996	PLXNB1	7.258	8.403	7.136	21.491	17.853	19.819	14.173	20.468	17.396
ENSEASG00005009010	SLC10A4	10.404	8.758	7.993	2.351	4.323	4.875	2.559	3.527	3.02
ENSEASG00005009017	POLR1H	14.41	12.078	13.448	26.105	21.555	27.261	30.234	27.156	30.844
ENSEASG00005009023	KRT83	0	0	0	331.722	470.225	196.365	170.547	376.361	534.186
ENSEASG00005009035	KRT85	0	0	0	2412.66	2734.44	1603.81	1294.52	2053.3	3858.96
ENSEASG00005009038	CLIP4	5.448	5.907	3.581	35.929	23.986	41.319	38.031	29.864	31.91
ENSEASG00005009041	CADPS2	2.01	2.497	2.03	4.749	4.223	4.618	2.214	4.168	3.064
ENSEASG00005009050	RSPH4A	0.307	0.127	0	1.977	3.699	3.446	0.645	2.03	2.805
ENSEASG00005009052	CNTNAP2	2.55	2.82	2.364	0.72	1.414	1.261	0.991	0.958	1.059
ENSEASG00005009057	KRT84	0	0.046	0.154	375.649	470.653	203.479	74.009	201.488	387.858
ENSEASG00005009058	PPP1CB	195.458	212.273	178.629	444.184	480.052	473.62	436.616	446.942	438.976
ENSEASG00005009059	KPNA5	5.448	5.481	5.389	4.327	5.726	5.679	1.278	3.215	3.604
ENSEASG00005009060	KRT82	0.101	0.215	0	210.092	248.402	87.698	128.178	190.512	284.541
ENSEASG00005009061	PLB1	0.358	0.407	0.278	18.273	14.727	15.44	4.208	7.167	18.467
ENSEASG00005009065	KRT5	0	0.109	0.092	5.229	4.281	5.25	4.041	7.596	5.56
ENSEASG00005009066	FADS3	0	0.065	0.094	16.86	110.974	74.807	4.633	3.886	5.409
ENSEASG00005009068	KRT75	0.709	4.002	5.774	607.758	716.034	376.67	399.218	432.666	612.229
ENSEASG00005009078	BEST1	21.054	21.094	17.267	1.507	0.841	2.657	0.659	1.743	0.995
ENSEASG00005009087	VGLL2	0.124	6.204	23.873	0	0	0.203	0	0	0
ENSEASG00005009091	SCGB2A2	0	0.723	0	575.929	940.03	989.499	768.114	1756.8	1497.11
ENSEASG00005009092	ZNF512	41.768	38.648	31.426	17.16	16.889	15.757	6.753	11.769	11.734
ENSEASG00005009102	ZNF385C	3.766	4.066	3.693	0.794	1.387	1.02	0.468	2.011	1.583
ENSEASG00005009104	KRT5	411.446	439.738	328.068	1621.14	1725.83	1664.65	3641.56	1691.36	2062.04
ENSEASG00005009112	DHX58	0.933	1.38	1.018	2.096	3.477	2.764	3.388	3.897	3.955
ENSEASG00005009118	DCDC2	0.848	0.372	0.179	0.158	0.05	0.048	0	0.089	0.094
ENSEASG00005009120	RAP1GAP2	1.962	1.967	1.294	5.672	5.575	4.829	5.466	5.033	5.698
ENSEASG00005009122	TREX1	10.388	5.319	5.865	13.773	17.789	15.227	6.764	15.515	12.67
ENSEASG00005009128	DCBLD1	14.758	16.507	17.977	53.814	44.783	50.827	37.694	55.777	48.067
ENSEASG00005009138	CLUH	8.985	10.319	8.698	19.732	22.202	19.003	17.668	20.494	20.537
ENSEASG00005009140	RPL3L	0.062	0	0.111	0.456	0.37	0.83	0.055	0.495	0.348
ENSEASG00005009145	KRT71	0	0	0	579.58	750.014	376.778	369.44	790.841	1145.11
ENSEASG00005009146	SLC35F1	1.857	3.114	2.98	1.674	0.633	1.28	0.405	0.565	1.328
ENSEASG00005009147	PLPP7	3.882	4.814	8.593	2.815	3.274	2.549	2.607	3.278	3.163
ENSEASG00005009148	ARHGEF5	6.947	6.335	4.512	12.451	12.693	12.262	10.152	14.79	11.422
ENSEASG00005009149	KRT72	0.221	0.235	0.05	555.454	472.173	426.742	173.087	632.114	585.363
ENSEASG00005009156	CEP85L	17.536	17.439	18.913	7.116	10.036	9.501	7.041	8.041	12.449
ENSEASG00005009164	CBX7	3.112	1.919	1.26	14.629	14.691	15.254	4.497	18.541	14.797
ENSEASG00005009171	ZIC3	11.93	6.528	2.189	0.054	0.103	0.296	0	0.526	0.4
ENSEASG00005009181	KRT73	838.143	408.992	327.806	0.307	0.338	0.372	0.087	0.604	0.546
ENSEASG00005009186	SNAI2	102.828	74.055	64.578	33.381	33.626	45.963	23.756	15.747	30.183
ENSEASG00005009188	KRTCAP3	0.434	3.074	0.648	8.233	7.496	6.662	4.806	8.234	9.49
ENSEASG00005009198	KRT2	14.054	12.176	9.761	11.425	48.026	28.001	42.051	0.928	24.763
ENSEASG00005009210	TCAF1	45.986	40.503	41.575	10.992	12.45	12.554	15.948	11.883	10.733
ENSEASG00005009211	TCAF2	2.93	3.369	3.976	8.186	5.845	6.159	16.153	7.612	5.942
ENSEASG00005009216	ITGAX	0.199	0.185	0.357	2.714	2.893	4.11	2.146	10.496	5.087
ENSEASG00005009218	KRT77	1.69	2.606	0.72	52.738	58.982	76.975	6.359	54.374	63.538
ENSEASG00005009226	EPHA1	14.329	15.461	11.415	35.505	33.581	31.305	29.832	37.657	31.825
ENSEASG00005009232	FAM131B	1.097	0.828	1.425	0.235	0.277	0.374	0.05	0.248	0.052
ENSEASG00005009235	CLCN1	0.583	0.585	1.741	0.068	0.065	0.093	0	0.058	0.03
ENSEASG00005009238	CASP2	31.521	23.707	23.122	17.347	16.139	14.283	9.239	11.01	10.703
ENSEASG00005009243	KRT4	28.376	1.366	0.096	0.282	0	0.154	0.096	0	0.351
ENSEASG00005009244	GSTK1	41.02	56.619	68.624	17.989	19.262	20.647	22.691	21.443	23.787
ENSEASG00005009248	KRT79	2.249	3.003	2.445	162.24	205.946	230.755	316.999	266.336	190.496
ENSEASG00005009249	PIP	0	0	0	27.399	94.69	154.457	6.921	10.045	11.257
ENSEASG00005009250	MBOAT1	31.013	24.772	18.703	13.315	16.2	17.471	5.008	13.609	12.555
ENSEASG00005009253	KEL	0.322	0.743	0.193	0.057	0.107	0.052	0	0	0
ENSEASG00005009257	LCOR	5.752	10.446	7.312	6.354	6.124	6.721	3.052	4.152	4.262
ENSEASG00005009260	KRT8	30.889	34.121	24.048	122.594	197.371	121.243	171.062	161.207	122.247
ENSEASG00005009261	RNF144B	5.708	9.359	15.134	34.173	31.45	34.305	30.746	28.341	32.313
ENSEASG00005009262	TRPV5	0.042	0	0	3.714	5.351	5.393	0	4.887	0.904
ENSEASG00005009264	PIK3AP1	1.802	1.94	1.645	2.758	3.085	2.968	1.386	5.17	4.413
ENSEASG00005009265	KRT18	6.187	7.085	5.375	65.15	145.408	69.263	69.778	82.416	72.391
ENSEASG00005009278	COL7A1	37.062	39.312	24.594	12.452	8.105	14.593	9.608	10.754	10.457
ENSEASG00005009282	TRPV6	0.628	0.568	0.788	10.784	11.845	10.831	7.721	12.688	9.151
ENSEASG00005009286	TBC1D32	9.467	8.317	6.367	4.003	5.21	4.874	2.442	3.172	3.834
ENSEASG00005009287	EPHB6	25.824	24.22	22.311	68.905	61.238	73.243	91.353	77.909	63.583
ENSEASG00005009292	TRIM54	0.058	6.193	17.592	0	0.123	0	0	0	0
ENSEASG00005009293	IGFBP6	65.728	59.315	84.577	214.635	179.748	290.09	139.965	184.574	314.895
ENSEASG00005009306	TRB	0.572	0.203	0.085	22.508	17.774	24.787	17.911	40.45	33.097
ENSEASG00005009307	HSF2	26.503	27.581	30.495	17.101	18.723	20.309	9.092	14.377	15.663
ENSEASG00005009309	NOS1	1.095	0.362	0.524	2.876	2.937	2.711	1.115	3.366	3.082
ENSEASG00005009310	ROM1	0.767	1.254	0.723	2.862	2.93	3.383	1.067	2.651	3.31
ENSEASG00005009314	SRR	2.763	2.629	1.295	1.123	1.247	1.873	0.772	1.228	0.862
ENSEASG00005009319	PKIB	4.585	2.869	1.799	31.603	42.14	62.064	42.921	43.405	52.802
ENSEASG00005009333	SMPDL3A	4.694	8.446	9.655	36.113	52.387	39.631	50.28	28.918	50.961
ENSEASG00005009340	ACTN1	54.64	59.83	49.864	96.013	121.765	92.953	130.977	124.598	119.514
ENSEASG00005009342	ASB15	0	0.476	0.764	0	0	0	0	0	0
ENSEASG00005009344	CYRIA	5.585	3.843	4.635	53.896	46.737	47.968	21.125	45.672	46.84
ENSEASG00005009360	TPD52L1	1.097	1.94	7.73	16.429	17.885	13.463	12.289	13.665	16.801
ENSEASG00005009371	HDDC2	119.404	93.507	101.655	42.935	48.468	51.355	92.675	45.014	48
ENSEASG00005009384	CSAD	4.506	5.788	5.071	19.113	22.894	16.695	15.757	16.969	13.275
ENSEASG00005009385	RNFT2	6.834	5.046	5.688	2.419	2.411	1.924	0.377	2.493	2.194
ENSEASG00005009388	OSR1	103.573	119.911	118.019	24.056	27.846	14.341	22.773	26.041	32.053
ENSEASG00005009417	TBX3	6.823	8.901	10.448	1.499	2.011	1.714	1.238	2.295	1.361
ENSEASG00005009418	SDC1	101.676	111.342	93.762	326.311	380.625	359.109	447.666	408.253	364.914
ENSEASG00005009423	RSPO3	49.494	36.931	26.002	4.879	2.834	2.538	1.544	3.94	2.913
ENSEASG00005009437	TBX5	16.769	6.254	4.139	0.051	0	0.327	0	0	0.046
ENSEASG00005009448	RHOB	39.348	27.772	42.109	68.789	64.958	52.024	69.606	90.405	96.255
ENSEASG00005009452	RBM19	17.634	19.462	17.014	7.475	8.933	6.91	11.29	8.032	8.675
ENSEASG00005009459	LDAH	43.197	43.252	31.673	99.511	136.392	117.008	51.405	102.393	96.529
ENSEASG00005009464	Ptprk	19.46	15.534	11.529	37.647	42.669	37.589	30.705	46.263	41.787
ENSEASG00005009469	MYOM2	0.316	32.993	91.368	0.638	0.551	0.563	0.115	0.82	1.006
ENSEASG00005009471	SLC8B1	6.521	8.736	5.372	12.235	12.739	16.265	16.036	17.038	10.847
ENSEASG00005009478	SMYD4	6.149	6.874	5.378	2.076	2.355	2.215	1.955	2.099	2.579
ENSEASG00005009483	SERPINF1	227.013	306.923	278.42	819.749	531.001	858.972	949.316	875.843	806.19
ENSEASG00005009485	CD164L2	0.958	0.615	0.902	2.445	2.116	2.26	2.259	2.919	1.862
ENSEASG00005009489	AHDC1	19.833	17.77	16.785	6.443	10.53	7.858	7.06	10.622	7.182
ENSEASG00005009494	FGR	6.468	8.712	8.804	11.421	13.569	17.801	12.139	31.681	20.535
ENSEASG00005009497	FAM76A	9.281	11.467	9.169	25.616	27.174	30.601	18.977	33.271	29.321
ENSEASG00005009508	CSMD1	0.024	0.132	0.071	0	0.012	0	0	0	0.011
ENSEASG00005009510	RASAL1	0	0	0.045	0.72	0.408	0.481	2.41	0.8	0.33
ENSEASG00005009513	DTX1	6.657	6.007	5.77	3.695	6.376	3.868	1.416	4.053	3.204
ENSEASG00005009518	OAS3	1.983	1.832	1.256	0.611	0.945	0.911	1.815	0.98	0.512
ENSEASG00005009519	LAMA2	13.505	22.101	26.143	45.293	28.588	49.888	81.505	30.764	28.352
ENSEASG00005009527	PHACTR2	22.879	28.704	26.661	14.994	12.767	15.347	9.308	12.327	12.381
ENSEASG00005009532	TPMT	12.101	11.029	10.165	21.734	22.963	28.413	30.256	16.985	22.438
ENSEASG00005009535	NHLRC1	0.551	0.586	0.567	1.065	3.112	1.057	0.66	1.47	1.722
ENSEASG00005009539	GJE1	0.218	0.232	2.148	0	0	0	0	0	0
ENSEASG00005009540	NMBR	23.775	16.814	18.881	0	0	0	0	0	0
ENSEASG00005009542	TXLNB	0.496	7.514	15.297	0.044	0.124	0.357	0.334	0.368	0.155
ENSEASG00005009546	ZKSCAN2	20.021	16.736	16.307	5.556	4.029	8.887	4.088	2.662	4.742
ENSEASG00005009553	LY6H	53.776	28.185	32.845	0.135	0.383	0	0.115	0.114	0.241
ENSEASG00005009557	ZNF696	8.937	9.308	10.178	6.601	6.77	5.097	3.932	4.619	5.012
ENSEASG00005009563	TOP1MT	0.365	0.779	0.334	0.18	0.063	0.388	0.028	0.144	0.13
ENSEASG00005009568	SLC43A2	2.176	2.872	2.89	10.987	11.886	14.432	7.375	16.957	11.066
ENSEASG00005009584	ALDH1A1	2.712	4.868	6.167	91.765	184.457	184.686	26.243	104.178	71.318
ENSEASG00005009586	ZFAND5	53.094	66.104	60.059	147.65	111.675	119.246	164.982	113.642	157.557
ENSEASG00005009587	GDA	10.713	14.494	10.825	53.47	36.676	49.597	15.616	44.005	40.69
ENSEASG00005009595	TRPM3	18.983	6.523	8.895	1.326	1.365	1.513	0.334	1.303	1.078
ENSEASG00005009597	INPP5K	12.882	13.409	12.93	28.491	28.628	29.855	26.763	30.901	26.556
ENSEASG00005009598	KLF9	0.793	0.964	0.711	30.825	24.401	22.838	50.684	34.881	46.001
ENSEASG00005009603	APBA1	14.078	7.078	6.755	2.34	3.662	3.342	2.028	4.664	2.296
ENSEASG00005009607	TJP2	29.78	23.688	22.777	69.163	71.591	71.96	55.041	71.613	64.54
ENSEASG00005009616	RHPN1	1.889	2.525	2.032	0.626	0.915	0.984	0.388	0.768	0.911
ENSEASG00005009622	PIP5K1B	0.75	0.912	0.726	4.969	6.247	3.785	2.456	4.04	2.934
ENSEASG00005009623	DOC2B	1.842	1.79	1.509	4.828	5.562	3.031	1.56	4.308	5.329
ENSEASG00005009627	MROH6	0.364	0.116	0.293	1.304	2.467	2.934	2.745	4.047	2.797
ENSEASG00005009634	CBWD2	15.376	14.929	13.653	34.643	31.519	27.455	21.454	27.137	32.163
ENSEASG00005009636	VPS53	4.886	4.417	5.256	11.209	11.451	7.271	7.573	11.198	10.082
ENSEASG00005009639	TLCD3A	25.163	21.487	16.477	75.164	68.328	57.835	50.405	81.121	59.037
ENSEASG00005009650	LRRC4B	15.886	20.243	16.864	0.047	0.044	0	0.638	0.118	0.083
ENSEASG00005009652	EEF1D	1423.98	1374.11	1507.06	647.014	616.255	654.941	924.742	715.358	744.155
ENSEASG00005009668	Trarg1	0.309	0.082	0.277	0.652	0.694	8.384	0	1.169	3.407
ENSEASG00005009669	UGT8	0.236	0.151	0.507	0.6	1.462	2.132	0.681	1.516	0.619
ENSEASG00005009670	FAM83H	3.908	4.4	2.421	25.611	31.203	19.065	15.064	26.363	24.835
ENSEASG00005009671	GOSR1	23.306	24.102	19.513	50.04	49.041	42.735	31.006	35.67	44.139
ENSEASG00005009672	NDST4	1.579	1.604	0.912	0.222	0.28	0.236	0.158	0.281	0.066
ENSEASG00005009682	NDST3	3.399	1.362	1.553	1.212	0.454	0.937	0.359	0.55	1.045
ENSEASG00005009683	ARHGAP18	85.439	69.087	62.973	29.286	27.857	39.946	40.36	30.833	33.633
ENSEASG00005009685	TMIGD1	0	0.399	0	1.203	0.197	0.38	1.243	0.616	0.741
ENSEASG00005009686	PRSS12	31.402	11.54	23.51	8.139	7.541	5.57	3.242	6.773	6.731
ENSEASG00005009690	SLC6A4	2.497	2.611	1.944	11.829	8.082	6.798	6.767	7.759	8.714
ENSEASG00005009691	SAMD3	0	0.152	0.064	0.377	0.57	0.343	1.539	0.381	0.603
ENSEASG00005009696	EFCAB5	0.024	0.13	0.065	0.361	0.147	0.611	0.218	0.218	0.207
ENSEASG00005009700	SEC24D	71.762	77.55	63.034	23.713	24.83	23.112	20.431	27.821	26.909
ENSEASG00005009701	EPB41L2	304.608	270.109	237.569	87.295	92.998	76.847	52.212	93.671	80.489
ENSEASG00005009706	MYOZ2	0.516	127.071	334.228	0.068	0	0	0	0	0
ENSEASG00005009707	USP53	2.974	5.161	3.608	12.32	11.253	13.955	11.752	10.686	14.707
ENSEASG00005009712	MYO18B	0.053	3.317	8.735	0.388	0.419	0.118	0.016	0.328	0.345
ENSEASG00005009713	CLEC11A	37.455	36.81	27.613	10.175	12.369	8.017	7.284	14.285	11.177
ENSEASG00005009714	PLEC	14.235	18.323	18.914	43.927	58.186	43.728	23.639	51.725	43.435
ENSEASG00005009717	ITGB7	2.131	1.875	0.988	4.611	5.495	5.184	2.211	5.296	3.411
ENSEASG00005009720	AKAP7	6.999	7.973	6.563	1.542	3.695	4.947	1.897	4.364	4.829
ENSEASG00005009734	DOCK8	7.788	7.179	8.02	18.173	18.284	16.148	11.951	21.077	21.51
[truncated: 5,580 more rows]

## Sheet: differentially expressed lncRNA
id	YD-1	YD-2	YD-3	MD-1	MD-2	MD-3	OD-1	OD-2	OD-3
ENSEAST00005040838	0.503126	0	0.342215	0	0	0	0.246171	0.429809	0.851443
ENSEAST00005040073	0	0	0.135656	0	0	0	0.266205	0.215031	0.152421
ENSEAST00005051500	0	0	0	0	0	0	0.401571	0.026895	0.096384
ENSEAST00005065325	0	0	0	0	0	0	0.149007	0.046445	0.078994
ENSEAST00005065534	4.2762	0.104747	0	0	0	0	0.772032	4.88427	0
ENSEAST00005054645	0	1.45882	0	0	0	0	0	1.89012	1.62352
ENSEAST00005061346	0	0	0	0	0	0	0.373521	0.073792	0.129948
ENSEAST00005069233	0	0	0.494364	0	0	0	0.146564	0.252906	0.614338
ENSEAST00005068676	0.163189	0.27091	0	0	0	0	0.155175	0.118285	0.111144
ENSEAST00005056363	0.53363	0.071367	0.665828	0	0	0	0	0.620335	0.377748
MSTRG.18475.2	0	0	0	1.52413	0.025779	0.197532	0	0	0.001815
ENSEAST00005081435	0	0	0	0.275003	0.068713	0.04693	0	0	0
ENSEAST00005068869	0.005549	0	0.002216	0.042419	0.300915	0.005527	0	0	0
ENSEAST00005052184	0	0	0	0.212431	0	0.169902	0	0	0
ENSEAST00005071134	0.001839	0.040728	0.002565	0.027053	0.120453	0.178019	0	0.004564	0
ENSEAST00005038263	0	0	0	0.091083	0.022315	0.148407	0	0	0
ENSEAST00005053237	0.00884	0	0	0.183379	0	0	0	0	0
ENSEAST00005047137	0	0	0.000125	0.117825	0.003863	0.146941	0	0	0
ENSEAST00005069844	0.115623	0	0	0.270422	0	0	0	0	0
ENSEAST00005051104	0	0	0	0.330017	0.464178	0	0	0	0
ENSEAST00005043599	0	0.235168	0	0.777047	0.070586	0	0	0	0
ENSEAST00005069310	0.173851	0	0	0	0.937332	4.01399	0	0	0
ENSEAST00005046310	0.572367	0.196676	1.06484	0.532297	0.311027	0.258087	0	0.025808	0.0136
ENSEAST00005039555	0.0183	0	0	0.35834	0	0	0	0	0
ENSEAST00005080717	0.0219	0.007488	0.042932	0.178658	0.005439	0.040689	0	0	0
ENSEAST00005048207	1.24102	1.39017	1.37189	0.557768	1.27673	0	0	0	0
ENSEAST00005070281	6.17545	3.55621	0	0.692182	0.223075	1.03734	0	0	0
ENSEAST00005081427	0	0	0	0.210031	0.394361	0.455172	0	0	0
ENSEAST00005048804	0	0	0	0.013642	0.084378	0.049827	0	0	0
MSTRG.10115.2	0	0	0	0.074459	0.117738	0.835624	0.133551	0	0.184988
MSTRG.10427.1	0	0	0	0.164769	0.226519	0.708505	0.734636	0	1.47922
MSTRG.10428.1	0	0	0	1.205	0.33469	0.569719	0.330191	0.95213	0.600397
MSTRG.10792.1	0	0	0	0	0.353234	0.62107	1.83226	0.424732	1.31879
MSTRG.11182.1	0	0	0	0	0.748498	2.90834	3.60017	1.80735	2.40727
MSTRG.11182.2	0	0	0	1.33391	1.27052	0.337054	0.244115	0.309921	0
MSTRG.11443.1	0.096938	0.227494	0.116443	0.902734	1.18298	1.04752	1.46258	1.34514	1.86282
MSTRG.11443.2	0	0	0	0	0.455525	0.147622	0.278022	0.50544	0.379644
MSTRG.11444.1	0.442348	0.151923	0	3.22326	3.01116	1.41579	2.38261	2.102	3.26519
MSTRG.11445.1	0.047923	0.043878	0	0.291274	0.459348	0.406706	0.402292	0.164095	0.534514
MSTRG.11487.1	0	0	0	0.918756	0.909882	1.18226	1.86132	1.17148	1.71975
MSTRG.12228.1	0	0	0	0	1.58537	0.445929	0	0	0.394033
MSTRG.12241.1	0	0	0	0.35751	0.366949	0.472332	0.284232	0.67754	0.974309
MSTRG.12413.3	0	0	0	0.21139	0.320245	0.519059	0.393995	0.168024	0.76622
MSTRG.12714.1	0	0	0	1.7492	28.9332	17.3419	12.3453	21.9615	19.6484
MSTRG.13070.1	0	0	0	1.26882	0.882539	1.53205	2.15621	1.23054	1.33127
MSTRG.13469.1	0	0	0	0.225461	0.523852	0.259523	0.083206	0.097716	0.139534
MSTRG.13610.1	0.106125	0	0	2.73387	12.5278	9.75548	7.69756	10.2257	10.3875
MSTRG.13610.4	0	0	0	0.292457	1.65222	1.16273	1.19239	0.705173	1.67426
MSTRG.13610.5	0	0	0	0.30195	0.722396	0.242747	0.48625	0.246985	0.483756
MSTRG.13610.7	0	0	0	0.842704	1.27057	1.59518	0.340366	0.201493	0.509838
MSTRG.13610.8	0	0	0	0.294758	0.877776	0.649271	0.285967	0.693389	0
MSTRG.13610.9	0	0	0	0.420225	3.19396	0.636777	0.713036	0.598456	1.17282
MSTRG.14051.1	0	0	0	0.508048	1.12254	0.444381	0.994131	0.108531	0.524237
MSTRG.14189.1	0	0	0	0.059617	0.716072	0.4604	1.01518	0.894124	0.525216
MSTRG.14190.1	0	0	0	0.478648	0.233753	0.659663	0	0.319395	0.119123
MSTRG.14423.2	0	0.173134	0.077711	1.22014	2.26303	1.20187	2.52475	3.03462	0
MSTRG.14737.2	0	0	0	0.553089	0.419398	1.71327	1.47465	0.549737	0.613018
MSTRG.14738.1	0	0	0	0.68077	0.212269	0.266496	0.476145	0.211263	0.247109
MSTRG.14749.1	0	0.047465	0	0.456302	0.842483	1.16628	1.12895	1.20561	0.87599
MSTRG.14815.1	0	0	0.061308	1.59766	1.05622	1.21355	1.58739	1.06227	1.13992
MSTRG.15138.1	0	0.047646	0	0.069286	0.623829	1.0679	1.67653	1.41006	1.18255
MSTRG.15164.1	0.046368	0	0	1.1603	0.326307	0.752856	1.09028	1.71507	1.6368
MSTRG.15179.1	0	0	0	0	1.61766	1.50527	2.528	1.40646	2.34388
MSTRG.15194.1	0.037832	0.038547	0.074069	1.08007	1.65966	1.54326	0.809634	0.522449	0.467543
MSTRG.153.2	0	0	0	1.85007	0	0.103609	0	0.045015	0
MSTRG.15441.1	0	0	0	1.16219	0	0.201021	0	0.103409	0.046753
MSTRG.15623.1	0	0	0	2.06491	2.01841	2.75742	2.77345	1.11452	1.08275
MSTRG.15878.1	0	0	0	0.34968	0.104685	1.07965	0.661198	0.305605	0.150811
MSTRG.1618.3	0	0	0	1.11654	0.50594	0.300383	0.053446	0	0.555958
MSTRG.1618.4	0	0	0	0.688079	0.118511	0	0	0.13879	0.602565
MSTRG.16295.1	0	0	0	0.235119	0.219943	0.12934	0.217978	0.345189	0.781732
MSTRG.16426.2	0	0	0	0	0.703978	1.01055	0.141876	0.446066	0.233534
MSTRG.16561.1	0	0	0	0.336267	0.531455	0.329832	0.177742	0.499977	0.354872
MSTRG.16629.1	0.107645	0	0	1.921	0.977068	1.3347	2.13321	0.834397	2.3041
MSTRG.167.1	0	0.070961	0	0.403987	0.595412	1.07019	0	0.116958	0.608684
MSTRG.16737.1	0	0.044055	0	1.40344	0.681124	0.547102	0.798685	0.374305	0.419487
MSTRG.16763.1	0	0	0	0.130083	0.367665	0.814119	0.658585	1.42445	0.632901
MSTRG.16776.1	0	0	0	0	1.22552	1.39579	0	3.17694	2.7079
MSTRG.17032.1	0	0	0	0.092785	0.63244	0.743945	0.43981	1.21714	1.94111
MSTRG.17034.1	0	0	0	0.054998	0.260547	1.07417	1.82812	0.898196	1.58472
MSTRG.17036.1	0	0	0	0.326702	0.421261	0.637882	0.968773	0.868899	0.78394
MSTRG.17048.1	0.014361	0	0.067495	0.685283	0.517866	1.15591	0.584129	0.613883	1.38652
MSTRG.17101.1	0	0	0.03855	0.416815	0.717395	0.815686	0.388265	0.269654	0.90087
MSTRG.17747.1	0.078103	0	0	0.387501	0.840759	0.799876	1.32287	1.10306	0.578302
MSTRG.1782.1	0	0	0	0	0.050387	1.07759	0.752342	0.105013	0.053635
MSTRG.17847.2	0.03246	0.100868	0.080379	0.138939	0.661014	1.09143	1.3541	0.854391	1.31193
MSTRG.17937.1	0	0	0	1.41704	0.741512	0.52493	0.724989	0.568176	0.398507
MSTRG.18023.1	0	0	0	0.256805	0.444197	0.286927	0.377729	0.611272	0.400803
MSTRG.18037.4	0	0	0	1.05421	1.11771	0.498732	0.366502	0.756027	0.136928
MSTRG.18116.1	0.055499	0	0	1.64774	0.66234	0.631305	0.525286	0.56869	1.17199
MSTRG.18147.2	0	0	0	0.443466	0.652003	0.285314	0.348922	0	0.515161
MSTRG.18440.1	0	0	0	0.601201	1.35772	2.969	2.36938	1.42099	3.53939
MSTRG.18470.1	0	0	0	0.172408	0.828214	1.19506	2.85611	0.665256	0.403827
MSTRG.18475.4	0	0	0	11.3789	0.608698	1.14008	1.23266	1.03326	1.21972
MSTRG.18475.5	0	0	0	0.284394	0.339725	0.280863	1.35325	0.737595	1.13937
MSTRG.18475.6	0	0	0	2.74775	0.108104	1.32086	0.610131	0.572011	1.04386
MSTRG.18543.1	0	0	0.053561	0.140496	0.365017	1.1608	0.290181	0.549566	0.693424
MSTRG.18600.1	0	0	0	0.153243	0.094159	0.625533	0.459528	1.21427	0.155208
MSTRG.18611.1	0	0	0	0.652423	0.588281	0.514079	0	0.999008	0.963492
MSTRG.18611.2	0	0	0	0.661835	0.673606	1.02878	1.70979	1.30075	0.583229
MSTRG.18612.4	0	0	0	0.351065	1.17099	2.09099	0.76901	1.51347	1.17785
MSTRG.18625.2	0	0	0	2.87276	1.28792	1.53991	1.00928	0.697959	1.80144
MSTRG.18634.1	0	0	0	1.09094	0.198503	0.984252	0.685592	0.238538	0.617231
MSTRG.1871.1	2.01557	1.45744	1.44694	9.46741	6.70814	9.85436	8.8473	8.98746	8.95459
MSTRG.18714.1	0	0	0	2.36812	2.05082	2.79797	6.32233	3.61099	3.48677
MSTRG.18714.2	0	0	0	1.41584	0	1.40632	0.944373	0.374026	1.33992
MSTRG.18714.3	0	0	0	1.16301	2.02303	2.00258	3.80813	4.43766	3.27101
MSTRG.18715.1	0	0	0	0.666706	0.684485	1.29798	1.81985	0.230483	1.89748
MSTRG.19187.1	0	0	0	0.241531	0.22318	0.03195	0.473918	1.17312	0.400495
MSTRG.19272.1	0	0	0.055748	0.635052	1.53403	0.778854	0.397115	0.421036	0.427016
MSTRG.19342.1	0	0	0	0.111535	1.04808	0.895618	1.41694	0.460603	0.726673
MSTRG.19391.2	0	0	0	0.126524	0.637973	0.087607	0	0	0.208969
MSTRG.19567.3	0	0	0	0.118784	0.179058	0.343643	0.792357	0.663357	0.15638
MSTRG.1960.1	0	0	0	0.190737	0.385565	0.069424	1.13537	0.356257	0.577263
MSTRG.19682.1	0	0	0	1.29408	1.20241	1.07621	1.00019	1.25321	1.54694
MSTRG.19773.1	0	0	0	0.468663	0.52203	0.473493	1.24561	0.475522	0.385906
MSTRG.19894.1	0	0	0	0.843087	0.670939	0.809373	0.317598	0.37916	0.41288
MSTRG.19903.1	0.038355	0.06913	0	1.09875	0.853191	1.46931	1.36122	1.02062	1.15401
MSTRG.19923.1	0	0	0	0.154475	0.728452	0.95133	1.45202	0.835163	0.987251
MSTRG.20103.1	0	0	0	0.103843	0.888573	1.15782	0.879324	0.849183	0.856876
MSTRG.20152.1	0	0	0	0.07788	0.44833	0.699494	1.03626	0.714607	1.40266
MSTRG.20183.2	0	0	0	2.06839	1.96323	1.90025	1.77294	1.90853	1.489
MSTRG.20199.1	0.252286	0.253223	0.413083	7.3486	3.69403	5.79519	4.24406	6.96558	3.3516
MSTRG.20303.1	0	0	0	2.21627	1.31604	2.99575	1.63947	1.47348	1.3583
MSTRG.20303.2	0	0	0	3.61898	0.0139	0.699883	0.276454	0	0.393375
MSTRG.20330.1	0	0	0	0.305096	1.1604	1.38622	2.74864	1.31744	0.965824
MSTRG.20646.1	0	0	0	0.083919	1.02275	1.2058	1.11686	0.451039	2.20872
MSTRG.2129.6	0	0	0	1.12274	0.774986	0.49024	0.262174	0.208798	0.158788
MSTRG.21706.2	0	0	0	0	0.295141	0.704216	1.10615	0.518377	0.705625
MSTRG.21885.1	0	0	0	0.527029	0.226774	1.24468	1.18451	0.428356	1.73083
MSTRG.21885.2	0	0	0	0.470579	0.405923	0.156387	0.196501	0.991073	0.21452
MSTRG.21885.3	0	0	0	0.433332	0.323898	0.834081	1.43516	1.15949	0.554618
MSTRG.21887.1	0	0	0	0.192381	0.244997	1.69999	0.517092	0.49399	0.071494
MSTRG.22012.1	0.22609	0.798084	1.45517	3.7933	6.32602	5.88026	4.7412	7.82227	4.29235
MSTRG.22377.1	0	0	0	0.12504	0.579165	1.17732	0.860582	1.0386	0.363784
MSTRG.2528.1	0	0	0	0.460975	0.917908	0.5529	0.12328	0.142163	0.068041
MSTRG.2534.1	0	0	0	0.468678	0.748346	0.996341	1.55175	0.387861	0.676964
MSTRG.2767.1	0	0	0	1.23152	0.301825	0	0	0	0
MSTRG.2839.1	0	0	0	0.364517	0.365746	0.457189	0.659859	1.74451	1.72704
MSTRG.300.1	0	0	0	0.27359	0.981682	1.02046	1.36764	1.90498	0.76406
MSTRG.3132.1	0.072113	0.402946	0.21859	0.854829	6.04614	1.3771	1.57992	0.842418	1.45605
MSTRG.3430.1	0.04583	0	0	0.100085	0.851199	0.665948	1.2041	0.848341	1.01694
MSTRG.3463.1	0	0	0.068861	0.12363	1.88677	0.503739	0.637732	0.670175	0.385755
MSTRG.3463.2	0	0.090553	0.098144	0.479107	1.0477	1.12372	2.92438	0.444183	1.10896
MSTRG.3463.3	0	0	0	1.27187	0.001771	0.366167	0	0.40095	0
MSTRG.3506.1	0	0	0	0	1.2011	1.65777	0.225408	1.67384	0.667784
MSTRG.3506.2	0.072713	0.090774	0.016311	0.285088	0.746659	1.07274	2.15591	0.892092	0.75316
MSTRG.3607.1	0.163683	0.38121	0.161226	35.4705	16.5976	17.7238	16.7481	13.5145	11.1048
MSTRG.3893.1	0	0	0	1.5825	0.363478	0.681276	0.367713	0.328612	0.997567
MSTRG.3915.1	0	0	0	0.431524	0.896842	0.392101	0.496646	1.09315	1.1547
MSTRG.463.1	1.09583	1.02828	0.89275	7.09598	7.93732	7.91804	6.59977	5.96747	6.66302
MSTRG.5025.2	0	0	0	1.29834	0.183516	0.288053	1.573	0.549661	0.677368
MSTRG.5025.4	0	0	0	0.756621	0.02019	0.175624	0.288486	0	0.199865
MSTRG.5047.1	0	0	0	0.235286	0.67989	0.402271	1.86674	0.871958	3.23381
MSTRG.5123.1	0	0	0	0	0.127393	0.825838	0.00614	0.677187	0.520973
MSTRG.5123.3	0	0	0	0.644335	1.10729	2.00881	2.9485	2.03249	1.48916
MSTRG.5123.4	0	0	0	0	0.279587	0.812365	0.959479	0	0.992247
MSTRG.5394.1	0	0	0	0.430996	2.75468	0.781971	0.669072	2.05226	0.141272
MSTRG.5395.1	0.11709	0	0	2.0566	1.17856	0.689538	1.16959	1.83837	1.06799
MSTRG.5788.1	0	0	0	1.01991	0	1.3515	1.36533	0	0.899171
MSTRG.590.1	0	0	0	0	1.12683	1.55533	0.136555	0.793881	0.393084
MSTRG.6045.1	0	0	0	0.25835	0.483957	0.816922	2.11322	0.394851	0.671179
MSTRG.605.1	0	0.025439	0	0.922121	2.6742	1.25483	1.67102	2.09154	3.18507
MSTRG.6197.1	0	0	0	0.451628	0.464078	0.413342	0.392993	0.605517	0.662259
MSTRG.6440.1	0	0	0	0.133479	0.619598	0.631879	0.322632	0.559378	0
MSTRG.6496.1	0.045225	0	0	0.879374	0.579404	1.09416	0.851597	0.654933	0.167123
MSTRG.6501.1	0	0	0	0.363233	0.432642	1.66721	0.308476	0.256951	0.535827
MSTRG.6517.1	0.099929	0.064641	0.050084	0.137515	0.923576	0.820345	1.15531	1.49306	1.36653
MSTRG.6609.1	0	0	0	0.342831	0.487451	1.03893	1.19983	0.460974	0.490359
MSTRG.6690.1	0	0	0	2.54669	3.41371	2.21103	3.18912	1.57356	4.60499
MSTRG.6759.1	0	0	0.031633	0.761854	1.21614	1.48795	1.35929	1.38903	0.97525
MSTRG.6761.2	0.103131	0.267649	0.024857	1.54999	1.091	0.51419	0.907779	0.422467	0.564285
MSTRG.6785.1	0.042423	0	0.036039	0.088148	1.09626	1.59509	1.54433	0.462108	0.192551
MSTRG.6852.1	0	0	0	0.476067	0.460663	0.506157	1.27682	0	0
MSTRG.6996.2	0	0	0	0	0.552041	1.34862	0.900186	1.08683	0.493104
MSTRG.7269.1	0.034531	0.110478	0.062374	2.01198	1.52885	0.937785	1.06211	1.33623	2.04219
MSTRG.7512.2	0	0	0	0.659921	0.478504	0.755543	1.34896	2.03547	0.95451
MSTRG.7599.1	0	0	0	1.01161	1.98251	1.46837	2.32018	1.5406	1.40835
MSTRG.7887.1	0	0	0.044006	7.28943	5.0399	4.52148	4.13063	5.55486	6.05562
MSTRG.7887.2	0	0	0	0.957808	0	0.571358	0.323806	0.377976	0.27686
MSTRG.8028.1	0	0	0	0.803133	0.588392	0.582703	0.979636	0.419601	0.729071
MSTRG.8347.1	0.036153	0	0	0.561753	1.46056	1.3478	1.04312	1.24478	0.863682
MSTRG.8516.1	0.130693	0	0	0.619867	1.12073	1.24067	1.03254	1.57444	0.749358
MSTRG.9795.1	0	0	0	0.26998	1.04135	1.42809	0.262872	0.947389	1.02724
MSTRG.9992.12	0	0	0	0.665706	0	5.16286	3.21911	3.52131	0
MSTRG.9992.16	0	0	0	0	1.16587	1.17433	0	0	3.44764
MSTRG.9992.21	0	0	0	2.94116	0.307036	2.19527	0	0.162884	0.362941
MSTRG.9992.29	0	0	0	2.42456	1.19789	0.694969	4.02551	0	0.374565
MSTRG.9992.30	0	0	0	1.16042	0	1.23132	1.15603	0.513378	1.07465
MSTRG.9992.31	0	0	0	0	0.692554	1.9392	0	2.07895	1.47986
MSTRG.9992.4	0	0	0	3.47845	0.333356	5.178	4.8852	4.83651	0.89734
ENSEAST00005047067	0.072445	0.015821	0.025501	0.49198	0.321817	0.100266	0.054185	0.159232	0.070175
ENSEAST00005058317	0.060121	0.048587	0	1.03202	0.772788	0.186671	0.173785	0.325759	0
ENSEAST00005072377	0	0	0	2.61818	0	0.387182	0	0	0.540209
ENSEAST00005045758	0	0	0	0.124397	0.096453	0.082831	0.072765	0	0.18552
ENSEAST00005062714	0	0	0	0.169491	0.388382	0.188715	0.200148	0.12877	1.08018
ENSEAST00005049307	0.019294	0.012894	0.023196	0.136609	0.341689	0.33952	0.230321	0.230735	0.250265
ENSEAST00005042793	0	0.007759	0	0.661658	1.87339	1.17794	1.42815	1.90192	2.67406
ENSEAST00005051414	0	0	0	0.052796	0.123955	0.068814	0.095374	0.143132	0
ENSEAST00005063438	0.05773	0.114502	0.079082	0.693838	0.248094	0.412455	0.421812	0.275819	0.364831
ENSEAST00005039134	0	0	0	0.115121	0.080201	0.008388	0	0.059276	0.005426
ENSEAST00005071468	0	0	0	1.08662	0	3.57896	0	1.17223	0
ENSEAST00005077389	0	0	0	0.138425	0.206116	0.254213	0.30836	0.183661	0.08126
ENSEAST00005062257	0	0	0	0.299638	0.104176	0.369297	0.568542	0.352336	0.225733
ENSEAST00005066127	0.020387	0	0.048572	0.761004	0.268104	0.663052	0.770655	0.380156	0.30791
ENSEAST00005081596	0	0	0	0	0.5149	1.11593	0.419207	0.468395	0.749002
ENSEAST00005076426	0	0	0.005571	0.016325	0.240891	0.343646	1.2645	0.322382	0.507143
ENSEAST00005074838	0	0	0	0.004515	0.409708	1.02468	1.03984	0.870414	0.58018
ENSEAST00005052469	0	0	0	0.421286	0.168689	1.30021	0.617837	0.524657	0.915988
ENSEAST00005039750	0	0	0	0.105867	0.278532	0.580836	0	0.392978	0.403576
ENSEAST00005055923	0	0	0	0.034797	0.061321	0	0.035906	0.024136	0.058168
ENSEAST00005037613	0.001483	0	0	0.114468	0.253277	0	0	0.096287	0
ENSEAST00005055850	0.002086	0.002029	0.003031	0.002136	0.75662	0.06435	0.092861	0.127516	0.000157
ENSEAST00005067221	0	0	0	0.080745	0.27534	0.103371	0.234606	0.185933	0.395471
ENSEAST00005010588	0.042361	0.038279	0	0.677865	0.483005	0.18152	0.208651	0.323689	0.828269
ENSEAST00005079059	0	0	0	0.096915	0.065634	0.228764	0.18585	0.167567	0.252142
ENSEAST00005065492	0.010542	0	0	0.137475	0.411987	0.059461	0.190369	0	0.272017
ENSEAST00005070276	0	0	0	0.052616	0.231543	0.22316	0.192597	0.220107	0.220982
ENSEAST00005081847	0	0	0	0.028403	0.037064	0.030268	0.047176	0.037753	0.085322
ENSEAST00005045301	0	0	0	0	0.191933	0.172147	0	0.071925	0
ENSEAST00005065619	0	0.014922	0	0.129783	0.264406	0.25546	0.098286	0.587118	0.288694
ENSEAST00005044874	0	0	0	0.056908	0.164781	0.190606	0.21115	0.273208	0.329409
ENSEAST00005070367	0	0	0	3.94544	1.03988	0.761402	4.91846	9.55107	19.7039
ENSEAST00005061414	0	0	0	0.188602	0.088537	0	0	0	0.087633
ENSEAST00005048971	0	0	0	0.138671	0.194522	0.227964	0.207583	0.351883	0
ENSEAST00005070140	0	0	0.016015	0.096341	0.242424	0.263244	0.296651	0.181058	0.18427
ENSEAST00005026211	0.167208	0.292206	0.242583	1.45012	1.03661	1.1255	0.771504	0.805604	0.94448
ENSEAST00005078056	0	0	0	0.105961	0.163982	0.11344	0.09642	0.089766	0.933646
ENSEAST00005068874	0	0	0	0.158542	0	0.079631	0.238367	0.080498	0.509605
ENSEAST00005042546	0	0	0	0.010668	0.101801	0.07649	0.110828	0.110477	0.092287
ENSEAST00005069545	0	0	0	0	0.619278	0.269618	0	0	0
ENSEAST00005057899	0	0.014048	0.012019	0.596266	0.25756	0.323468	0	0.806022	0.21166
ENSEAST00005071002	0	0	0	0.18619	0	0.492224	0.426565	0.006807	0.207089
ENSEAST00005046083	0	0	0	0	0.516438	0.208448	0.310576	0.21584	0.273808
ENSEAST00005072586	0	0	0	0	0.097353	0.078013	0	0	0
ENSEAST00005048825	0	0	0	0.044501	0.024985	0.025843	0.02593	0	0.045298
ENSEAST00005055786	0.03546	0	0	0.042894	0.578517	0.670883	0.242506	0.021682	0.258994
ENSEAST00005048714	0.956271	1.12269	0.624323	3.31022	12.174	14.3849	13.3449	13.5206	10.6508
ENSEAST00005077655	0.034984	0.02224	0	0.167735	0.483653	0.291503	0.287612	0.239334	0.282985
ENSEAST00005062107	0	0	0	0.348238	0.466075	0.244247	0.330693	0.530029	0.900198
ENSEAST00005059731	0	0	0	0.271751	0.137502	0.106296	0.381278	0	0
ENSEAST00005040302	0.013024	0	0	0.03574	0.380986	0.220914	0.403326	0.047781	0.118298
ENSEAST00005071615	0	0	0	0.091928	0.063814	0.128945	0	0.048501	0
ENSEAST00005077839	0	0	0	0.031896	0.009952	0.083383	0	0.043325	0.002574
ENSEAST00005065715	0	0	0	0	0.594894	0.443704	1.23308	0	2.17622
ENSEAST00005063985	0	0	0	0.077246	0.289324	0.272267	0.153686	0.184637	0.329454
ENSEAST00005043852	0	0	0	0.104392	0.192837	0.00601	0.005765	0.014407	0
ENSEAST00005057068	0	0	0	0.02759	0.094369	0.647793	0.171014	0.271182	0.277974
ENSEAST00005054903	0	0	0	0.068091	0.107779	0.047774	0.018265	0.104567	0.00525
ENSEAST00005053167	0	0	0	0.019625	0.01927	0.015294	0.031997	0.038526	0.041472
ENSEAST00005075358	0	0	0	0	0.203786	0.187279	0.164747	0.142752	0.130366
ENSEAST00005048807	0	0	0	0.266766	0.384961	0.281111	0.308307	0	0.141987
ENSEAST00005060005	0	0	0	0.098452	0	0.318394	0	0	0
ENSEAST00005072510	0	0	0	0.26398	0.111095	0.195016	0.079248	0.226921	0.116071
ENSEAST00005046962	0	0	0	0.134116	0.139575	0.213985	0.199446	0.072021	0.17187
ENSEAST00005072715	0	0	0.032133	0.159197	0.224484	0.484308	0.909115	0.39692	1.16193
ENSEAST00005074481	0.005291	0	0.041892	0.07941	0.30534	0.499983	0.616796	0.242755	0.878645
ENSEAST00005068642	0	0	0	0.039896	0.32246	0.161538	0.350449	0.536433	0.307449
ENSEAST00005047314	0.034644	0.033101	0	0.120068	0.397487	0.309317	0.329494	0.328048	0.632146
ENSEAST00005039554	0.033265	0.080401	0	0.210681	1.02497	0.294699	0	0.312201	0.233493
ENSEAST00005063853	0	0	0.005947	0.146354	0.420961	0.32876	0.635354	0.702257	0.884906
ENSEAST00005044999	0	0	0	0.104855	0.272167	0.455037	0.58203	0.125148	0.290245
ENSEAST00005079430	0	0	0	0.069772	0.070389	0.08869	0.178098	0.126396	0.1482
ENSEAST00005070846	0	0	0	0.059319	0.076351	0.055248	0.097102	0	0.081915
ENSEAST00005061326	0	0	0	0	0.093966	0.128288	0.039262	0	0.033533
ENSEAST00005065886	0	0	0	0.235983	0.203358	0.321819	0.396607	0.080873	0
ENSEAST00005038492	0	0	0.002183	0.076907	0.037662	0.008683	0.024633	0.015677	0.022471
ENSEAST00005062278	0	0	0	0.015728	0.028844	0.01894	0.01975	0.014236	0.011028
ENSEAST00005068980	0.001247	0.001626	0	0.010653	0.024607	0.012651	0.012361	0.007376	0.019368
ENSEAST00005046306	0	0	0	0.03642	0.15648	0.056711	0.089601	0	0.103883
ENSEAST00005039600	0	0	0	0.143109	1.11414	1.496	1.97217	1.49356	1.26311
ENSEAST00005067977	0.004103	0.005089	0.005435	0.022393	0.037602	0.043031	0.015792	0.066837	0.021193
ENSEAST00005078754	0	0	0.034354	0.344083	0.243886	0.366282	0.147224	0	0.105643
ENSEAST00005058289	0	0	0	0.223884	0.183415	0.122354	0	0.170648	0.126411
ENSEAST00005045431	0	0	0	0.191204	0.072114	0.148647	0.35413	0.19494	0.091171
ENSEAST00005043891	0	0	0	0.286759	0.140968	0.138097	0.554768	0.189644	0.160659
ENSEAST00005042936	0	0.019537	0	0.021195	0.371892	0.666692	0.409267	0.341765	0.28832
ENSEAST00005068219	0	0	0	0.249508	0.062211	0.134626	0.054203	0.024551	0.076068
ENSEAST00005051811	0	0	0	0.41836	1.46005	0	1.02442	1.011	0.044817
ENSEAST00005060496	0.049815	0.057307	0	0.562686	0.919913	0.522069	0.868448	0.800719	0.554974
ENSEAST00005053503	0.025196	0.152443	0.167444	0.956308	0.551431	0.791502	0.71561	0.556078	0.57864
ENSEAST00005065090	0.087016	0.077328	0.035581	0.301763	1.01124	0.654109	1.37291	1.06754	0.830349
ENSEAST00005065961	0	0	0	0.104509	0.208594	0.347526	0.242325	0.19711	0.402214
ENSEAST00005072378	0	0	0.052941	0.614784	0.243046	1.08877	0.319413	0.451421	0.138302
ENSEAST00005074920	0	0	0	0.399336	0.212493	0.096357	0.092	0.073083	0
ENSEAST00005049429	0	0	0	0	0.574248	0.265317	0.165414	0.083002	0.156201
ENSEAST00005050416	0	0	0	0.126809	0.195748	0.095429	0.190711	0.108359	0.332172
ENSEAST00005043730	0	0	0	0.308183	0.438208	0.476956	1.21729	0.861237	1.25461
ENSEAST00005042322	0	0	0	0.111748	0.252111	0.071099	0.002428	0	0
ENSEAST00005048276	0.057385	0.043655	0.01381	0.166592	0.210045	0.266492	0.354347	0.255754	0.292334
ENSEAST00005063647	0	0	0	0.054822	0.280353	0	0.400972	0	0.001637
ENSEAST00005056425	0	0.014762	0.043753	0.321194	0.320922	0.333091	0.197858	0.115353	0.073644
ENSEAST00005042739	0	0	0	59.5495	154.597	118.347	146.357	184.531	72.7416
ENSEAST00005046887	0	0	0	0.165889	0	0.194073	0	0	0
ENSEAST00005053976	0	0	0	0.065475	0.06309	0.27425	0.228274	0.230708	0.167827
ENSEAST00005052157	0	0	0	0.011281	0.012585	0.090891	0.046379	0	0.012726
ENSEAST00005075808	0.008749	0	0	0.289827	0.266548	0.283786	0.500141	0.448464	0.586899
ENSEAST00005048139	0.036615	0.010051	0.014626	0.206091	0.105595	0.189639	0.293983	0.192845	0.295399
ENSEAST00005039177	0.282189	0.321015	0.317561	2.71362	2.8558	2.48206	4.15486	3.22634	4.59091
ENSEAST00005051185	0	0	0.002309	0.032854	0.010212	0.016383	0.009356	0.005815	0.015599
ENSEAST00005064733	0.02354	0	0	1.1914	0.389205	0.505748	0.320766	0.330846	0.449133
ENSEAST00005083706	0	0	0	0.451523	0	0.059308	0.087468	0.047524	0
ENSEAST00005038868	0	0	0	0.884523	0.196961	0.101762	0.174821	0	0.249948
ENSEAST00005057858	0	0	0	0.044605	0.165335	0.024753	0.099006	0.157307	0.108523
ENSEAST00005081052	0	0	0	0.524347	0.51753	0.59264	0.681307	0.549963	0.906001
ENSEAST00005076911	0	0	0	0.015484	0.320548	0.072532	0.015231	0.002836	0.289291
ENSEAST00005038409	0.25037	0.212198	0.178185	1.57291	7.50044	4.35369	9.42179	3.47668	4.52607
ENSEAST00005051664	0	0	0	0.085824	0.00504	0.108363	0.033965	0.02191	0.012261
ENSEAST00005069251	0	0	0	0.112529	0.026856	0.091524	0.136416	0	0.101587
ENSEAST00005082371	0.082427	0	0	4.50671	2.39582	2.44698	3.39522	2.81486	3.06048
ENSEAST00005059734	0.016007	0.02317	0.019016	0.097133	0.188091	0.238149	0.245928	0.348777	0.408139
ENSEAST00005075820	0.07691	0.256555	0.066214	0.618906	1.24339	2.28261	0.804289	0.856702	2.27009
ENSEAST00005059814	0	0	0	0.468253	0.102309	0.12115	0.197922	0.398018	0
ENSEAST00005043916	0	0	0	0.108949	0	0	0	0	0.154422
ENSEAST00005055173	0	0	0	0.179569	0.234716	0.126801	0.128981	0	0
ENSEAST00005070879	0	0.163409	0	1.08781	2.35779	2.22647	1.46604	1.53999	4.93668
ENSEAST00005076723	0.1608	0.115493	0.038119	0.27052	0.497114	1.37163	1.26331	0.843743	0.483869
ENSEAST00005048476	0.07048	0.223842	0.066088	1.4083	2.31851	2.72218	2.93035	3.49469	3.22092
ENSEAST00005063258	0	0	0	0.854762	0.919187	0.393287	0.718627	0.406812	0.755944
ENSEAST00005052634	0	0	0.021141	2.07943	0.471929	1.02893	1.00935	0.190831	0.895133
ENSEAST00005066292	0	0	0	0.126407	0.256582	0.06148	0.23415	0.200362	0.12422
ENSEAST00005065904	0	0	0	0.028418	0.047935	0.065598	0.257544	0.169735	0.069017
ENSEAST00005053917	0	0	0	0	0.311924	0.023575	0.250934	0.0891	0.084742
ENSEAST00005061912	0.089715	0.034556	0	0.352662	0.489096	0.530011	0.529662	0.148468	0.346804
ENSEAST00005038005	0	0	0	0.024508	0.109233	0.145892	0	0	0.16368
ENSEAST00005073168	0	0	0	0.201152	0.539079	0.422209	0.705084	0.159444	0.650897
ENSEAST00005083677	0	0	0	0.07469	0.081427	0.074441	0.017939	0.087338	0
ENSEAST00005060404	0	0	0	0.018572	0.395186	0.26494	0.36384	0.324618	0.07393
ENSEAST00005080764	0	0	0	0	0.708598	0.881037	0.782456	0.171517	1.46667
ENSEAST00005060456	0.065825	0.059411	0	1.04658	2.41233	2.91052	3.49147	1.23554	2.79275
ENSEAST00005041698	0	0	0	0.142346	0	0.26407	0.603815	0	0
ENSEAST00005059738	0.061728	0.073674	0.038921	0.552309	0.442469	0.640919	0.387813	0.495166	0.587144
ENSEAST00005068158	0	0	0	0.041617	0.063993	0.013872	0.064235	0.044733	0.106511
ENSEAST00005046626	0.052992	0.019387	0	1.17939	0.781757	0.174496	0.807131	1.11455	1.31384
ENSEAST00005048102	0.009258	0	0.015504	0.113657	0.106572	0.145811	0.932847	0.351447	0
ENSEAST00005061364	0	0	0	0.124146	0.109065	0.089156	0.173193	0.19932	0.137362
ENSEAST00005078800	0	0	0	0.059149	0.098084	0.163146	0.073168	0.1612	0.150766
ENSEAST00005048130	0	0	0	0.263025	0.887336	1.1929	1.13196	0.924305	0.634043
ENSEAST00005045805	0.31791	0.231527	0.231661	0.832882	1.16503	1.69977	1.63191	1.27531	1.74775
ENSEAST00005058914	0	0	0.01235	0.295695	0.194253	0.016718	0.213051	0.01844	0.139327
ENSEAST00005041190	0	0	0.002694	0.189109	0.141665	0.044296	0.146687	0.023339	0.046527
ENSEAST00005079975	0	0	0	0.085958	0.07393	0.110469	0.089742	0.032529	0.082497
ENSEAST00005080053	0.025628	0	0	0.811726	0.129557	0.180104	0.182387	0.050602	0.103707
ENSEAST00005042631	0	0	0	0.110905	0.066307	0.073422	0.014957	0	0.04316
ENSEAST00005075488	0	0	0	0.181654	0.71635	0.041736	0.059796	0	0
ENSEAST00005080959	0	0	0	0.111809	0.699984	0.70145	1.07038	0.647528	1.18419
ENSEAST00005061167	0.042085	0.01376	0	0.171535	0.368434	0.404608	0.63634	0.247358	0.483665
ENSEAST00005055605	0	0	0	0.081187	0.073126	0.65312	0.427734	0.464013	0.627071
ENSEAST00005048898	0	0	0	0.034922	0.121528	0.124183	0.048214	0.031404	0.217622
ENSEAST00005066624	0	0	0	0.133278	0.095363	0.801897	0.629627	0.511236	0.436357
ENSEAST00005078783	0.040818	0	0	0.36473	0.686313	0.130523	0.328238	0.05663	0.30699
ENSEAST00005073440	0	0	0	0.076378	0.010701	0.101186	0	0	0.018652
ENSEAST00005054653	0	0	0	0	0.630768	0.049399	0.72851	1.04294	0
ENSEAST00005037603	0	0	0.022497	0.462993	0.269837	0.086447	0.168781	0.078058	0.37852
ENSEAST00005064405	0.044134	0	0.021448	0.075339	0.637941	0.302096	0.774754	0.618904	0.697482
ENSEAST00005037681	0	0	0	0	1.2911	0.434767	0.038766	0.517801	0.05537
ENSEAST00005043264	0	0	0	0.131905	0	0.151672	0.097633	0.47605	0.427343
ENSEAST00005051576	0	0	0	0.157854	1.01981	0.927693	4.40819	4.48348	2.66319
ENSEAST00005079982	0	0	0	1.01407	0.958828	1.05863	0.299011	0.316659	0.173313
ENSEAST00005042415	0	0	0.011988	0.796237	0.098214	0.520698	0.875586	0.539367	0.406754
ENSEAST00005081794	0	0	0	0.090866	0.208417	0.227879	1.32242	0.899607	0.916554
ENSEAST00005068357	0	0	0	0.162275	0.030649	0	0.115727	0.171112	0
ENSEAST00005053598	0	0	0	0.377609	0.459322	0.354526	0.469977	0.161	0.412201
ENSEAST00005055983	0	0	0	0.043239	0.220845	0.037937	0	0.380067	0.089932
ENSEAST00005052361	0	0	0	0.182329	0.249318	0	0	0	0.001613
ENSEAST00005053077	0	0	0	0.091615	0.017024	0.137813	0.012546	0.049521	0.231645
ENSEAST00005056576	0	0	0	0.068767	0.154185	0.022174	0.080503	0	0
ENSEAST00005056913	0	0	0	0.158178	0.265578	0.506566	0.529027	0.329648	0.325311
ENSEAST00005042851	4.58162	5.02283	5.43332	8.9893	33.2835	40.4259	28.8048	38.3631	54.9281
ENSEAST00005050483	0	0	0.026661	0.22492	1.08985	1.96687	2.15263	1.43352	1.21402
ENSEAST00005052816	0	0	0.005763	0.665635	1.02598	0.831388	1.55181	0.739491	0.600232
ENSEAST00005073160	0	0.001267	0	0.908407	2.22748	1.63217	0.94132	1.75628	1.46952
ENSEAST00005079974	0	0	0	0.033739	0.074063	0.053914	0.060146	0.029358	0.031382
ENSEAST00005069089	0.018299	0.070064	0.018955	0.322395	4.17587	5.23921	2.86238	11.4611	4.19143
ENSEAST00005059934	0	0	0	0.120631	0.848686	0.180865	0.662836	1.39764	0.426015
ENSEAST00005047717	0	0	0	0.453924	0.051354	0.239476	0.19284	0.274487	0.37957
ENSEAST00005048004	0	0	0	0.308099	0.204732	0.037766	0.246501	0.091892	0.072247
ENSEAST00005042750	0	0	0	0.135504	0.673646	0.103573	0.056493	0.013109	0.004095
ENSEAST00005082351	0	0	0	0.486316	0.450845	0.300798	0.994673	0	0
ENSEAST00005052809	0	0	0	0.157325	0.177688	0.125925	0.219188	0.240394	0.335236
ENSEAST00005072263	0	0	0	0.374656	0.753828	0.806828	0.591261	0.280532	0.446264
ENSEAST00005074326	0	0	0	0.744894	1.48683	0.870725	1.84541	1.7652	0.426225
ENSEAST00005007511	0	0.139549	0.100432	1.81374	1.58906	1.23909	1.6802	1.55189	1.57521
ENSEAST00005050778	0.025686	0.027228	0.046386	0.138853	0.203288	0.395763	0.427234	0.155401	0.287272
ENSEAST00005082266	0	0	0	3.78951	90.4959	83.6191	107.223	150.89	69.8687
ENSEAST00005055262	0	0	0	2.03859	103.797	94.9913	123.61	181.459	45.5021
ENSEAST00005046556	0	0	0	0.106823	0.294569	0.342929	2.27965	0.718747	1.46668
ENSEAST00005037916	0	0	0	0.947772	1.03492	2.14357	2.63982	3.10012	2.428
ENSEAST00005078967	0	0	0	0.245711	0.307046	0.636906	1.03932	0.994494	0.973116
ENSEAST00005044100	0.033827	0.021575	0	0.407979	0.11265	0.192427	0.099627	0.283967	0.262533
ENSEAST00005066013	0	0	0	0.034295	0.08514	0.395598	0.603	0.018308	0.572391
ENSEAST00005077588	0.071322	0.035803	0.014781	0.184611	1.06253	0.975416	0.880992	0.787246	0.623904
ENSEAST00005039273	0	0.025587	0.028245	0.225045	0.356036	0.16807	0.289598	0.271993	0.120809
ENSEAST00005045836	0	0	0	0.029928	0.240711	0.013401	0	0.011268	0.042441
ENSEAST00005049973	0.00822	0.009766	0	0.054183	0.283549	0.284232	0.517522	0.171037	0.201307
ENSEAST00005075972	0	0	0	0.08223	0.23868	0.173431	0	0.011137	0.047715
ENSEAST00005051870	0	0	0	0	2.9989	2.51378	0	2.70306	0.024511
ENSEAST00005054122	0.019105	0.055481	0.012969	0.496098	0.360025	0.491327	0.245037	0.277101	0.549627
ENSEAST00005052813	0.046231	0.261996	0.365592	2.20191	0.993064	1.61839	2.00936	1.80686	1.98092
ENSEAST00005055727	0	0	0	0.043835	0.114387	0.054462	0	0.102882	0.139764
ENSEAST00005078615	0.081526	0.045285	0.011701	0.063593	0.605622	0.728302	0.180165	1.14453	1.15252
ENSEAST00005046084	0	0	0	0.098143	0.643398	0.07241	0.041856	0	0
ENSEAST00005079477	0.010717	0	0.002038	0.076393	0.176211	0.026887	0.024702	0.090537	0.061701
ENSEAST00005070726	0.046562	0.018745	0	0.345287	0.599528	0.390711	0.24712	0.460205	0.38163
ENSEAST00005057561	0	0	0	0.296589	0.322455	0.929481	0.689363	0.607679	0.619244
ENSEAST00005073019	0	0	0	0.063617	0.10848	0.042054	0.018815	0.31981	0.03352
ENSEAST00005061672	0.037361	0.036344	0.066898	0.281311	0.873412	0.371344	0.424293	1.53193	1.34403
ENSEAST00005039327	0	0	0	0	0.337898	0.166296	0.246036	0.394027	0.320744
ENSEAST00005045489	0	0	0	0.007984	0.086722	0.080314	0.12636	0.072359	0.050846
ENSEAST00005081342	0.652228	1.12118	0.421688	5.93033	4.90157	5.12272	4.33525	5.39661	3.87407
ENSEAST00005070902	0	0	0	0.371586	0	0.102196	0	0.002339	0
ENSEAST00005062263	0	0	0	0.023382	0.078071	0.130541	0.063987	0.025239	0.038139
ENSEAST00005056534	0	0	0	0.147956	0.215457	0.265683	0.356409	0.215222	0.36751
ENSEAST00005037989	0	0	0.016229	0.198176	0.209903	0.533789	0.742974	0.666467	0.392671
ENSEAST00005039675	0	0	0	0.565264	0.905469	2.31428	2.82068	2.58942	1.39901
ENSEAST00005076682	0	0	0	0	0.733622	1.04756	2.59789	1.85187	0.680283
ENSEAST00005036979	0	0	0	0.024057	0.279581	0.335159	0	0	0
ENSEAST00005044740	0	0	0	0.021059	0.065257	0.042236	0	0.07187	0.03427
ENSEAST00005067987	0.0078	0.011002	0.014188	0.044367	0.052317	0.109177	0.065533	0.053791	0.06058
ENSEAST00005063781	0.070567	0	0	0.117975	0.882617	1.16437	1.14774	0.99505	0.40105
ENSEAST00005077408	0	0	0.007212	0.113305	0.205286	0.128098	0.184295	0.195015	0.109993
ENSEAST00005047671	0	0	0	0	0.561979	0.103545	0	0	0.137269
ENSEAST00005053636	0	0	0	0	0.480982	0.079841	0.338001	0.5588	0
ENSEAST00005048194	0.02062	0	0.056093	0.083576	2.59609	0.64667	2.04699	2.29756	0.159674
ENSEAST00005077964	0.00694	0	0	0.293775	0.566494	0.010641	0.048358	0.308943	0
ENSEAST00005047286	0	0	0	0.034726	0.074342	0	0.083188	0	0
ENSEAST00005069355	0	0	0	0.067204	0.237237	0	0.153148	0	0
ENSEAST00005039708	0	0	0	2.1e-05	0.081453	0.144244	0	0.033786	0
ENSEAST00005076569	0.315821	0.441845	0.400322	17.8742	0.9159	15.3952	0.928846	6.80056	0.704113
ENSEAST00005071367	0	0	0	0.181108	0.072953	0.114179	0.074722	0.122954	0.081676
ENSEAST00005044325	0.017062	0.006105	0	0.306898	2.79805	1.97059	4.83552	3.36355	2.66247
ENSEAST00005064312	0	0	0	0	0.100424	0.156812	0.014502	0.141367	0.364726
ENSEAST00005057076	0	0	0	0.207165	0.360837	0	0.226352	0	0
ENSEAST00005059429	0	0	0	0.049162	0.085515	0.239356	0.09325	0.073131	0
ENSEAST00005054203	0.501932	0	0	8.74648	10.8734	13.2251	12.2482	9.18461	8.01592
ENSEAST00005059661	0	0	0	0.072153	0.267567	0.68521	0.35759	0.352434	0.117145
ENSEAST00005079339	0	0	0	1.71285	4.26273	3.68738	6.86334	4.4597	5.59452
ENSEAST00005070051	0	0	0	0.205955	0.200321	0.123599	0.402743	0.315901	0.171561
ENSEAST00005039197	0.021313	0.010046	0.014707	0.543926	0.181246	0.264783	0.178023	0.159356	0.418439
ENSEAST00005059031	0	0	0	0.361623	0.143428	0.132087	0.333856	0.406436	0
ENSEAST00005074913	0	0.078402	0.050842	0.199471	1.00529	0.547919	0.623502	0.157001	0.273587
ENSEAST00005058856	0	0	0	0.196808	0.282098	0.473708	0.438742	0.841139	0.374987
ENSEAST00005056611	0	0	0	0.146212	0.162176	0.192565	0	0	0.422993
ENSEAST00005056201	0	0	0	0.005687	0.026207	0.016223	0.00951	0.00579	0.026129
ENSEAST00005071972	0	0	0.005689	0.094972	0.315135	0.085672	0.464768	0.180104	0.105679
ENSEAST00005065661	0	0	0	0.731639	0.070361	0.044399	1.41796	0.039833	0.012147
ENSEAST00005048581	0	0	0	0.265127	0.073002	0.233485	0.419173	0.165174	0.199889
ENSEAST00005038762	0.001358	0.000652	0.077405	0.140864	0.790553	0.696624	0.071181	1.07028	1.83047
ENSEAST00005049413	0	0	0	0	0.478284	0.09492	0.357932	0	0.07859
ENSEAST00005068950	0	0	0	0.595084	0	0.294794	0	0	0.149894
ENSEAST00005048830	0	0	0	0.03511	0	0.26388	0.035011	0.011159	0.022409
ENSEAST00005068692	0	0	0	0.042464	0.150239	0.184561	0.242437	0.033792	0.071034
ENSEAST00005053837	0.011589	0	0	0.153442	0.159939	0.175516	0.258495	0.32484	0.187421
ENSEAST00005060786	3.6654	4.28991	3.52139	15.8292	29.1719	15.3968	17.28	14.2873	14.9966
ENSEAST00005046768	0	0	0	2.20329	0.264469	1.51449	0	0.539414	0.545292
ENSEAST00005057490	1.7314	2.87411	3.9716	7.4207	13.9592	19.5047	12.424	22.6745	21.5575
ENSEAST00005081351	0	0.024394	0	0.144635	0.395332	0.153412	0.163751	0.046577	0.365436
ENSEAST00005071368	0	0	0	0.733019	3.1022	0.026991	0.429736	1.11207	1.98346
ENSEAST00005043041	0.673703	0.726726	0.498871	3.3888	3.68993	3.39144	3.00611	3.12485	2.98159
ENSEAST00005051158	0	0	0	1.18882	0.223299	0.432607	0.529582	0.420829	0.273552
ENSEAST00005078656	0	0	0	0.259657	0.139001	0.471295	0.339228	0.285959	0.181891
ENSEAST00005046985	0	0	0	0.045118	0.067447	0.109766	0.036671	0.032931	0
ENSEAST00005037804	0	0	0	5.50496	2.63826	4.49461	1.80058	3.87961	1.83597
ENSEAST00005058155	0	0	0	0	0.285883	0.108	0.046294	0	0.055351
ENSEAST00005043843	0	0	0	0.107016	0.08895	0.253771	0.158127	0.106231	0.371487
ENSEAST00005055392	0	0	0	0.05813	0.07021	0.089016	0	0	0
ENSEAST00005074629	0	0	0.000341	0.365417	0.075727	0.016817	0.307393	0.155371	0.209394
ENSEAST00005054684	0	0	0	0.197773	0.094462	0.220605	0.284889	0.02992	0.053722
ENSEAST00005045639	0	0	0	0.049586	0.290121	0	0.558331	0.057197	0
ENSEAST00005043795	0	0	0	0.00974	1.57716	0.451011	0.36836	0.080703	0.035296
ENSEAST00005076977	0	0	0.027463	0.071277	2.119	0.789377	0.541268	0.492368	0.054105
ENSEAST00005051018	0	0	0	0.997564	60.7161	78.1671	126.801	67.4196	52.6268
MSTRG.10349.1	0.787266	1.11777	1.77653	0.090437	0.187634	0.063841	0.078107	0.152171	0.187428
MSTRG.10484.1	0.230194	1.0639	0.227998	0	0	0	0	0	0
MSTRG.11277.3	0.259122	0.902604	0.849093	0	0	0.045381	0	0	0.046931
MSTRG.13013.1	0	1.5662	5.0453	0	0	0	0	0	0
MSTRG.13925.1	0	0.872895	5.1277	0	0	0	0	0	0
MSTRG.13925.2	0	0.416831	3.06407	0	0	0	0	0	0
MSTRG.14398.1	0.564672	0.224781	0.322513	0	0	0	0	0	0.051349
MSTRG.15748.1	0	1.22357	3.42425	0	0	0	0	0	0
MSTRG.16196.1	1.17785	0.837211	0.716755	0	0	0	0	0	0
MSTRG.16207.1	0.793723	0.31572	1.04014	0	0	0	0	0	0
MSTRG.16409.1	1.36617	0.834145	0.766599	0.041093	0	0	0.148124	0.095698	0.048502
MSTRG.16497.1	0.529439	2.2631	0.256619	0	0	0	0.097652	0.066572	0.069765
MSTRG.18022.1	0	0.708174	2.46177	0	0	0	0	0	0
MSTRG.18022.2	0	0.241093	2.63633	0	0	0	0	0	0
MSTRG.18472.1	1.22066	1.16726	0.346809	0	0	0	0	0	0
MSTRG.1854.1	0.664127	1.70398	1.4044	0	0	0.080159	0	0	0
MSTRG.18558.1	0.518302	0.956322	1.54143	0	0	0	0	0	0
MSTRG.20835.1	0.620792	0.663436	0.716651	0	0	0	0	0	0
MSTRG.21407.2	0	0.672659	1.21447	0	0	0	0	0	0
MSTRG.21517.1	3.41553	1.85763	1.6394	0.265483	0.225121	0.122366	0	0.16742	0.301827
MSTRG.21653.2	1.40202	0.314768	0.401436	0	0	0	0.027384	0	0
MSTRG.21994.1	2.02642	1.5672	0.912872	0	0	0	0.057278	0.019462	0.018971
MSTRG.2771.1	1.58765	0.442904	0.929732	0	0	0	0	0	0
MSTRG.2775.1	1.11342	1.81943	1.90249	0	0	0	0	0	0.12789
MSTRG.3497.1	12.6535	20.3994	8.49874	0.073929	0.012015	0.015131	0	0.00235	0
MSTRG.3875.1	3.94487	3.02888	3.22308	0.139491	0.549736	0.381133	0.371543	0.386187	0.123138
MSTRG.4925.35	0.774435	2.63593	2.31376	0	0.022772	0.217231	0.288407	0	0.592063
MSTRG.4933.2	0.456539	1.10319	1.96034	0	0.02839	0	0	0.011272	0
MSTRG.5039.1	1.2067	1.54706	6.08386	0.21669	0.270152	0.128369	0.163862	0.126793	0.236004
MSTRG.5362.1	1.46891	1.28114	1.28114	0	0.088359	0.085842	0.138132	0.057544	0.030566
MSTRG.5867.1	0.590517	1.26721	0.846646	0.064043	0.088769	0.02135	0.208706	0.16834	0.086872
MSTRG.7943.1	5.92289	4.33869	4.82694	0.422648	0.291988	0.445661	0.338312	0.320534	0.338308
MSTRG.8518.1	0	1.20135	2.70529	0	0	0.006818	0	0	0
MSTRG.8564.1	18.8062	16.7346	20.2685	0.038612	0.464068	0.447738	0.259272	0.338844	0.623942
MSTRG.9872.1	1.35276	1.54503	1.68693	0	0.107475	0.026509	0.076276	0.098375	0.04957
ENSEAST00005063792	0.041642	0.057831	0.068858	0	0	0	0	0.015173	0
ENSEAST00005040800	1.58776	1.9872	0.97888	0.143118	0.285112	0.067796	0.450166	0.608288	0.243203
ENSEAST00005076193	0.159854	0.194152	0.018576	0	0	0	0	0	0
ENSEAST00005065262	0.077068	0.096462	0.149389	0	0	0	0	0	0
ENSEAST00005076246	0	0.586597	0.277513	0	0	0	0	0	0
ENSEAST00005059182	0.855803	0.310416	0.295769	0	0	0	0	0	0
ENSEAST00005076256	0.02548	0.029976	0.02009	0	0	0	0.023605	0	0
ENSEAST00005058415	0.087868	0.05913	0.018886	0	0	0	0.019191	0	0
ENSEAST00005046429	0.086203	0.058961	0.03328	0	0	0	0	0	0.015157
ENSEAST00005067025	0.520567	0.533789	0.40441	0	0	0	0	0	0.14502
ENSEAST00005068466	0.169033	0.877099	0.709793	0	0	0	0.077333	0	0.032616
ENSEAST00005053299	0.182849	0.17529	0.113237	0	0	0	0	0	0
ENSEAST00005081713	0.04203	0.033066	0.060118	0	0	0	0	0	0
ENSEAST00005046012	0.142407	0	0.071784	0	0.000888	0	0	0	0
ENSEAST00005067234	0.279867	0.450728	0.163606	0	0	0.01542	0.02845	0.075139	0.017201
ENSEAST00005051423	0.124142	0.262498	0.166169	0	0.006695	0	0.068539	0	0
ENSEAST00005078153	1.02402	1.13705	0.949147	0.04677	0.055422	0.041163	0.078162	0.031019	0.111826
ENSEAST00005046725	0.321751	0.29101	0.394209	0	0	0	0	0	0.019284
ENSEAST00005055366	0.148154	0.080614	0.027522	0	0	0	0.044562	0.043581	0.086953
ENSEAST00005059883	0.070705	0.055542	0.051146	0	0	0	0.05106	0	0.018229
ENSEAST00005041754	0.710971	0.312971	0.216861	0	0	0	0	0	0
ENSEAST00005070303	0	0.163615	0.085079	0	0	0	0.001214	0	0
ENSEAST00005044728	0.032917	0	0.128645	0	0	0	0	0	0
ENSEAST00005060828	0.085244	0.04082	0.052118	0	0	0	0	0	0
ENSEAST00005069371	0.651124	0.507454	0.645065	0.035928	0.029429	0.07427	0.101761	0.041804	0.133921
ENSEAST00005047175	0.291727	0.226482	0.356398	0	0	0.027875	0.070277	0.189941	0.165458
ENSEAST00005045859	0.217177	0.15749	0.138474	0	0	0	0	0	0
ENSEAST00005050493	0.066966	0.166375	0.072641	0	0	0	0.029982	0.112239	0.174097
ENSEAST00005040777	0.217937	0.096741	0.034864	0	0	0	0	0.081078	0.075457
ENSEAST00005064188	0.020575	0.067092	0.169251	0	0	0	0	0	0
ENSEAST00005039946	0.210649	0.090671	0.113603	0	0	0	0.101046	0.024691	0.048056
ENSEAST00005045022	0.138877	0.077694	0.201286	0	0	0	0	0.149287	0
ENSEAST00005041532	0.520828	0.70222	0.599168	0.012706	0.002927	0.001591	0.001419	0.001494	0.008476
ENSEAST00005050530	0.041948	0.042574	0.176105	0.00096	0	0	0	0	0
ENSEAST00005040451	1.26136	1.18594	0.507327	0	0	0	0	0	0
ENSEAST00005051079	0.204192	0	0.016933	0	0	0	0	0.002789	0
ENSEAST00005081818	0.842669	0.815016	0.537981	0	0	0	0	0	0
ENSEAST00005081365	0.233437	0.285685	0.352443	0	0	0	0	0	0.06148
ENSEAST00005048712	1.10067	0.684284	0.521458	0.026257	0.053629	0.074873	0.057363	0.087106	0
ENSEAST00005064937	0	0.380701	0.098963	0	0	0	0.014202	0.014218	0
ENSEAST00005053851	0.412634	0.575131	0.430635	0	0.017184	0	0.045382	0	0.015507
ENSEAST00005055498	0.321718	0.348992	0.214826	0	0.008396	0.012061	0.093344	0	0
ENSEAST00005063630	1.10968	0.434887	0.847529	0	0.061936	0	0.067388	0	0.057245
ENSEAST00005072308	0.251575	0.186098	0.259445	0	0.01438	0.018506	0	0	0
ENSEAST00005081326	0.295247	0.514506	1.3053	0	0	0	0	0	0
ENSEAST00005051805	0.093552	0.092086	0.036821	0	0	0	0.032393	0.017351	0.006923
ENSEAST00005049270	0.043341	0.019814	0.044858	0	0	0	0.044961	0.012148	0
ENSEAST00005045533	0.055514	0.361571	0.025683	0	0	0	0.04194	0	0
ENSEAST00005072655	0.628701	0.778905	0.584429	0.036759	0.041427	0.14893	0.098876	0.065655	0.187951
ENSEAST00005057676	0.08803	0.352091	0.778691	0.009178	0	0.009018	0.009948	0.008877	0.029604
ENSEAST00005078477	0.103944	0.051672	0.150347	0	0	0	0.306521	0	0.026916
ENSEAST00005070411	0.421742	0.23975	0.472762	0	0	0	0	0	0
ENSEAST00005082828	0.474355	0.296274	0.178918	0.002403	0	0.02203	0	0.021895	0.029383
ENSEAST00005065070	0.329717	0.317293	0.404425	0	0	0	0.224045	0.156047	0.115582
ENSEAST00005072645	1.62642	2.10293	1.25042	0.121752	0	0.09137	0.200512	0.137102	0.073202
ENSEAST00005070959	0.022659	0.859036	1.50753	0	0	0	0	0	0
ENSEAST00005047495	0.009363	0.259565	0.895801	0.008016	0	0	0	0.124295	0.022393
ENSEAST00005045938	1.19386	1.47168	1.35738	0	0.100862	0	0	0	0.019668
ENSEAST00005041395	1.63481	1.48728	1.11153	0	0	0.015579	0.268136	0	0.018072
ENSEAST00005043050	0.037333	0.059883	0.033681	0	0	0	0.229661	0	0.057893
ENSEAST00005081416	0.239715	0.130503	0.31694	0	0	0	0	0.029028	0
ENSEAST00005066132	2.20145	1.1538	0.215688	0	0	0.041716	0	0.07204	0.040262
ENSEAST00005070195	0.334501	0.5441	0.408448	0	0	0	0	0.096264	0
ENSEAST00005083141	0.161024	0.226297	0.156574	0.015629	0.007786	0.030576	0.065226	0.040225	0.029395
ENSEAST00005055847	0	24.1375	78.2059	0	0	0	0	0	0
ENSEAST00005067186	0	0.988142	2.27335	0	0	0	0	0	0
ENSEAST00005056144	0	1.16132	1.99221	0	0	0	0	0	0
ENSEAST00005049292	0	0.059144	0.423996	0	0	0	0	0	0
ENSEAST00005066878	0.093212	0.047261	0.109249	0	0	0	0	0.056066	0.060569
ENSEAST00005046130	0.376865	0.044611	0.144194	0	0	0	0	0	0
ENSEAST00005042566	0.887983	1.18247	0.432967	0.035554	0.074117	0.06611	0.038855	0.059849	0.057707
ENSEAST00005081757	0.944387	0.278208	0.195686	0	0	0	0.08252	0	0.032376
ENSEAST00005055095	0.446396	0.146693	0.398274	0.003939	0	0	0	0	0
ENSEAST00005060799	0.43629	0.47617	0.630903	0.033922	0.007405	0	0.202958	0.034885	0.073785
ENSEAST00005053214	0.158026	0.164678	0.215556	0	0	0	0.035359	0.081899	0.025267
ENSEAST00005042939	0.691164	0	0.918351	0	0	0	0	0	0
ENSEAST00005052025	0.075391	0.099084	0.202614	0	0	0	0.056005	0	0.056272
ENSEAST00005065408	0.302832	0.071728	0.063501	0	0	0	0	0	0
ENSEAST00005065437	0.367185	0.667234	0.243711	0	0.037927	0	0	0.009111	0
ENSEAST00005042815	0.066847	0.063797	0.470544	0	0	0	0	0	0.099391
ENSEAST00005065181	0.852592	0.930241	0.987346	0.032062	0.122416	0.114016	0.044267	0.043227	0.199805
ENSEAST00005050087	1.35785	1.30889	1.09255	0.099214	0.051207	0.209779	0.853818	0.724933	0.656662
ENSEAST00005046651	0.725462	0.846122	0.606042	0.04903	0.051222	0.045668	0.040158	0	0
ENSEAST00005070827	0.17971	0.108683	0.113258	0	0	0	0	0	0.063041
ENSEAST00005044267	0.925282	0.598898	0.841745	0.120382	0.050112	0.034364	0.033336	0.057761	0.041206
ENSEAST00005063454	0.133216	0.251547	0.2655	0	0	0	0	0	0
ENSEAST00005039157	0.395291	0.584576	0.440547	0	0.031972	0	0.05593	0	0.104128
ENSEAST00005080298	0.259198	0.13919	0.332431	0	0	0	0.097616	0	0
ENSEAST00005071008	0.375464	0.783723	0.176888	0	0.000534	0	0	0	0.002008
ENSEAST00005042129	1.89054	1.48075	0.792368	0	0	0	0	0	0
ENSEAST00005042156	0.28807	0.325012	0.131254	0	0	0	0.022885	0	0
ENSEAST00005059123	0.24903	0.369621	0.103606	0	0	0.019731	0	0.042821	0
ENSEAST00005039697	0.239818	0.196654	0.20333	0	0	0	0	0	0
ENSEAST00005043845	0.086953	0	0.08487	0	0	0	0	0	0
ENSEAST00005053568	0.071276	0.182071	0.061411	0	0	0	0	0	0
ENSEAST00005056695	1.34351	0	1.58527	0	0	0	0	0	0
ENSEAST00005066188	0.397643	0.410498	0.68554	0.041113	0.037507	0.033666	0.055774	0.035918	0.063768
ENSEAST00005076676	0.020046	0.178658	0.20896	0	0	0	0	0	0
ENSEAST00005057636	0.300367	0.24456	0.105383	0	0	0	0	0	0.068392
ENSEAST00005047955	0	0.060155	0.422705	0	0	0	0	0	0.00856
ENSEAST00005054055	0	0.31634	0.217147	0	0	0	0	0.018544	0
ENSEAST00005071693	1.38198	2.11689	0.841923	0.174872	0.149621	0.062415	0	0.226757	0.136817
ENSEAST00005046146	0.123574	0.013741	0.465462	0	0	0	0.008697	0	0.129441
ENSEAST00005067788	13.9024	16.313	13.6825	1.0167	0.614386	0.86223	1.00329	0.540635	0.954748
ENSEAST00005081133	1.17337	0.646277	1.11645	0	0	0	0	0	0
ENSEAST00005038347	1.91635	1.68233	2.30051	0.131307	0.110663	0.225667	0.126721	0.214346	0.367409
ENSEAST00005070180	1.91379	1.3867	1.25835	0.095362	0.097935	0.27249	0.275135	0.240303	0.381153
ENSEAST00005057041	2.20689	2.39222	2.14448	0.141841	0.100662	0.208158	0.07917	0.330798	0.384639
ENSEAST00005042300	5.95391	0.434056	4.7939	0	0	0	0.625066	0	0
ENSEAST00005083291	0.038285	0.082645	0.091968	0	0	0.004003	0.011024	0.003816	0.009563
ENSEAST00005059758	0.638051	2.11972	1.4679	0.014942	0.018039	0	0.059174	0	0
ENSEAST00005049620	0.524186	0.851522	0.07661	0	0	0	0	0	0
ENSEAST00005077693	4.16096	4.52599	3.14348	0.516927	0.268515	0.536209	0.526702	0.477263	0.577818
ENSEAST00005062407	0.109265	0.286578	0.20365	0	0	0	0.169625	0.049181	0.149547
ENSEAST00005040445	1.11543	2.10081	0.585058	0	0.039208	0.032329	0	0.001078	0.307033
ENSEAST00005080661	0.515877	0.908129	0.40533	0	0	0	0.14615	0	0
ENSEAST00005060320	0.336975	1.03183	0.715982	0	0	0	0	0	0
ENSEAST00005041230	0.248021	0.253305	0.053307	0	0	0	0	0.053567	0
ENSEAST00005073550	0.130796	0.32195	0.16815	0	0	0	0	0	0
ENSEAST00005083671	0.237937	0.368384	0.357658	0	0	0	0	0	0
ENSEAST00005050140	0.124346	0.102668	0.089556	0	0	0	0.127872	0	0.096373
ENSEAST00005054038	0.02701	0.090479	0.312067	0	0	0	0	0	0
ENSEAST00005041801	0.49917	0.407993	0.395792	0	0	0	0.35145	0.362826	0
ENSEAST00005065334	0.161895	0.147002	0.141638	0	0	0	0.084921	0.046555	0.141136
ENSEAST00005057572	0.145096	0.090615	0.205267	0	0	0	0.052424	0	0.032426
ENSEAST00005058687	0.269297	0.29606	0.197408	0.027813	0.036475	0.041804	0.051833	0.055348	0.092932
ENSEAST00005060399	0.082674	13.956	35.4055	0	0.041032	0	0.048414	0.112408	0.082402
ENSEAST00005065236	0.526265	0.200639	0	0	0	0	0.030288	0.106177	0
ENSEAST00005070540	0.11935	0.120876	0.983518	0	0.000468	0	0.531376	0	0.022907
ENSEAST00005078103	0.291793	0.32389	0.338576	0	0	0	0.020586	0.055305	0.021491
ENSEAST00005051416	0.090642	0.435284	1.43676	0	0	0	0	0	0.037185
ENSEAST00005079902	0.428759	0.405968	0.295507	0	0	0	0.626934	0.653356	0
ENSEAST00005043768	0.279439	0.328935	0.395229	0	0	0	0	0	0
ENSEAST00005065390	0.134688	0.244217	0.212712	0	0	0.015065	0	0	0.033199
ENSEAST00005073737	0	0.225865	0.181642	0	0	0	0	0	0
ENSEAST00005044326	1.39629	0.312943	0.373421	0	0	0	0	0	0
ENSEAST00005059027	0.311856	0.610109	0.388195	0	0	0	0.154679	0	0
ENSEAST00005055010	0.156865	0.111493	0.260486	0	0	0	0	0	0
ENSEAST00005054576	0.359586	0	0.096983	0	0.001751	0	0	0	0.025198
ENSEAST00005056163	1.00257	0.796487	0.485872	0	0	0	0	0.102602	0
ENSEAST00005074596	0.06257	0.169639	0.14079	0	0	0	0.030205	0	0
ENSEAST00005079789	0.246703	0.154754	0.099677	0	0	0	0.035393	0	0.066828
ENSEAST00005040340	0.608235	0.528617	0.297016	0	0.043169	0.023012	0	0	0
ENSEAST00005042982	1.08198	1.55556	1.56863	0	0	0.063617	0	0.058566	0
ENSEAST00005081814	0.101157	0.156691	0.058976	0	0	0	0	0	0
ENSEAST00005029582	0.332381	0.537506	0.523234	0	0	0	0	0	0
ENSEAST00005074626	0.98192	1.01457	0.641238	0	0	0.030902	0	0	0
ENSEAST00005075743	0.068284	0.128473	0.117798	0	0	0	0	0	0
ENSEAST00005043568	0.093374	0.072664	0.202624	0	0	0	0	0.087717	0
ENSEAST00005072358	0.053369	0.186522	0.135123	0	0	0	0.019451	0	0
ENSEAST00005050333	0	0.54943	0.400238	0	0	0	0	0	0
ENSEAST00005073200	0.752105	0.076468	0.18903	0	0	0.004238	0	0	0
ENSEAST00005066183	0.047686	0.118021	0.16274	0	0	0	0	0	0.03862
ENSEAST00005082310	0.292602	0.224612	0.114527	0	0	0	0	0	0.050778
ENSEAST00005078714	0.048761	0.01639	0.026243	0	0	0	0.015126	0	0.00856
ENSEAST00005075220	0.106619	0.130144	0.080949	0	0	0	0	0.012736	0.031334
ENSEAST00005070280	0.478362	0.70011	0.779482	0	0	0	0	0	0
ENSEAST00005077895	0.046675	0.735018	1.30501	0	0	0	0	0	0
ENSEAST00005050197	0.098749	0.53906	0.779034	0	0	0	0	0	0
ENSEAST00005071437	0.51688	0.177026	0.182501	0	0	0	0.069561	0.049848	0.14547
ENSEAST00005073229	0.028048	0.096759	0.106514	0	0	0	0	0	0
ENSEAST00005070530	0.028412	0.089899	0.282748	0	0	0	0	0	0.032103
ENSEAST00005060196	0.405502	0.133535	0.116294	0	0	0	0.086149	0.508579	0.257625
ENSEAST00005062301	0.538204	0.606434	0.48397	0.040243	0.055326	0.070093	0.142525	0.142787	0.226323
MSTRG.10355.1	0.190046	0.373042	0.207454	2.00321	1.02372	0.805517	1.07119	1.25879	3.0539
MSTRG.10522.1	0	0	0	0	0.597246	0.872131	1.95566	1.05043	1.80148
MSTRG.11445.2	0.077502	0	0	0.345744	0.567833	0.473595	0.714214	0.837979	1.00167
MSTRG.11445.4	0.066542	0.243954	0.100169	0.211973	0.85139	0.457548	0.65408	0.656926	1.32987
MSTRG.13011.1	0.047647	0.079473	0.038812	1.14684	0.213322	0.082458	0.477229	0.69936	0.457591
MSTRG.13185.4	0	0	0	0.015376	0.490449	0.056249	0.740291	0.566708	0.521929
MSTRG.13605.1	0	0	0	0	1.48259	0.316897	0.572848	0.587017	0.544987
MSTRG.1419.1	0	0	0	0	0.536692	0.337961	1.29005	1.11552	0.531854
MSTRG.14825.1	0	0.042462	0	0	0.97477	1.01193	1.06155	1.19913	1.3601
MSTRG.15517.4	0.00546	0	0.003828	0	0	0.529391	0.081746	0.746017	0.013597
MSTRG.15517.5	0	0	0	0	0	0	0	0.644247	0.614006
MSTRG.15565.1	0	0	0	0.589429	0.422019	0	0.843153	2.28956	2.00008
MSTRG.15600.1	0.294678	0.056604	0.10666	0.601796	0.769767	0.616399	1.65616	1.44788	1.96427
MSTRG.16550.1	0	0	0.07772	0.280182	0.461065	0.691525	1.07765	0.814971	0.753557
MSTRG.16588.1	0	0	0	0	0.373388	0.651789	0.229683	1.17847	1.18842
MSTRG.17099.1	0	0	0	0	0.621359	0.121796	1.87198	2.60733	1.01212
MSTRG.19003.1	0	0	0.0335	0	0.032758	0.52288	0.918126	1.09965	0.37823
MSTRG.19391.1	0.024951	0.13206	0.156934	0.699283	0.019315	0.134797	1.0236	1.23091	1.04038
MSTRG.2023.1	0.081176	0	0	0.167079	0.73224	1.26934	1.24497	0.433953	1.16782
MSTRG.21883.1	0.100338	0	0.074558	0.198521	1.25251	0.764643	1.32268	0.671092	0.633608
MSTRG.3153.1	0	0	0	0	0.139277	0.982801	0.422562	0.55961	0.621874
MSTRG.4748.1	0	0.008751	0	0	0.294035	0.183569	0.592361	0.487938	0.247801
MSTRG.5041.2	0	0	0	0	1.10662	0.138625	0.660177	1.74138	0
MSTRG.5123.2	0	0	0	0	0.872269	0	0.165999	0.915506	0
MSTRG.5308.1	0.523808	0.377025	0.442924	0.369232	1.91825	2.15798	3.87259	1.93304	2.38793
MSTRG.5594.1	0	0.134487	0.212457	0.351082	2.1861	0.667135	1.3616	3.30776	1.71057
MSTRG.6610.1	0	0.163174	0	0	0.896978	0.969955	0.452628	2.25786	1.50456
MSTRG.6996.1	0	0	0	0	0.309244	0.50258	2.23285	0.512162	0.4522
MSTRG.7494.1	0.555354	0.382073	0.424752	0.474866	1.33805	2.07281	2.69964	2.05989	2.01157
MSTRG.839.1	0	0.043113	0	0.032866	0	0.177403	0.882967	0.560373	0.458722
MSTRG.9992.27	0	0	0	0	0.502977	0	0	1.20692	1.39854
ENSEAST00005061593	0.089244	0	0.092639	0.50122	0.699612	0.267194	1.43723	0.651958	0.449213
ENSEAST00005046701	0	0	0	0.019684	0	0.077169	0.08017	0.043019	0.091657
ENSEAST00005044002	0	0	0	0	0.038759	0	0.216058	0.043197	0.147529
ENSEAST00005042604	0	0	0	0	0.068376	0	0.347401	0.361059	0.393351
ENSEAST00005076498	0	0	0	0	0.054696	0.005033	0.092216	0.080833	0.047146
ENSEAST00005044498	0	0	0	0.17208	0	0	0.044178	0.035051	0.179568
ENSEAST00005080977	0	0.000691	0	0	0.161482	0.08426	0.224293	0.080024	0.094333
ENSEAST00005040648	0	0	0	0	0	0.271789	0.443501	0.667984	0
ENSEAST00005041888	0	0	0	0	0	0	0.124641	0.207475	0.02832
ENSEAST00005076189	0.015503	0	0	0.077449	0.134498	0.083574	0.084925	0.115283	0.142341
ENSEAST00005065312	0	0	0	0.018923	0	0	0.107147	0.729912	0.071081
ENSEAST00005053938	0	0	0	1.82066	0	0	0.212369	0.522262	1.53539
ENSEAST00005081001	0	0	0	0.05851	0.002431	0.121762	0.20975	0.021077	0.096953
ENSEAST00005041835	0	0	0	0	0.41104	0	1.1128	0.361772	0.576134
ENSEAST00005057820	0	0	0	0	0	1.2966	0	0.432804	0.841112
ENSEAST00005073065	0.188458	0.10286	0.096004	0.0963	0.065439	1.10632	0.757074	1.16645	1.22653
ENSEAST00005061347	0.071571	0.125342	0.023307	0.235165	0.499165	0.412301	0.44695	0.535756	0.31922
ENSEAST00005082191	0	0	0	0.155409	0.145505	0	0.22633	0.066801	0.130057
ENSEAST00005062539	0	0	0	0.030944	0.132922	0.091557	0.120978	0.095162	0.266391
ENSEAST00005073101	0.059756	0	0	0.067992	0.111245	0.34499	0.69514	1.30638	0.339126
ENSEAST00005069394	0	0	0	0	0.010018	0.018253	0.060094	0	0.006226
ENSEAST00005056879	0	0	0	0	0.037313	0	0.039739	0.018985	0.139736
ENSEAST00005064880	0	0	0	0	0.088359	0.054544	0.072409	0.166216	0.061894
ENSEAST00005046589	0	0	0	0.095728	0	0	0.088191	0.111662	0.351246
ENSEAST00005077435	0	0	0	0	0.281928	0	0.087911	0.13388	0.733111
ENSEAST00005053713	0.126981	0.322827	0.324254	0.896829	1.22877	1.24805	2.34342	1.97672	1.61361
ENSEAST00005065320	0	0	0	0	0.008524	0	0	0.00974	0.25373
ENSEAST00005071629	0	0	0	0.006814	0.105265	0.053274	0.326256	0.316268	0.051156
ENSEAST00005046253	0	0	0	0	0.387376	0.314926	0.512823	0.505774	0.471247
ENSEAST00005070233	0	0	0	0	0.058108	0	0.012675	0	0.262869
ENSEAST00005066932	0.07999	0.065711	0.048534	0.407474	0.148084	0.245975	0.293541	0.532215	0.650113
ENSEAST00005062495	0	0	0	0	0.012292	0	0.236009	0.134928	0.036697
ENSEAST00005078606	0.004582	0.006639	0.008137	0.01406	0.071264	0.055381	0.031796	0.088697	0.099289
ENSEAST00005061963	0	0	0	0.287971	0.08027	0	0	0.552678	0.637116
ENSEAST00005073978	0	0	0	0.270245	0.108354	0	0.274777	0.076559	0.312826
ENSEAST00005040330	0.002658	0	0	0	0	0.155569	0.077716	0.064604	0.503534
ENSEAST00005058188	0	0	0	0.193812	0.487394	0	0.446842	0.457031	0.7194
ENSEAST00005045806	0.041168	0	0	0.100143	0.523306	0.109107	0.498532	0.567088	0.457717
ENSEAST00005056023	0	0	0	0.038829	0.028064	0.00759	0.302328	0	0.358569
ENSEAST00005043326	1.07692	1.2125	0.968048	3.4101	4.04195	4.15476	3.98878	3.63818	4.04784
ENSEAST00005076964	0	0.024685	0.001948	0.047786	0.181011	0.001193	0.173874	0.161159	0.092869
ENSEAST00005058876	0	0	0.000664	0.020836	0.018347	0.044772	0.037987	0.035619	0.076287
ENSEAST00005077506	0	0	0	0	0.147556	0	0.143997	0.086727	0.212014
ENSEAST00005041242	0.008911	0	0	0.013387	0	0	0.210747	0.01031	0.148528
ENSEAST00005049144	0	0	0	0	0.008676	0.013399	0.007474	0.022514	0.006377
ENSEAST00005043675	0.044399	0	0.025741	0.0452	0.329056	0.584127	1.41188	0.505357	0.522121
ENSEAST00005077437	0	0	0	0	0	0	0.105318	0.15871	0.238746
ENSEAST00005063326	0	0	0	0	0.038864	0.01905	0.075659	0.073254	0.017291
ENSEAST00005065073	0	0	0	0	0	0.06726	0.20421	0.07368	0.037741
ENSEAST00005059335	0	0	0	0	0.062452	0	0	0.05484	0.141818
ENSEAST00005047830	0	0	0	0	0.213979	0.207468	0.231903	0.121916	0.305905
ENSEAST00005079538	0.018661	0.090764	0.052335	0	0.679345	0.565228	0.607242	0.701992	0.462458
ENSEAST00005073445	0	0	0	0	0	0	0.107074	0.165221	0
ENSEAST00005059855	0	0	0	0.012584	0.047498	0	0.084931	0.073161	0.050412
ENSEAST00005049159	0.002783	0.002032	0	0.01172	0.240166	0.075631	0.382538	0.128632	0.259823
ENSEAST00005083427	0	0.034204	0	0.055083	0.198112	0.168867	0.259079	0.224072	0.5431
ENSEAST00005082403	0.821874	0.475445	0.549104	7.05904	2.66214	0.858118	2.84197	4.96311	3.01582
ENSEAST00005063222	0.022662	0	0	0	0.293856	0.194475	0.198524	0.435507	0.406681
ENSEAST00005081421	0	0	0	0	0	0.162983	0.045905	0.141005	0.230447
ENSEAST00005072022	0	0	0	0	0.010244	0.052171	0.034189	0.018627	0.060804
ENSEAST00005068578	0.031555	0.045628	0.041037	0.020129	0.022527	0.089219	0.19094	0.198352	0.185844
ENSEAST00005062061	0	0	0	0	0.171234	0.056802	0.185047	0.067729	0.034198
ENSEAST00005026184	0	0	0	0.262451	0.1372	0	0.093354	0.704736	0.653864
ENSEAST00005060947	0	0	0	0.170199	0.065304	0.038147	0.048798	0.261803	0.043445
ENSEAST00005067689	0	0	0	0	0	0.079305	0.208051	0.107319	0.110472
ENSEAST00005049898	0.12452	0.156887	0.223268	0.349638	0.24122	0.57889	0.730165	0.93625	1.32579
ENSEAST00005061935	0	0	0	0	0.096267	0.029807	0.177143	0.102481	0.151905
ENSEAST00005069520	0.005351	0	0	0.007333	0.003066	0.015026	0.147006	0.031156	0.076277
ENSEAST00005081960	0.034297	0.083001	0.048461	0.515066	0.307248	0.073372	0.455028	0.513081	0.481682
ENSEAST00005040778	0	0	0	0	0.141176	0.059153	0.179857	0.138564	0.169906
ENSEAST00005065678	0	0	0	0.015332	0.022045	0	0.150062	0.037204	0.015042
ENSEAST00005075676	0	0	0	0.929297	0.013589	0.007881	0.182469	0.03202	0.11405
ENSEAST00005052499	0	0	0	0.091448	0	0	0.102492	0	0.167048
ENSEAST00005071792	0	0	0	0.025862	0.017364	0.014778	0.010057	0.252631	0.305523
ENSEAST00005083227	0	0	0	0	0.339449	0.348342	0.611254	0.195409	0.416801
ENSEAST00005056880	0	0	0	0	0.079935	0.074655	0.115287	0.035273	0.149764
ENSEAST00005064380	0	0	0	0	0.015759	0.102147	0.030404	0.109843	0.12048
ENSEAST00005079385	0.032336	0.018468	0	0	0.232143	0.190894	0.224193	0.232346	0.277673
ENSEAST00005063262	0	0	0	0	0.230066	0.382705	0.197883	0.107179	0.127788
ENSEAST00005065113	0	0	0.016942	0.033244	0.107374	0.166315	0.168962	0.348074	0.376849
ENSEAST00005077534	0.032055	0.011813	0	0.03008	0.031289	0.243821	0.31839	0.377928	0.463404
ENSEAST00005060294	0	0	0	0	0.041573	0.060455	0.066966	0.127756	0.27665
ENSEAST00005051808	0	0	0	0	0.207964	0.219953	0.140937	0.165915	0.042801
ENSEAST00005062469	0	0	0	0.532422	0.021644	0	0.058281	0.214191	0.204006
ENSEAST00005072426	0	0.022463	0	0.12461	0.10398	0.114958	0.256483	0.173538	0.12415
ENSEAST00005041963	0	0	0.006286	0.00896	0.064515	0	0.129324	0.134921	0.424623
ENSEAST00005065833	0.095159	0.061265	0	0.390573	0.397011	0.333244	0.645747	0.793447	0.511658
ENSEAST00005063100	0	0	0	0	0	0.434676	0.832815	0.773143	0.519675
ENSEAST00005076762	0	0	0	0	0.066754	0	0.122496	0.039407	0.00586
ENSEAST00005059810	0	0	0	0.157676	0	0.016751	0.309087	0.16576	0.688796
ENSEAST00005073875	0	0	0	0.038045	0.135903	0	0.120551	0.134865	0.18133
ENSEAST00005069866	0.057518	0.115776	0.068836	0.443153	0.288539	0.475003	0.510715	0.230205	0.707069
ENSEAST00005072497	0	0.02	0	0.024836	0.039381	0	0.251049	0.088283	0.293604
ENSEAST00005072351	0	0	0.001953	0.345337	0.064014	0	0.247646	0.275828	0.154346
ENSEAST00005078590	0.020266	0	0	0.063564	0.082358	0.082783	0.205245	0.131689	0.262248
ENSEAST00005052496	0	0	0	0	0.303885	0.548464	0.343614	0.324603	0.130835
ENSEAST00005039270	0	0	0	0	0.672348	0	0.748092	0.627329	0.946304
ENSEAST00005074849	0	0	0	0	0	0.022967	0.679297	0	0.292986
ENSEAST00005055472	0	0	0	0.001164	0.228006	1.2e-05	0.240617	0	5.69709
ENSEAST00005079598	0	0	0	0	0	0	0.006451	0.011383	0.031901
ENSEAST00005059000	0	0	0	0	0.119184	0	0.283055	0.214156	0.450678
ENSEAST00005049209	0	0	0	0.169259	0	0	0	0.421078	0.44023
ENSEAST00005054795	0.148878	0.068163	0.184574	0.235617	1.479	0.619401	0.601801	0.726685	0.977273
ENSEAST00005070188	0	0	0	0	0.307337	0.212968	0.243228	0.281906	0.259609
ENSEAST00005045139	0	0	0	0	0	0.863569	1.03008	0.545368	0
ENSEAST00005056138	0	0.005388	0	0	0.18742	0.09789	0	0.148459	0.381537
ENSEAST00005042017	0.082309	0.036669	0.029906	0.145435	0.270952	0.2536	0.279889	0.448071	0.566674
ENSEAST00005050297	0.082255	0.152198	0.059995	0.175013	0.773088	0.407422	0.605745	0.881231	1.14116
ENSEAST00005059915	0	0	0	0.028153	0.239017	0	0.201521	0.198988	0.309077
ENSEAST00005059889	0	0	0	0	0	0	0.352816	0	0.061244
ENSEAST00005051086	0.043356	0.014621	0.103629	0.110274	0.24355	0.231457	0.40246	0.316275	0.559649
ENSEAST00005074780	0.00613	0	0	0.062942	0.071994	0.037879	0.047042	0.136126	0.062058
ENSEAST00005071129	0	0	0	0	0.022808	0.008087	0.015147	0.00568	0.06399
ENSEAST00005075567	0.068064	0.060552	0.028352	0.061851	0.0882	0.153746	0.182654	0.211959	0.462894
ENSEAST00005040980	0	0	0	0	0.012886	0.023546	0.01818	0.011574	0.025045
ENSEAST00005057642	0.489479	0.113811	0.951783	2.77874	4.3285	0.479153	3.74546	3.63705	4.48203
ENSEAST00005069745	0	0	0	0	0	0.023347	0.176947	0.160061	0.061698
ENSEAST00005045223	0	0	0	0	0.539991	0.097481	0.210886	0.432822	0
ENSEAST00005051280	0	0	0	0.046817	0.002852	0	0.07927	0	0.344702
ENSEAST00005048882	0.018096	0	0.026752	0	0.084801	0.26721	0.391126	0.209993	0.18205
ENSEAST00005045028	0	0.004845	0.002065	0	0.014836	0.00325	0.043706	0.014484	0.068127
ENSEAST00005065167	0	0	0	0.02415	0.038707	0.219029	0.244538	0.128742	0.100047
ENSEAST00005076179	0	0	0	0	0.039732	0	0.209838	0.118054	0.543886
ENSEAST00005078887	0.006219	0.015132	0.009254	0.066867	0.098952	0.023096	0.205333	0.146813	0.148881
ENSEAST00005039913	0.456986	0.473947	0.294504	1.16801	1.39623	1.68912	1.89023	1.78674	1.60033
ENSEAST00005058047	0	0	0	0	0.062978	0.009346	0.18847	0.351648	0.174989
ENSEAST00005063275	0.032782	0.008928	0.007681	0	0.130979	0.084486	0.081258	0.186778	0.097384
ENSEAST00005061449	0	0	0	0	0.022195	0.032139	0.183755	0.066826	0.097378
ENSEAST00005069201	0	0	0	0.049039	0.118333	0.017419	0.198383	0.360274	0.422077
ENSEAST00005079513	0	0	0	0.052149	0	0.034986	0.252729	0.079214	0.043046
ENSEAST00005081617	0	0	0	0	0.014192	0.021795	0.074259	0.014754	0.082841
ENSEAST00005049446	0	0	0	0.016418	0.028304	0.025474	0.064585	0.060667	0.035921
ENSEAST00005047884	0.044388	0.122844	0.094899	0.181831	0.281506	0.376061	0.688335	0.882465	0.394529
ENSEAST00005066774	0.097376	0.071749	0.085085	0.147474	0.118211	0.298972	0.494277	0.273027	0.552749
ENSEAST00005038428	0	0	0	0	0.160279	0.138958	0.100727	0.21553	0.140402
ENSEAST00005051681	0	0	0	0	0.062873	0	0.07874	0.048019	0.076198
ENSEAST00005057114	0.040216	0.025181	0.007397	0.013753	0.193279	0.229537	0.223223	0.319031	0.371607
ENSEAST00005064048	0	0	0	0.033148	0	0	0.14371	0.202489	0.037398
ENSEAST00005043980	0.014957	0.026412	0.037242	0.065019	0.06118	0.02691	0.131303	0.131207	0.248753
ENSEAST00005083023	0	0	0	0	0.092919	0.050454	0.26119	0.232478	0.266011
ENSEAST00005046359	0.050372	0.020793	0	0.817476	0.253085	0	0.669715	0.286624	0.605116
ENSEAST00005048912	0	0	0	0	0.372805	0	0.923403	0.196179	0.611078
ENSEAST00005069307	0	0	0	0	0	0	0	0.521034	0.504441
ENSEAST00005080244	0.225422	0.164898	0.108883	0.330026	1.14425	0.575504	0.936222	1.01372	0.783899
ENSEAST00005065032	0	0	0	0	0	0.51571	0.354362	0.073185	0
ENSEAST00005044768	0	0	0	0	0	0.048972	0.032351	0.067121	0.095693
ENSEAST00005072425	0	0	0	0	0.058943	0	0.121219	0.097906	0.026321
ENSEAST00005077439	0	0	0	1.78671	0.185384	0.177725	0	0.367388	0.212606
ENSEAST00005053448	0	0	0	0	0.064539	0.199157	0.044032	0.110958	0.115015
ENSEAST00005040342	0	0	0	0.110412	0.38634	0	0.192738	0.341474	0.424029
ENSEAST00005064844	0.044896	0.0848	0.078215	0.090944	0.170038	0.251984	0.362093	0.321428	0.341586
ENSEAST00005068482	0	0	0	0	0.545709	0.488405	0.383116	0.51854	0.091125
ENSEAST00005047430	0.031693	0.019565	0.036799	0.087233	0.21707	0.12325	0.165685	0.143709	0.1444
ENSEAST00005062560	0	0	0	0	0.601104	0	0.181057	0.347586	0.518771
ENSEAST00005078865	0	0.011297	0.0568	0.220976	0.089971	0.281231	0.73588	0.437641	0.35515
ENSEAST00005063052	0.056393	0.032902	0.053174	0.102465	0.330466	0.1644	0.457524	0.129776	0.357894
ENSEAST00005050303	0	0	0	0	0.015033	0.267032	0.03907	0.090571	0.074469
ENSEAST00005062016	0	0	0	0	0.170117	0.034419	0.047759	0.178576	0.079631
ENSEAST00005073016	0	0	0	0	0	0	0.246522	0.446796	0
ENSEAST00005080224	0	0	0	0	0.096957	0.154688	0.373212	0.528953	0.610465
ENSEAST00005065738	0	0	0	0	0.077946	0.133342	0.069555	0.047034	0.17142
ENSEAST00005063495	0.009849	0	0	0	0.284284	0.255066	0.312298	0.470231	0.278017
ENSEAST00005042674	0	0	0	0	0.055517	0.320054	0.428395	0.321494	0.351705
ENSEAST00005069204	0.027771	0.202261	0.036028	0.306644	0.506174	0.454989	3.17388	2.16353	3.48304
ENSEAST00005060619	0	0	0	0	0	0.619	2.47614	8.14269	16.2712
ENSEAST00005067873	0	0	0	0	0	0	0.195472	0.278606	0.072358
ENSEAST00005057692	0.040344	0.019351	0.028658	0.061463	0.132583	0.1535	0.428075	0.123945	0.247754
ENSEAST00005059664	0	0.016087	0	0.015422	0.113238	0.236085	0.032001	0.192441	0.155732
ENSEAST00005077755	0	0	0	0	0.033386	0.065136	0.100379	0.100007	0.083455
ENSEAST00005071263	0.814913	0.779534	0.548045	0.246048	0	3.51296	2.99543	2.56494	3.54425
MSTRG.10418.1	0.023353	0.656786	2.75411	0	0.187142	0	0	0	0
MSTRG.1070.2	0.63315	0.332421	0.454212	0	0	0.109651	0	0	0
MSTRG.11956.3	0.621822	0.320167	0	0	0	3.08282	0	0	0
MSTRG.13603.2	1.12857	2.0635	1.98506	0.244059	0	0	0	0.022719	0.145101
MSTRG.15246.1	2.62839	2.12024	2.00175	0	0.264332	0.378763	0.378819	0	0.123041
MSTRG.16586.1	0.162563	1.65003	3.58866	0.265772	0.365629	0	0	0	0
MSTRG.17248.1	5.20202	5.18702	4.3001	0.876006	0.99706	1.27121	0.718152	0.280662	0.661096
MSTRG.17248.2	1.4792	1.94915	1.43629	0.248762	0.105114	0.311579	0.056046	0.01338	0.017888
MSTRG.17377.1	0	0.403177	2.03337	0	0	0	0	0	0
MSTRG.19457.1	1.07183	1.78567	0.813229	0.483044	0.082184	0.302375	0.140631	0	0.154531
MSTRG.21653.1	4.35216	1.69446	1.0378	0.209963	0.436449	0.214273	0.246014	0.354609	0.248096
MSTRG.22212.1	1.21091	0.797162	0.909063	0.258584	0	0	0	0	0
MSTRG.22866.1	2.4044	1.61172	1.64043	0	0.732125	0.941771	0.298963	0.165424	0.245578
MSTRG.22866.2	1.82462	2.53076	2.02922	0.630311	0	0	0.039129	0.206672	0
MSTRG.2383.1	1.46754	0.830389	1.29163	0.186261	0.20383	0.086145	0.111944	0.125896	0.133387
MSTRG.6821.1	3.37794	2.50108	1.93148	0.311604	0.523588	0.462375	0.551391	0.430993	0.459485
MSTRG.6956.1	0.781744	0.613566	0.375889	0	0.276454	0.504969	0	0	0
MSTRG.7250.1	1.08595	1.44599	0.746531	0.267299	0.02816	0.201093	0.074687	0	0.046325
MSTRG.8518.2	0	0.685209	3.06409	0	0	0.046268	0.008512	0	0
MSTRG.9030.1	0.596673	0.296478	1.15853	0	0	0	0	0	0
MSTRG.9068.1	0	0.398059	1.50003	0	0	0	0	0	0
ENSEAST00005064148	0.100292	0.187914	0.221689	0	0.064098	0	0	0	0
ENSEAST00005057228	0.006397	0.090805	0.180167	0	0.054175	0.053207	0	0	0
ENSEAST00005070518	0.372419	0.292126	0.051399	0.020995	0.114025	0	0	0	0
ENSEAST00005063774	0.247476	0.130601	0.087606	0.082802	0	0	0	0	0
ENSEAST00005041706	0.029614	0.027956	0.120202	0	0	0	0	0	0
ENSEAST00005053466	0.359409	0.496554	0.463481	0.041403	0.113527	0.081127	0.070027	0.085139	0.016846
ENSEAST00005075284	0.567587	0.431317	0	0.092232	0.537833	0	0	0	0
ENSEAST00005080218	0.776828	0.619312	0.376721	0.208799	0	0	0	0	0
ENSEAST00005080289	0.6727	0.752726	0.971521	1.80053	0.018945	0.419601	0.028209	0.044432	0.064694
ENSEAST00005049540	0.033193	0.117484	0.042563	0	0	0	0	0	0
ENSEAST00005063518	0.000114	0.128941	0.092781	0	0	0	0	0	0
ENSEAST00005079786	0.024464	0.151129	0.181749	0.032141	0	0	0	0	0.006765
ENSEAST00005073490	0.165739	0.137549	0.037272	0	0.017786	0	0	0	0
ENSEAST00005056520	0.526005	0	0.652773	0	0	0.111357	0	0	0
ENSEAST00005046028	0.096509	0.179575	0.15035	0.034606	0.020551	0	0	0	0
ENSEAST00005068369	0.109742	0.178717	0.073311	0.028974	0	0.01556	0	0	0
ENSEAST00005078718	0.0223	0.035502	0.143151	0	0	0	0	0	0
ENSEAST00005066250	0.186769	0.028884	0.053833	0	0	0	0	0	0
ENSEAST00005057553	0.581208	1.2238	0.879269	0.616084	0	0	0.048507	0	0
ENSEAST00005055200	0.128867	0.255392	0.034531	0	0.017867	0	0	0	0
ENSEAST00005045723	0.053467	0.057803	0.178117	0.055567	0	0.050831	0	0	0
ENSEAST00005037721	0.357671	0.398368	0.697822	0	0.159116	0.053428	0.057364	0.08996	0.098897
ENSEAST00005052251	0.825021	1.03606	1.05842	0.045934	0.209663	0.19448	0.082412	0.083413	0.101775
ENSEAST00005073813	0.04256	0.086556	0.082017	0	0	0.008184	0	0	0
ENSEAST00005063562	0	0.374453	0.271722	0	0	0	0	0	0
ENSEAST00005064827	0.576214	0.127419	0.285237	0	0.078634	0	0	0	0
ENSEAST00005071200	0.61447	0.382543	0.206029	0.104033	0.01407	0.245822	0.051961	0.018394	0.030682
ENSEAST00005051950	0.110792	0.285702	0.082474	0	0	0.013242	0	0	0
ENSEAST00005055330	0.017706	0.023986	0.033137	0.02683	0.010745	0.007457	0	0	0.003094
ENSEAST00005042220	0.041737	0.34081	0.259179	0	0	0.028129	0.00997	0	0
ENSEAST00005042109	0.205758	0.081763	0.169045	0	0	0.025486	0	0	0
ENSEAST00005055134	0.724198	0.363984	0.669484	0.078564	0.082794	0.072427	0.045356	0.077803	0.090784
ENSEAST00005074820	0.047552	0.427659	0.381226	0	0	0.054775	0	0	0
ENSEAST00005041728	0.248115	0.080315	0.048988	0	0	0	0	0	0
ENSEAST00005042722	0.452664	0.294094	0.293458	0	0.281692	0	0	0	0
ENSEAST00005045272	0.177074	0.121725	0.028337	0	0	0.025655	0	0	0
ENSEAST00005065690	0.088164	0.178754	0.112497	0	0	0	0	0	0
ENSEAST00005050490	0.083548	0.156405	0.080278	0	0	0	0	0	0
ENSEAST00005053548	0.296304	0.429254	0.075595	0	0	0.050622	0	0	0
ENSEAST00005044295	6.91678	7.49806	8.46161	1.10117	1.76738	1.08693	1.25903	1.53769	1.51869
ENSEAST00005075509	0.082739	0.107552	0.222972	0	0.043879	0.043479	0	0	0
ENSEAST00005057369	0.446175	0.462248	0.452013	0.199331	0.107993	0.247122	0	0.042175	0
ENSEAST00005058642	0.379721	0.295625	0.067213	0.182305	0	0	0	0	0
ENSEAST00005071458	0	0.078538	0.864765	0	0.012543	0.053836	0	0	0
ENSEAST00005067537	0.166014	0.209678	0.133251	0.021836	0.035766	0.036116	0	0.01805	0
ENSEAST00005070684	0.035405	0.108614	0.088649	0	0	0	0	0	0
ENSEAST00005039836	0.09439	0.098512	0.071483	0	0.02026	0	0	0	0
ENSEAST00005048728	0.216581	0.050023	0.131602	0	0.031064	0	0	0	0
ENSEAST00005076107	5.21354	6.26348	0	0	1.13835	0	0	0	0
ENSEAST00005060615	0.096915	0.151876	0.145734	0	0.088683	0	0	0	0
ENSEAST00005047123	0.176467	0.309362	0.396361	0	0	0	0	0	0
ENSEAST00005083115	0.072439	0.050648	0.075053	0	0	0	0	0	0
ENSEAST00005063633	0.313614	0.135869	0.450171	0	0.032814	0	0	0	0
ENSEAST00005060903	0.166202	0.098933	0.096154	0	0.202914	0	0	0	0
ENSEAST00005053289	0.121831	0.053736	0.12218	0	0	0	0	0	0
ENSEAST00005055622	0.13444	0	0.229307	0.031588	0	0.072212	0	0	0
ENSEAST00005081961	0.869841	0.071403	0.188276	0	0.017868	0	0	0	0
ENSEAST00005055310	0.324946	0.09159	0.044599	0	0.062702	0	0	0	0
ENSEAST00005056042	0.801353	0.133723	0.119099	0	0.105149	0.037975	0	0	0
ENSEAST00005061216	0	0.038286	0.155039	0	0	0	0	0	0
ENSEAST00005041149	0.28703	0.28062	0.282142	0.013062	0.028411	0.043395	0.037612	0.030595	0.064395
ENSEAST00005050628	0.31854	0.347142	0.331288	0.024918	0.056824	0.082397	0.049121	0.041468	0.072533
ENSEAST00005075233	0.626296	0.283466	0.429598	0.085288	0	0.171446	0	0	0
ENSEAST00005071220	0	0.104057	0.123226	0.053321	0	0.095081	0	0	0
ENSEAST00005063754	0.073059	0.105297	0.049834	0.019552	0	0	0	0	0
ENSEAST00005047945	0.0937	0.423014	0.347522	0.005415	0.054059	0.022992	0	0.007581	0.029671
ENSEAST00005053561	0.033362	0.136097	0.094328	0.14014	0	0.644642	0	0	0
ENSEAST00005062860	0.5153	0.203479	0.340008	0	0.045986	0.093526	0.028126	0.048309	0.03427
ENSEAST00005053258	0.19301	0.801296	0.238266	0	0.124608	0	0	0	0
ENSEAST00005046812	0.452133	0.313334	0.26893	0.074413	0.040678	0.068263	0.05684	0.034162	0.063308
ENSEAST00005068601	0.377768	0.113348	0.258823	0.314479	0	0	0	0	0
ENSEAST00005041800	0.407795	0.169665	0.251222	0.085786	0.091263	0	0	0	0.01544
ENSEAST00005067319	1.03405	0.249072	0.363413	0	0.007439	0.089432	0.015386	0.059226	0
ENSEAST00005068247	0.768514	0.63321	0.254632	0.047842	0.044639	0	0	0.024174	0.054873
ENSEAST00005076277	0.433363	0.050976	0.526488	0	0	0.073602	0	0.015338	0
ENSEAST00005054666	0.380322	0.165	0.199667	0.185703	0.221851	0.068214	0	0	0
ENSEAST00005060167	19.2647	16.8285	14.61	14.9822	2.44674	0.665516	0.758071	0.933922	0.532808
ENSEAST00005069390	0.676275	0.258953	0.370839	0	0	0	0	0	0
ENSEAST00005049405	0.013051	0.008977	0.049065	0	0	0.02522	0	0	0
ENSEAST00005058251	0.054638	0	0.16081	0.019176	0.006629	0	0	0	0
ENSEAST00005044114	0.068977	0.037184	0.031484	0	0	0	0	0	0
ENSEAST00005041025	0.750935	0.433303	0.479464	0.162175	0.161915	0.140164	0.104018	0.040354	0.14839
ENSEAST00005046382	0.066667	0.155706	0.151833	0	0	0.03568	0	0	0
ENSEAST00005070996	0.386243	4.13154	0.042981	0.06754	1.00155	0.218564	0.055332	0.031831	0.122442
ENSEAST00005050411	0.195095	0.07599	0.087897	0	0.067391	0.060366	0	0	0
ENSEAST00005050871	0	0.473431	0.788415	3.42855	0	0	0	0	0
ENSEAST00005076595	0.152868	0.182709	0.0994	0	0.015285	0	0.024057	0.012568	0.01731
ENSEAST00005074705	0.085564	0.396929	0.110306	0	0.126215	0.115017	0	0	0
ENSEAST00005080127	0.087663	0.063521	0	0.064263	0	0.070985	0	0	0
ENSEAST00005039571	0.295866	0.46533	0.31256	0	0.078314	0.01255	0.042714	0	0.022922
ENSEAST00005076521	0.54873	0.428269	0.387991	0.039245	0	0	0	0.038358	0
ENSEAST00005051820	2.06637	2.92748	1.75796	0.292752	0.210097	0	0.57528	0.183352	0.049526
ENSEAST00005082298	0.184546	0.098377	0.181429	0.091914	0.041686	0.047185	0	0	0
ENSEAST00005059504	0.528947	0.793243	0.618464	0.070478	0.147285	0.102979	0.121931	0.021098	0.102239
ENSEAST00005064316	0.154321	0.171018	0.192274	0.01016	0.012142	0.039399	0.035348	0.017722	0.006246
ENSEAST00005047869	0.12179	0.084957	0.155323	0	0	0	0	0	0
ENSEAST00005080965	0.11993	0.190201	0.176021	0	0	0.025088	0	0.0153	0
ENSEAST00005078055	0	0.103713	0.359797	0	0	0	0	0	0
ENSEAST00005054787	0.870491	0.50246	0.75883	0.025398	0.029986	0.17244	0.100706	0	0.039643
ENSEAST00005082693	0.956399	1.15398	0.557702	0	0.172181	0	0.221444	0.083171	0.045657
ENSEAST00005056916	0.714012	0.401429	1.17067	0.465077	0	0.291598	0	0	0
ENSEAST00005059041	0	0.169509	0.674723	0.025421	0.029329	0	0	0	0
ENSEAST00005063720	0.066229	0.034954	0.034471	0	0	0	0	0	0
ENSEAST00005058880	0.050474	0.05172	0.04064	0.017292	0.003706	0.003942	0.008815	0.0111	0.013978
ENSEAST00005051098	0.047066	0.102428	0.09033	0.135757	0	0	0	0	0
ENSEAST00005076524	0.513133	0.521214	0.960195	0	0.089483	0	0	0	0
ENSEAST00005075144	0	0.047833	0.266914	0	0	0	0	0	0
ENSEAST00005082243	0.011963	0.106816	0.188258	0	0.106537	0	0	0	0
ENSEAST00005048081	0.600408	0.488081	0.515386	0	0.074508	0.0162	0.044674	0.054106	0.023399
ENSEAST00005082805	0.20265	0.268993	0.17757	0.043325	0.026019	0.021144	0.009022	0.010192	0.002466
ENSEAST00005038606	0.215752	0	0.099141	0	0	0.003836	0	0	0
ENSEAST00005046668	0.361041	0.372672	0.213685	0.025531	0.034937	0	0.009981	0.039332	0.072536
ENSEAST00005040858	0.014886	0.034546	0.075438	0.016311	0.08352	0	0	0	0
