# Supplementary material for: Comprehensive transcriptomic analysis unveils the interplay of mRNA and LncRNA expression in shaping collagen organization and skin development in Dezhou donkeys
Source: Front Genet. 2024 Feb 9;15:1335591. doi: 10.3389/fgene.2024.1335591 (PMC10884126; doi:10.3389/fgene.2024.1335591)
Supplement: Supplementary file 1 [file DataSheet1.ZIP › Supplementary table3.xlsx]

## Sheet: GO terms
GO ID (level1)	GO Term (level1)	GO ID (level2)	GO Term (level2)	Gene Number(182_analysis)	Gene List(182_analysis)	Description	Pathway	GO Component	GO Function	GO Process
GO:0003674	Molecular Function	GO:0003824	catalytic activity	16	ENSEASG00005003187(KMO),ENSEASG00005007840(CTH),ENSEASG00005008909(CFTR),ENSEASG00005009249(PIP),ENSEASG00005009584(ALDH1A1),ENSEASG00005011145(BIRC3),ENSEASG00005011724(TNFAIP3),ENSEASG00005018704(CA2),ENSEASG00005018955(FMO2),ENSEASG00005021242(FKBP5),ENSEASG00005027378(B3GALT2),ENSEASG00005027541(GLUL),ENSEASG00005033891(SOD3),ENSEASG00005035780(DIO3),ENSEASG00005036881(FUT2),MSTRG.6812(env)
GO:0003674	Molecular Function	GO:0005198	structural molecule activity	2	ENSEASG00005018620(COL1A1),ENSEASG00005021275(COL3A1)
GO:0003674	Molecular Function	GO:0005215	transporter activity	4	ENSEASG00005005313(OTOP1),ENSEASG00005006825(AQP9),ENSEASG00005007578(SCN11A),ENSEASG00005008909(CFTR)
GO:0003674	Molecular Function	GO:0005488	binding	48	ENSEASG00005000462(RND1),ENSEASG00005000471(TNNT3),ENSEASG00005000662(ADRA1B),ENSEASG00005000894(S100A1),ENSEASG00005002201(SERPINB13),ENSEASG00005002999(TREM1),ENSEASG00005003187(KMO),ENSEASG00005003291(AIM2),ENSEASG00005003993(HIF3A),ENSEASG00005004428(FOSL1),ENSEASG00005006521(IL1A),ENSEASG00005007335(MLPH),ENSEASG00005007385(PDZK1),ENSEASG00005007564(PAX9),ENSEASG00005007729(RASGRP3),ENSEASG0…
GO:0003674	Molecular Function	GO:0016209	antioxidant activity	1	ENSEASG00005033891(SOD3)
GO:0003674	Molecular Function	GO:0060089	molecular transducer activity	6	ENSEASG00005014779(IL7R),ENSEASG00005017269(MLNR),ENSEASG00005022239(RXFP1),ENSEASG00005032556(LPAR4),ENSEASG00005033026(CHRM2),ENSEASG00005034719(GPR171)
GO:0003674	Molecular Function	GO:0060090	molecular adaptor activity	1	ENSEASG00005007335(MLPH)
GO:0003674	Molecular Function	GO:0098772	molecular function regulator	9	ENSEASG00005002154(PPP1R1B),ENSEASG00005002201(SERPINB13),ENSEASG00005006521(IL1A),ENSEASG00005007729(RASGRP3),ENSEASG00005008909(CFTR),ENSEASG00005014080(KNG1),ENSEASG00005016930(SERPINE1),ENSEASG00005027335(SFRP2),ENSEASG00005035143(CXCL8)
GO:0003674	Molecular Function	GO:0140110	transcription regulator activity	3	ENSEASG00005003993(HIF3A),ENSEASG00005007564(PAX9),ENSEASG00005016127(SIX4)
GO:0003674	Molecular Function	GO:0140657	ATP-dependent activity	1	ENSEASG00005008909(CFTR)
GO:0005575	Cellular Component	GO:0032991	protein-containing complex	13	ENSEASG00005000471(TNNT3),ENSEASG00005003291(AIM2),ENSEASG00005004428(FOSL1),ENSEASG00005007729(RASGRP3),ENSEASG00005008909(CFTR),ENSEASG00005012802(ZFP36),ENSEASG00005016644(MEP1B),ENSEASG00005016930(SERPINE1),ENSEASG00005018620(COL1A1),ENSEASG00005021275(COL3A1),ENSEASG00005028899(C1QTNF6),ENSEASG00005029591(TRAPPC3L),ENSEASG00005035882(IL23A)
GO:0005575	Cellular Component	GO:0110165	cellular anatomical entity	58	ENSEASG00005000462(RND1),ENSEASG00005000471(TNNT3),ENSEASG00005000662(ADRA1B),ENSEASG00005000818(CDH15),ENSEASG00005000894(S100A1),ENSEASG00005001259(ELAPOR1),ENSEASG00005002154(PPP1R1B),ENSEASG00005002201(SERPINB13),ENSEASG00005003291(AIM2),ENSEASG00005003677(TNS4),ENSEASG00005003993(HIF3A),ENSEASG00005004428(FOSL1),ENSEASG00005005313(OTOP1),ENSEASG00005006521(IL1A),ENSEASG00005006825(AQP9),ENSE…
GO:0008150	Biological Process	GO:0000003	reproduction	8	ENSEASG00005002154(PPP1R1B),ENSEASG00005004428(FOSL1),ENSEASG00005006521(IL1A),ENSEASG00005008909(CFTR),ENSEASG00005016127(SIX4),ENSEASG00005022239(RXFP1),ENSEASG00005027335(SFRP2),ENSEASG00005038822(LEP)
GO:0008150	Biological Process	GO:0002376	immune system process	17	ENSEASG00005003291(AIM2),ENSEASG00005005313(OTOP1),ENSEASG00005007578(SCN11A),ENSEASG00005010959(PTPRD),ENSEASG00005011724(TNFAIP3),ENSEASG00005012802(ZFP36),ENSEASG00005014779(IL7R),ENSEASG00005016127(SIX4),ENSEASG00005016930(SERPINE1),ENSEASG00005019020(SELL),ENSEASG00005021275(COL3A1),ENSEASG00005026915(CD14),ENSEASG00005027335(SFRP2),ENSEASG00005034719(GPR171),ENSEASG00005035143(CXCL8),ENSEAS…
GO:0008150	Biological Process	GO:0007610	behavior	7	ENSEASG00005002154(PPP1R1B),ENSEASG00005007578(SCN11A),ENSEASG00005011321(ASIC4),ENSEASG00005017677(ADAM22),ENSEASG00005019495(SNCG),ENSEASG00005034719(GPR171),ENSEASG00005038822(LEP)
GO:0008150	Biological Process	GO:0008152	metabolic process	37	ENSEASG00005001259(ELAPOR1),ENSEASG00005002154(PPP1R1B),ENSEASG00005002201(SERPINB13),ENSEASG00005003187(KMO),ENSEASG00005003291(AIM2),ENSEASG00005003993(HIF3A),ENSEASG00005004428(FOSL1),ENSEASG00005006521(IL1A),ENSEASG00005007564(PAX9),ENSEASG00005007840(CTH),ENSEASG00005008909(CFTR),ENSEASG00005009249(PIP),ENSEASG00005009584(ALDH1A1),ENSEASG00005011145(BIRC3),ENSEASG00005011724(TNFAIP3),ENSEASG…
GO:0008150	Biological Process	GO:0009987	cellular process	58	ENSEASG00005000462(RND1),ENSEASG00005000662(ADRA1B),ENSEASG00005001259(ELAPOR1),ENSEASG00005002154(PPP1R1B),ENSEASG00005002201(SERPINB13),ENSEASG00005003187(KMO),ENSEASG00005003291(AIM2),ENSEASG00005003993(HIF3A),ENSEASG00005004428(FOSL1),ENSEASG00005005313(OTOP1),ENSEASG00005006521(IL1A),ENSEASG00005006825(AQP9),ENSEASG00005007385(PDZK1),ENSEASG00005007564(PAX9),ENSEASG00005007578(SCN11A),ENSEAS…
GO:0008150	Biological Process	GO:0016032	viral process	2	ENSEASG00005012802(ZFP36),ENSEASG00005035143(CXCL8)
GO:0008150	Biological Process	GO:0022414	reproductive process	8	ENSEASG00005002154(PPP1R1B),ENSEASG00005004428(FOSL1),ENSEASG00005006521(IL1A),ENSEASG00005008909(CFTR),ENSEASG00005016127(SIX4),ENSEASG00005022239(RXFP1),ENSEASG00005027335(SFRP2),ENSEASG00005038822(LEP)
GO:0008150	Biological Process	GO:0022610	biological adhesion	14	ENSEASG00005000462(RND1),ENSEASG00005010959(PTPRD),ENSEASG00005013083(CHRD),ENSEASG00005014080(KNG1),ENSEASG00005014779(IL7R),ENSEASG00005016498(EGFL6),ENSEASG00005016930(SERPINE1),ENSEASG00005018348(MYOC),ENSEASG00005018620(COL1A1),ENSEASG00005019020(SELL),ENSEASG00005021275(COL3A1),ENSEASG00005035143(CXCL8),ENSEASG00005035882(IL23A),ENSEASG00005038822(LEP)
GO:0008150	Biological Process	GO:0023052	signaling	28	ENSEASG00005000662(ADRA1B),ENSEASG00005003291(AIM2),ENSEASG00005005313(OTOP1),ENSEASG00005006521(IL1A),ENSEASG00005007578(SCN11A),ENSEASG00005007729(RASGRP3),ENSEASG00005007840(CTH),ENSEASG00005008909(CFTR),ENSEASG00005010959(PTPRD),ENSEASG00005011724(TNFAIP3),ENSEASG00005012076(SNCB),ENSEASG00005012802(ZFP36),ENSEASG00005013083(CHRD),ENSEASG00005014779(IL7R),ENSEASG00005016930(SERPINE1),ENSEASG0…
GO:0008150	Biological Process	GO:0032501	multicellular organismal process	40	ENSEASG00005000462(RND1),ENSEASG00005000471(TNNT3),ENSEASG00005000894(S100A1),ENSEASG00005002154(PPP1R1B),ENSEASG00005003291(AIM2),ENSEASG00005004428(FOSL1),ENSEASG00005005313(OTOP1),ENSEASG00005006521(IL1A),ENSEASG00005007564(PAX9),ENSEASG00005007578(SCN11A),ENSEASG00005007840(CTH),ENSEASG00005008909(CFTR),ENSEASG00005009249(PIP),ENSEASG00005009650(LRRC4B),ENSEASG00005010959(PTPRD),ENSEASG000050…
GO:0008150	Biological Process	GO:0032502	developmental process	32	ENSEASG00005000462(RND1),ENSEASG00005000894(S100A1),ENSEASG00005004428(FOSL1),ENSEASG00005005313(OTOP1),ENSEASG00005006521(IL1A),ENSEASG00005007564(PAX9),ENSEASG00005007578(SCN11A),ENSEASG00005007840(CTH),ENSEASG00005008909(CFTR),ENSEASG00005009650(LRRC4B),ENSEASG00005010959(PTPRD),ENSEASG00005011724(TNFAIP3),ENSEASG00005012802(ZFP36),ENSEASG00005013083(CHRD),ENSEASG00005014779(IL7R),ENSEASG00005…
GO:0008150	Biological Process	GO:0040007	growth	5	ENSEASG00005016127(SIX4),ENSEASG00005021275(COL3A1),ENSEASG00005027335(SFRP2),ENSEASG00005035780(DIO3),ENSEASG00005038822(LEP)
GO:0008150	Biological Process	GO:0040011	locomotion	12	ENSEASG00005007578(SCN11A),ENSEASG00005013083(CHRD),ENSEASG00005016127(SIX4),ENSEASG00005016930(SERPINE1),ENSEASG00005018348(MYOC),ENSEASG00005018620(COL1A1),ENSEASG00005019020(SELL),ENSEASG00005021275(COL3A1),ENSEASG00005027335(SFRP2),ENSEASG00005027541(GLUL),ENSEASG00005035143(CXCL8),ENSEASG00005035882(IL23A)
GO:0008150	Biological Process	GO:0044419	biological process involved in interspecies interaction between organisms	12	ENSEASG00005003291(AIM2),ENSEASG00005005313(OTOP1),ENSEASG00005011724(TNFAIP3),ENSEASG00005012802(ZFP36),ENSEASG00005014779(IL7R),ENSEASG00005016930(SERPINE1),ENSEASG00005021242(FKBP5),ENSEASG00005026915(CD14),ENSEASG00005033026(CHRM2),ENSEASG00005035143(CXCL8),ENSEASG00005035882(IL23A),ENSEASG00005038822(LEP)
GO:0008150	Biological Process	GO:0048511	rhythmic process	1	ENSEASG00005007578(SCN11A)
GO:0008150	Biological Process	GO:0048518	positive regulation of biological process	31	ENSEASG00005000662(ADRA1B),ENSEASG00005000894(S100A1),ENSEASG00005001259(ELAPOR1),ENSEASG00005003291(AIM2),ENSEASG00005004428(FOSL1),ENSEASG00005006521(IL1A),ENSEASG00005007385(PDZK1),ENSEASG00005007564(PAX9),ENSEASG00005007840(CTH),ENSEASG00005008829(KCTD7),ENSEASG00005008909(CFTR),ENSEASG00005009249(PIP),ENSEASG00005009650(LRRC4B),ENSEASG00005010959(PTPRD),ENSEASG00005011145(BIRC3),ENSEASG00005…
GO:0008150	Biological Process	GO:0048519	negative regulation of biological process	27	ENSEASG00005000462(RND1),ENSEASG00005002154(PPP1R1B),ENSEASG00005002201(SERPINB13),ENSEASG00005005313(OTOP1),ENSEASG00005006521(IL1A),ENSEASG00005007564(PAX9),ENSEASG00005007840(CTH),ENSEASG00005009249(PIP),ENSEASG00005010959(PTPRD),ENSEASG00005011724(TNFAIP3),ENSEASG00005012076(SNCB),ENSEASG00005012802(ZFP36),ENSEASG00005013083(CHRD),ENSEASG00005014080(KNG1),ENSEASG00005014779(IL7R),ENSEASG00005…
GO:0008150	Biological Process	GO:0050789	regulation of biological process	49	ENSEASG00005000462(RND1),ENSEASG00005000471(TNNT3),ENSEASG00005000662(ADRA1B),ENSEASG00005000894(S100A1),ENSEASG00005001259(ELAPOR1),ENSEASG00005002154(PPP1R1B),ENSEASG00005002201(SERPINB13),ENSEASG00005003291(AIM2),ENSEASG00005004428(FOSL1),ENSEASG00005005313(OTOP1),ENSEASG00005006521(IL1A),ENSEASG00005007385(PDZK1),ENSEASG00005007564(PAX9),ENSEASG00005007578(SCN11A),ENSEASG00005007729(RASGRP3),…
GO:0008150	Biological Process	GO:0050896	response to stimulus	42	ENSEASG00005000662(ADRA1B),ENSEASG00005001259(ELAPOR1),ENSEASG00005002154(PPP1R1B),ENSEASG00005003187(KMO),ENSEASG00005003291(AIM2),ENSEASG00005003993(HIF3A),ENSEASG00005004428(FOSL1),ENSEASG00005005313(OTOP1),ENSEASG00005006521(IL1A),ENSEASG00005006825(AQP9),ENSEASG00005007564(PAX9),ENSEASG00005007578(SCN11A),ENSEASG00005007729(RASGRP3),ENSEASG00005007840(CTH),ENSEASG00005008909(CFTR),ENSEASG000…
GO:0008150	Biological Process	GO:0051179	localization	28	ENSEASG00005003677(TNS4),ENSEASG00005005313(OTOP1),ENSEASG00005006521(IL1A),ENSEASG00005006825(AQP9),ENSEASG00005007385(PDZK1),ENSEASG00005007578(SCN11A),ENSEASG00005008829(KCTD7),ENSEASG00005008909(CFTR),ENSEASG00005011724(TNFAIP3),ENSEASG00005012076(SNCB),ENSEASG00005012802(ZFP36),ENSEASG00005013083(CHRD),ENSEASG00005016127(SIX4),ENSEASG00005016644(MEP1B),ENSEASG00005016930(SERPINE1),ENSEASG000…
GO:0008150	Biological Process	GO:0051704	multi-organism process	5	ENSEASG00005002154(PPP1R1B),ENSEASG00005004428(FOSL1),ENSEASG00005008909(CFTR),ENSEASG00005022239(RXFP1),ENSEASG00005038822(LEP)
GO:0008150	Biological Process	GO:0065007	biological regulation	50	ENSEASG00005000462(RND1),ENSEASG00005000471(TNNT3),ENSEASG00005000662(ADRA1B),ENSEASG00005000894(S100A1),ENSEASG00005001259(ELAPOR1),ENSEASG00005002154(PPP1R1B),ENSEASG00005002201(SERPINB13),ENSEASG00005003291(AIM2),ENSEASG00005004428(FOSL1),ENSEASG00005005313(OTOP1),ENSEASG00005006521(IL1A),ENSEASG00005007385(PDZK1),ENSEASG00005007564(PAX9),ENSEASG00005007578(SCN11A),ENSEASG00005007729(RASGRP3),…
GO:0008150	Biological Process	GO:0098754	detoxification	1	ENSEASG00005009584(ALDH1A1)
GO:0008150	Biological Process	GO:0110148	biomineralization	2	ENSEASG00005008909(CFTR),ENSEASG00005018620(COL1A1)

## Sheet: KEGG Pathways
KEGG_A_class	KEGG_B_class	Pathway	182_analysis (77)	All (9399)	Pvalue	Qvalue	Pathway ID	Genes	K_IDs	Pathway
Organismal Systems	Immune system	IL-17 signaling pathway	8	108	2.55e-06	0.000428967	ko04657	ENSEASG00005035143(CXCL8);ENSEASG00005008297(CCL20);ENSEASG00005011724(TNFAIP3);ENSEASG00005004428(FOSL1);ENSEASG00005016555(CXCL1);ENSEASG00005002070(NFKBIA);ENSEASG00005024064(CXCL1);ENSEASG00005028946(CCL7)	K10030+K14625+K11859+K04502+K05505+K04734+K05505+K05509	IL-17 signaling pathway
Environmental Information Processing	Signaling molecules and interaction	Cytokine-cytokine receptor interaction	10	313	0.000220129	0.0181737	ko04060	ENSEASG00005038822(LEP);ENSEASG00005035143(CXCL8);ENSEASG00005008297(CCL20);ENSEASG00005029941(TNFRSF6B);ENSEASG00005014779(IL7R);ENSEASG00005035882(IL23A);ENSEASG00005016555(CXCL1);ENSEASG00005006521(IL1A);ENSEASG00005024064(CXCL1);ENSEASG00005028946(CCL7)	K05424+K10030+K14625+K05143+K05072+K05426+K05505+K04383+K05505+K05509	Cytokine-cytokine receptor interaction
Human Diseases	Infectious disease: bacterial	Legionellosis	5	76	0.000379902	0.0181737	ko05134	ENSEASG00005035143(CXCL8);ENSEASG00005016555(CXCL1);ENSEASG00005002070(NFKBIA);ENSEASG00005026915(CD14);ENSEASG00005024064(CXCL1)	K10030+K05505+K04734+K04391+K05505	Legionellosis
Environmental Information Processing	Signal transduction	TNF signaling pathway	6	120	0.000432706	0.0181737	ko04668	ENSEASG00005008297(CCL20);ENSEASG00005011724(TNFAIP3);ENSEASG00005011145(BIRC3);ENSEASG00005016555(CXCL1);ENSEASG00005002070(NFKBIA);ENSEASG00005024064(CXCL1)	K14625+K11859+K16060+K05505+K04734+K05505	TNF signaling pathway
Metabolism	Energy metabolism	Nitrogen metabolism	3	21	0.0006323	0.0212453	ko00910	ENSEASG00005027541(GLUL);ENSEASG00005018704(CA2);ENSEASG00005006615(GLUL)	K01915+K18245+K01915	Nitrogen metabolism
Human Diseases	Infectious disease: parasitic	Amoebiasis	7	194	0.00101663	0.0265663	ko05146	ENSEASG00005021275(COL3A1);ENSEASG00005035143(CXCL8);ENSEASG00005018620(COL1A1);ENSEASG00005002201(SERPINB13);ENSEASG00005016555(CXCL1);ENSEASG00005026915(CD14);ENSEASG00005024064(CXCL1)	K19720+K10030+K06236+K13963+K05505+K04391+K05505	Amoebiasis
Metabolism	Metabolism of cofactors and vitamins	Retinol metabolism	5	96	0.00110693	0.0265663	ko00830	ENSEASG00005018128(ADH4);ENSEASG00005029204(AOX2);ENSEASG00005004834(CYP2B4);ENSEASG00005009584(ALDH1A1);ENSEASG00005026856(CYP2C18)	K13980+K00157+K07412+K07249+K07413	Retinol metabolism
Environmental Information Processing	Signaling molecules and interaction	Viral protein interaction with cytokine and cytokine receptor	5	99	0.00127084	0.0266876	ko04061	ENSEASG00005035143(CXCL8);ENSEASG00005008297(CCL20);ENSEASG00005016555(CXCL1);ENSEASG00005024064(CXCL1);ENSEASG00005028946(CCL7)	K10030+K14625+K05505+K05505+K05509	Viral protein interaction with cytokine and cytokine receptor
Organismal Systems	Immune system	NOD-like receptor signaling pathway	7	209	0.00156537	0.0277303	ko04621	ENSEASG00005035143(CXCL8);ENSEASG00005011724(TNFAIP3);ENSEASG00005011145(BIRC3);ENSEASG00005016555(CXCL1);ENSEASG00005002070(NFKBIA);ENSEASG00005003291(AIM2);ENSEASG00005024064(CXCL1)	K10030+K11859+K16060+K05505+K04734+K12966+K05505	NOD-like receptor signaling pathway
Human Diseases	Endocrine and metabolic disease	Alcoholic liver disease	6	155	0.00165061	0.0277303	ko04936	ENSEASG00005018128(ADH4);ENSEASG00005035143(CXCL8);ENSEASG00005016555(CXCL1);ENSEASG00005002070(NFKBIA);ENSEASG00005026915(CD14);ENSEASG00005024064(CXCL1)	K13980+K10030+K05505+K04734+K04391+K05505	Alcoholic liver disease
Human Diseases	Endocrine and metabolic disease	AGE-RAGE signaling pathway in diabetic complications	5	110	0.00202821	0.0295466	ko04933	ENSEASG00005021275(COL3A1);ENSEASG00005035143(CXCL8);ENSEASG00005018620(COL1A1);ENSEASG00005016930(SERPINE1);ENSEASG00005006521(IL1A)	K19720+K10030+K06236+K03982+K04383	AGE-RAGE signaling pathway in diabetic complications
Organismal Systems	Digestive system	Pancreatic secretion	5	111	0.00211047	0.0295466	ko04972	ENSEASG00005008909(CFTR);ENSEASG00005018704(CA2);ENSEASG00005013238(Clca3a1);ENSEASG00005014026(CLCA1);ENSEASG00005023024(KCNMA1)	K05031+K18245+K05030+K05027+K04936	Pancreatic secretion
Cellular Processes	Cell growth and death	Necroptosis	6	187	0.00421354	0.0542173	ko04217	ENSEASG00005025179(H2AC4);ENSEASG00005027541(GLUL);ENSEASG00005011724(TNFAIP3);ENSEASG00005011145(BIRC3);ENSEASG00005006521(IL1A);ENSEASG00005006615(GLUL)	K11251+K01915+K11859+K16060+K04383+K01915	Necroptosis
Human Diseases	Infectious disease: bacterial	Pertussis	4	85	0.00510738	0.0542173	ko05133	ENSEASG00005035143(CXCL8);ENSEASG00005035882(IL23A);ENSEASG00005006521(IL1A);ENSEASG00005026915(CD14)	K10030+K05426+K04383+K04391	Pertussis
Metabolism	Amino acid metabolism	Alanine, aspartate and glutamate metabolism	3	43	0.0051563	0.0542173	ko00250	ENSEASG00005006754(--);ENSEASG00005027541(GLUL);ENSEASG00005006615(GLUL)	K03334+K01915+K01915	Alanine, aspartate and glutamate metabolism
Organismal Systems	Immune system	Chemokine signaling pathway	6	195	0.00516356	0.0542173	ko04062	ENSEASG00005035143(CXCL8);ENSEASG00005008297(CCL20);ENSEASG00005016555(CXCL1);ENSEASG00005002070(NFKBIA);ENSEASG00005024064(CXCL1);ENSEASG00005028946(CCL7)	K10030+K14625+K05505+K04734+K05505+K05509	Chemokine signaling pathway
Metabolism	Amino acid metabolism	Tyrosine metabolism	3	47	0.00661839	0.0654052	ko00350	ENSEASG00005006754(--);ENSEASG00005018128(ADH4);ENSEASG00005029204(AOX2)	K03334+K13980+K00157	Tyrosine metabolism
Organismal Systems	Immune system	Complement and coagulation cascades	4	93	0.00701213	0.0654466	ko04610	ENSEASG00005014080(KNG1);ENSEASG00005016930(SERPINE1);ENSEASG00005013569(PLAUR);ENSEASG00005015549(CFB)	K03898+K03982+K03985+K01335	Complement and coagulation cascades
Metabolism	Amino acid metabolism	Tryptophan metabolism	3	51	0.0083039	0.0734239	ko00380	ENSEASG00005006754(--);ENSEASG00005003187(KMO);ENSEASG00005029204(AOX2)	K03334+K00486+K00157	Tryptophan metabolism
Metabolism	Metabolism of other amino acids	Taurine and hypotaurine metabolism	2	19	0.010351	0.0869484	ko00430	ENSEASG00005018955(FMO2);ENSEASG00005006169(GADL1)	K00485+K18966	Taurine and hypotaurine metabolism
Environmental Information Processing	Signal transduction	NF-kappa B signaling pathway	7	307	0.0126332	0.101066	ko04064	ENSEASG00005035143(CXCL8);ENSEASG00005011724(TNFAIP3);ENSEASG00005011145(BIRC3);ENSEASG00005016555(CXCL1);ENSEASG00005002070(NFKBIA);ENSEASG00005026915(CD14);ENSEASG00005024064(CXCL1)	K10030+K11859+K16060+K05505+K04734+K04391+K05505	NF-kappa B signaling pathway
Metabolism	Amino acid metabolism	Arginine biosynthesis	2	22	0.0137633	0.105101	ko00220	ENSEASG00005027541(GLUL);ENSEASG00005006615(GLUL)	K01915+K01915	Arginine biosynthesis
Organismal Systems	Digestive system	Protein digestion and absorption	4	125	0.0191435	0.139831	ko04974	ENSEASG00005021275(COL3A1);ENSEASG00005018620(COL1A1);ENSEASG00005005678(COL6A5);ENSEASG00005016644(MEP1B)	K19720+K06236+K06238+K08606	Protein digestion and absorption
Metabolism	Xenobiotics biodegradation and metabolism	Drug metabolism - cytochrome P450	3	71	0.0202896	0.142028	ko00982	ENSEASG00005018128(ADH4);ENSEASG00005018955(FMO2);ENSEASG00005029204(AOX2)	K13980+K00485+K00157	Drug metabolism - cytochrome P450
Metabolism	Glycan biosynthesis and metabolism	Glycosphingolipid biosynthesis - lacto and neolacto series	2	31	0.0264248	0.163971	ko00601	ENSEASG00005027378(B3GALT2);ENSEASG00005036881(FUT2)	K07820+K00718	Glycosphingolipid biosynthesis - lacto and neolacto series
Metabolism	Carbohydrate metabolism	Glyoxylate and dicarboxylate metabolism	2	31	0.0264248	0.163971	ko00630	ENSEASG00005027541(GLUL);ENSEASG00005006615(GLUL)	K01915+K01915	Glyoxylate and dicarboxylate metabolism
Organismal Systems	Endocrine system	Renin secretion	3	79	0.0268036	0.163971	ko04924	ENSEASG00005013238(Clca3a1);ENSEASG00005014026(CLCA1);ENSEASG00005023024(KCNMA1)	K05030+K05027+K04936	Renin secretion
Human Diseases	Immune disease	Rheumatoid arthritis	6	281	0.0273285	0.163971	ko05323	ENSEASG00005035143(CXCL8);ENSEASG00005008297(CCL20);ENSEASG00005035882(IL23A);ENSEASG00005016555(CXCL1);ENSEASG00005006521(IL1A);ENSEASG00005024064(CXCL1)	K10030+K14625+K05426+K05505+K04383+K05505	Rheumatoid arthritis
Organismal Systems	Endocrine system	Relaxin signaling pathway	4	142	0.0289231	0.165211	ko04926	ENSEASG00005021275(COL3A1);ENSEASG00005022239(RXFP1);ENSEASG00005018620(COL1A1);ENSEASG00005002070(NFKBIA)	K19720+K04306+K06236+K04734	Relaxin signaling pathway
Metabolism	Global and overview maps	Biosynthesis of amino acids	3	82	0.029502	0.165211	ko01230	ENSEASG00005007840(CTH);ENSEASG00005027541(GLUL);ENSEASG00005006615(GLUL)	K01758+K01915+K01915	Biosynthesis of amino acids
Environmental Information Processing	Signaling molecules and interaction	Neuroactive ligand-receptor interaction	7	369	0.0310431	0.168233	ko04080	ENSEASG00005017269(MLNR);ENSEASG00005000662(ADRA1B);ENSEASG00005022239(RXFP1);ENSEASG00005033026(CHRM2);ENSEASG00005038822(LEP);ENSEASG00005014080(KNG1);ENSEASG00005032556(LPAR4)	K05266+K04136+K04306+K04130+K05424+K03898+K04275	Neuroactive ligand-receptor interaction
Human Diseases	Infectious disease: viral	Kaposi sarcoma-associated herpesvirus infection	5	228	0.0388001	0.19515	ko05167	ENSEASG00005035143(CXCL8);ENSEASG00005012802(ZFP36);ENSEASG00005016555(CXCL1);ENSEASG00005002070(NFKBIA);ENSEASG00005024064(CXCL1)	K10030+K15308+K05505+K04734+K05505	Kaposi sarcoma-associated herpesvirus infection
Human Diseases	Cardiovascular disease	Lipid and atherosclerosis	5	228	0.0388001	0.19515	ko05417	ENSEASG00005035143(CXCL8);ENSEASG00005016555(CXCL1);ENSEASG00005002070(NFKBIA);ENSEASG00005026915(CD14);ENSEASG00005024064(CXCL1)	K10030+K05505+K04734+K04391+K05505	Lipid and atherosclerosis
Organismal Systems	Digestive system	Bile secretion	3	92	0.0394946	0.19515	ko04976	ENSEASG00005008909(CFTR);ENSEASG00005018704(CA2);ENSEASG00005006825(AQP9)	K05031+K18245+K09877	Bile secretion
Metabolism	Lipid metabolism	Steroid hormone biosynthesis	3	98	0.0462149	0.221832	ko00140	ENSEASG00005034674(CYP2D14);ENSEASG00005004834(CYP2B4);ENSEASG00005026856(CYP2C18)	K07414+K07412+K07413	Steroid hormone biosynthesis
Organismal Systems	Immune system	Toll-like receptor signaling pathway	3	111	0.0625718	0.290259	ko04620	ENSEASG00005035143(CXCL8);ENSEASG00005002070(NFKBIA);ENSEASG00005026915(CD14)	K10030+K04734+K04391	Toll-like receptor signaling pathway
Cellular Processes	Cell growth and death	Apoptosis	4	184	0.063926	0.290259	ko04210	ENSEASG00005011145(BIRC3);ENSEASG00005032755(CTSC);ENSEASG00005002070(NFKBIA);ENSEASG00005010386(GZMB)	K16060+K01275+K04734+K01353	Apoptosis
Environmental Information Processing	Signal transduction	JAK-STAT signaling pathway	4	187	0.0670189	0.296294	ko04630	ENSEASG00005038822(LEP);ENSEASG00005014779(IL7R);ENSEASG00005029204(AOX2);ENSEASG00005035882(IL23A)	K05424+K05072+K00157+K05426	JAK-STAT signaling pathway
Metabolism	Amino acid metabolism	Phenylalanine, tyrosine and tryptophan biosynthesis	1	9	0.0713901	0.307527	ko00400	ENSEASG00005006754(--)	K03334	Phenylalanine, tyrosine and tryptophan biosynthesis
Organismal Systems	Sensory system	Inflammatory mediator regulation of TRP channels	3	120	0.0752662	0.316118	ko04750	ENSEASG00005014080(KNG1);ENSEASG00005011321(ASIC4);ENSEASG00005026856(CYP2C18)	K03898+K04831+K07413	Inflammatory mediator regulation of TRP channels
Metabolism	Amino acid metabolism	Valine, leucine and isoleucine degradation	2	57	0.0792274	0.324639	ko00280	ENSEASG00005006754(--);ENSEASG00005029204(AOX2)	K03334+K00157	Valine, leucine and isoleucine degradation
Human Diseases	Infectious disease: viral	Herpes simplex virus 1 infection	8	556	0.083981	0.328441	ko05168	ENSEASG00005006886(ZNF33B);ENSEASG00005020391(ZIK1);ENSEASG00005024278(ZNF564);ENSEASG00005028732(--);ENSEASG00005036541(ZNF791);ENSEASG00005011145(BIRC3);ENSEASG00005002070(NFKBIA);ENSEASG00005023603(ZNF564)	K09228+K09228+K09228+K09228+K09228+K16060+K04734+K09228	Herpes simplex virus 1 infection
Metabolism	Amino acid metabolism	Cysteine and methionine metabolism	2	59	0.0840653	0.328441	ko00270	ENSEASG00005006754(--);ENSEASG00005007840(CTH)	K03334+K01758	Cysteine and methionine metabolism
Metabolism	Metabolism of cofactors and vitamins	Vitamin B6 metabolism	1	11	0.0865581	0.330495	ko00750	ENSEASG00005029204(AOX2)	K00157	Vitamin B6 metabolism
Human Diseases	Cancer: overview	Pathways in cancer	8	568	0.0923086	0.344619	ko05200	ENSEASG00005014080(KNG1);ENSEASG00005007729(RASGRP3);ENSEASG00005035143(CXCL8);ENSEASG00005014779(IL7R);ENSEASG00005032556(LPAR4);ENSEASG00005035882(IL23A);ENSEASG00005011145(BIRC3);ENSEASG00005002070(NFKBIA)	K03898+K12362+K10030+K05072+K04275+K05426+K16060+K04734	Pathways in cancer
Organismal Systems	Immune system	Cytosolic DNA-sensing pathway	2	71	0.114806	0.406574	ko04623	ENSEASG00005002070(NFKBIA);ENSEASG00005003291(AIM2)	K04734+K12966	Cytosolic DNA-sensing pathway
Environmental Information Processing	Signal transduction	cAMP signaling pathway	4	227	0.115337	0.406574	ko04024	ENSEASG00005008909(CFTR);ENSEASG00005033026(CHRM2);ENSEASG00005002154(PPP1R1B);ENSEASG00005002070(NFKBIA)	K05031+K04130+K15494+K04734	cAMP signaling pathway
Metabolism	Glycan biosynthesis and metabolism	Glycosphingolipid biosynthesis - globo and isoglobo series	1	15	0.116164	0.406574	ko00603	ENSEASG00005036881(FUT2)	K00718	Glycosphingolipid biosynthesis - globo and isoglobo series
Organismal Systems	Endocrine system	Adipocytokine signaling pathway	2	73	0.12018	0.411943	ko04920	ENSEASG00005038822(LEP);ENSEASG00005002070(NFKBIA)	K05424+K04734	Adipocytokine signaling pathway
Organismal Systems	Development and regeneration	Osteoclast differentiation	3	150	0.12473	0.411943	ko04380	ENSEASG00005004428(FOSL1);ENSEASG00005002070(NFKBIA);ENSEASG00005006521(IL1A)	K04502+K04734+K04383	Osteoclast differentiation
Human Diseases	Infectious disease: parasitic	Chagas disease	4	234	0.125054	0.411943	ko05142	ENSEASG00005014080(KNG1);ENSEASG00005035143(CXCL8);ENSEASG00005016930(SERPINE1);ENSEASG00005002070(NFKBIA)	K03898+K10030+K03982+K04734	Chagas disease
Metabolism	Metabolism of other amino acids	Selenocompound metabolism	1	17	0.13061	0.421971	ko00450	ENSEASG00005007840(CTH)	K01758	Selenocompound metabolism
Metabolism	Xenobiotics biodegradation and metabolism	Metabolism of xenobiotics by cytochrome P450	2	83	0.147908	0.461541	ko00980	ENSEASG00005018128(ADH4);ENSEASG00005005241(CYP2F1)	K13980+K07416	Metabolism of xenobiotics by cytochrome P450
Organismal Systems	Immune system	RIG-I-like receptor signaling pathway	2	84	0.15075	0.461541	ko04622	ENSEASG00005035143(CXCL8);ENSEASG00005002070(NFKBIA)	K10030+K04734	RIG-I-like receptor signaling pathway
Metabolism	Lipid metabolism	Arachidonic acid metabolism	2	86	0.156467	0.461541	ko00590	ENSEASG00005004834(CYP2B4);ENSEASG00005026856(CYP2C18)	K07412+K07413	Arachidonic acid metabolism
Metabolism	Amino acid metabolism	Phenylalanine metabolism	1	21	0.158806	0.461541	ko00360	ENSEASG00005006754(--)	K03334	Phenylalanine metabolism
Human Diseases	Endocrine and metabolic disease	Non-alcoholic fatty liver disease	3	168	0.158813	0.461541	ko04932	ENSEASG00005038822(LEP);ENSEASG00005035143(CXCL8);ENSEASG00005006521(IL1A)	K05424+K10030+K04383	Non-alcoholic fatty liver disease
Organismal Systems	Digestive system	Gastric acid secretion	2	87	0.159342	0.461541	ko04971	ENSEASG00005008909(CFTR);ENSEASG00005018704(CA2)	K05031+K18245	Gastric acid secretion
Organismal Systems	Digestive system	Salivary secretion	2	89	0.16512	0.470172	ko04970	ENSEASG00005000662(ADRA1B);ENSEASG00005023024(KCNMA1)	K04136+K04936	Salivary secretion
Cellular Processes	Cell growth and death	Cellular senescence	3	175	0.172781	0.472487	ko04218	ENSEASG00005035143(CXCL8);ENSEASG00005016930(SERPINE1);ENSEASG00005006521(IL1A)	K10030+K03982+K04383	Cellular senescence
Environmental Information Processing	Signaling molecules and interaction	ECM-receptor interaction	2	92	0.173856	0.472487	ko04512	ENSEASG00005018620(COL1A1);ENSEASG00005005678(COL6A5)	K06236+K06238	ECM-receptor interaction
Organismal Systems	Nervous system	GABAergic synapse	2	93	0.176786	0.472487	ko04727	ENSEASG00005027541(GLUL);ENSEASG00005006615(GLUL)	K01915+K01915	GABAergic synapse
Organismal Systems	Excretory system	Proximal tubule bicarbonate reclamation	1	24	0.179359	0.472487	ko04964	ENSEASG00005018704(CA2)	K18245	Proximal tubule bicarbonate reclamation
Organismal Systems	Immune system	Hematopoietic cell lineage	3	180	0.182968	0.472487	ko04640	ENSEASG00005014779(IL7R);ENSEASG00005006521(IL1A);ENSEASG00005026915(CD14)	K05072+K04383+K04391	Hematopoietic cell lineage
Environmental Information Processing	Signal transduction	cGMP-PKG signaling pathway	3	181	0.185025	0.472487	ko04022	ENSEASG00005000662(ADRA1B);ENSEASG00005014080(KNG1);ENSEASG00005023024(KCNMA1)	K04136+K03898+K04936	cGMP-PKG signaling pathway
Human Diseases	Cancer: specific types	Small cell lung cancer	2	96	0.18562	0.472487	ko05222	ENSEASG00005011145(BIRC3);ENSEASG00005002070(NFKBIA)	K16060+K04734	Small cell lung cancer
Metabolism	Metabolism of cofactors and vitamins	Pantothenate and CoA biosynthesis	1	26	0.192785	0.4834	ko00770	ENSEASG00005006169(GADL1)	K18966	Pantothenate and CoA biosynthesis
Organismal Systems	Excretory system	Collecting duct acid secretion	1	29	0.212518	0.525044	ko04966	ENSEASG00005018704(CA2)	K18245	Collecting duct acid secretion
Human Diseases	Infectious disease: bacterial	Salmonella infection	4	299	0.229256	0.558188	ko05132	ENSEASG00005035143(CXCL8);ENSEASG00005011145(BIRC3);ENSEASG00005002070(NFKBIA);ENSEASG00005026915(CD14)	K10030+K16060+K04734+K04391	Salmonella infection
Human Diseases	Cancer: overview	Transcriptional misregulation in cancer	5	403	0.234267	0.562241	ko05202	ENSEASG00005016127(SIX4);ENSEASG00005035143(CXCL8);ENSEASG00005011145(BIRC3);ENSEASG00005026915(CD14);ENSEASG00005010386(GZMB)	K15615+K10030+K16060+K04391+K01353	Transcriptional misregulation in cancer
Human Diseases	Infectious disease: viral	Influenza A	3	207	0.240403	0.564833	ko05164	ENSEASG00005035143(CXCL8);ENSEASG00005002070(NFKBIA);ENSEASG00005006521(IL1A)	K10030+K04734+K04383	Influenza A
Metabolism	Metabolism of other amino acids	beta-Alanine metabolism	1	34	0.244354	0.564833	ko00410	ENSEASG00005006169(GADL1)	K18966	beta-Alanine metabolism
Organismal Systems	Immune system	C-type lectin receptor signaling pathway	2	116	0.245755	0.564833	ko04625	ENSEASG00005035882(IL23A);ENSEASG00005002070(NFKBIA)	K05426+K04734	C-type lectin receptor signaling pathway
Human Diseases	Infectious disease: parasitic	Toxoplasmosis	2	117	0.248796	0.564833	ko05145	ENSEASG00005011145(BIRC3);ENSEASG00005002070(NFKBIA)	K16060+K04734	Toxoplasmosis
Organismal Systems	Nervous system	Glutamatergic synapse	2	119	0.254881	0.570934	ko04724	ENSEASG00005027541(GLUL);ENSEASG00005006615(GLUL)	K01915+K01915	Glutamatergic synapse
Cellular Processes	Cellular community - eukaryotes	Focal adhesion	3	216	0.260224	0.575232	ko04510	ENSEASG00005018620(COL1A1);ENSEASG00005005678(COL6A5);ENSEASG00005011145(BIRC3)	K06236+K06238+K16060	Focal adhesion
Cellular Processes	Cell growth and death	Apoptosis - multiple species	1	38	0.268905	0.586701	ko04215	ENSEASG00005011145(BIRC3)	K16060	Apoptosis - multiple species
Environmental Information Processing	Signal transduction	AMPK signaling pathway	2	127	0.279245	0.589855	ko04152	ENSEASG00005008909(CFTR);ENSEASG00005038822(LEP)	K05031+K05424	AMPK signaling pathway
Environmental Information Processing	Signal transduction	PI3K-Akt signaling pathway	5	432	0.279431	0.589855	ko04151	ENSEASG00005033026(CHRM2);ENSEASG00005018620(COL1A1);ENSEASG00005014779(IL7R);ENSEASG00005032556(LPAR4);ENSEASG00005005678(COL6A5)	K04130+K06236+K05072+K04275+K06238	PI3K-Akt signaling pathway
Metabolism	Lipid metabolism	Linoleic acid metabolism	1	40	0.280883	0.589855	ko00591	ENSEASG00005026856(CYP2C18)	K07413	Linoleic acid metabolism
Metabolism	Amino acid metabolism	Glycine, serine and threonine metabolism	1	42	0.292668	0.607015	ko00260	ENSEASG00005007840(CTH)	K01758	Glycine, serine and threonine metabolism
Metabolism	Metabolism of cofactors and vitamins	Nicotinate and nicotinamide metabolism	1	44	0.304262	0.623366	ko00760	ENSEASG00005029204(AOX2)	K00157	Nicotinate and nicotinamide metabolism
Cellular Processes	Cell motility	Regulation of actin cytoskeleton	3	240	0.313964	0.627661	ko04810	ENSEASG00005033026(CHRM2);ENSEASG00005014080(KNG1);ENSEASG00005032556(LPAR4)	K04130+K03898+K04275	Regulation of actin cytoskeleton
Organismal Systems	Immune system	Platelet activation	2	139	0.315686	0.627661	ko04611	ENSEASG00005021275(COL3A1);ENSEASG00005018620(COL1A1)	K19720+K06236	Platelet activation
Organismal Systems	Nervous system	Serotonergic synapse	2	140	0.318708	0.627661	ko04726	ENSEASG00005034674(CYP2D14);ENSEASG00005026856(CYP2C18)	K07414+K07413	Serotonergic synapse
Human Diseases	Cancer: specific types	Bladder cancer	1	47	0.321303	0.627661	ko05219	ENSEASG00005035143(CXCL8)	K10030	Bladder cancer
Metabolism	Lipid metabolism	Fatty acid degradation	1	51	0.343384	0.642295	ko00071	ENSEASG00005018128(ADH4)	K13980	Fatty acid degradation
Metabolism	Carbohydrate metabolism	Pyruvate metabolism	1	51	0.343384	0.642295	ko00620	ENSEASG00005018128(ADH4)	K13980	Pyruvate metabolism
Environmental Information Processing	Membrane transport	ABC transporters	1	52	0.348793	0.642295	ko02010	ENSEASG00005008909(CFTR)	K05031	ABC transporters
Human Diseases	Substance dependence	Cocaine addiction	1	52	0.348793	0.642295	ko05030	ENSEASG00005002154(PPP1R1B)	K15494	Cocaine addiction
Organismal Systems	Immune system	B cell receptor signaling pathway	2	151	0.351733	0.642295	ko04662	ENSEASG00005007729(RASGRP3);ENSEASG00005002070(NFKBIA)	K12362+K04734	B cell receptor signaling pathway
Human Diseases	Infectious disease: parasitic	Leishmaniasis	2	151	0.351733	0.642295	ko05140	ENSEASG00005002070(NFKBIA);ENSEASG00005006521(IL1A)	K04734+K04383	Leishmaniasis
Organismal Systems	Circulatory system	Vascular smooth muscle contraction	2	154	0.360654	0.651503	ko04270	ENSEASG00005000662(ADRA1B);ENSEASG00005023024(KCNMA1)	K04136+K04936	Vascular smooth muscle contraction
Human Diseases	Infectious disease: bacterial	Tuberculosis	3	267	0.374785	0.666742	ko05152	ENSEASG00005035882(IL23A);ENSEASG00005006521(IL1A);ENSEASG00005026915(CD14)	K05426+K04383+K04391	Tuberculosis
Human Diseases	Infectious disease: viral	Measles	3	268	0.377027	0.666742	ko05162	ENSEASG00005011724(TNFAIP3);ENSEASG00005002070(NFKBIA);ENSEASG00005006521(IL1A)	K11859+K04734+K04383	Measles
Organismal Systems	Endocrine system	Regulation of lipolysis in adipocytes	1	60	0.390507	0.680601	ko04923	ENSEASG00005020610(FABP4)	K08753	Regulation of lipolysis in adipocytes
Environmental Information Processing	Signal transduction	Wnt signaling pathway	2	165	0.392966	0.680601	ko04310	ENSEASG00005027335(SFRP2);ENSEASG00005004428(FOSL1)	K02176+K04502	Wnt signaling pathway
Metabolism	Lipid metabolism	Glycerolipid metabolism	1	63	0.405461	0.686393	ko00561	ENSEASG00005014586(PNLIPRP3)	K14076	Glycerolipid metabolism
Metabolism	Global and overview maps	Metabolic pathways	15	1686	0.407088	0.686393	ko01100	ENSEASG00005006754(--);ENSEASG00005014586(PNLIPRP3);ENSEASG00005007840(CTH);ENSEASG00005018128(ADH4);ENSEASG00005027378(B3GALT2);ENSEASG00005027541(GLUL);ENSEASG00005018704(CA2);ENSEASG00005003187(KMO);ENSEASG00005006169(GADL1);ENSEASG00005029204(AOX2);ENSEASG00005004834(CYP2B4);ENSEASG00005009584(ALDH1A1);ENSEASG00005026856(CYP2C18);ENSEASG00005036881(FUT2);ENSEASG00005006615(GLUL)	K03334+K14076+K01758+K13980+K07820+K01915+K18245+K00486+K18966+K00157+K07412+K07249+K07413+K00718+K01915	Metabolic pathways
Environmental Information Processing	Signal transduction	Hippo signaling pathway	2	171	0.410293	0.686393	ko04390	ENSEASG00005016930(SERPINE1);ENSEASG00005011145(BIRC3)	K03982+K16060	Hippo signaling pathway
Environmental Information Processing	Signaling molecules and interaction	Cell adhesion molecules	3	284	0.412653	0.686393	ko04514	ENSEASG00005000818(CDH15);ENSEASG00005009650(LRRC4B);ENSEASG00005019020(SELL)	K06809+K16360+K06495	Cell adhesion molecules
Human Diseases	Substance dependence	Alcoholism	2	176	0.424551	0.69926	ko05034	ENSEASG00005025179(H2AC4);ENSEASG00005002154(PPP1R1B)	K11251+K15494	Alcoholism
Human Diseases	Infectious disease: viral	Hepatitis B	2	179	0.433023	0.70629	ko05161	ENSEASG00005035143(CXCL8);ENSEASG00005002070(NFKBIA)	K10030+K04734	Hepatitis B
Human Diseases	Substance dependence	Amphetamine addiction	1	71	0.443589	0.716438	ko05031	ENSEASG00005002154(PPP1R1B)	K15494	Amphetamine addiction
Human Diseases	Cancer: specific types	Acute myeloid leukemia	1	72	0.448182	0.716438	ko05221	ENSEASG00005026915(CD14)	K04391	Acute myeloid leukemia
Human Diseases	Immune disease	Inflammatory bowel disease	2	186	0.452535	0.716438	ko05321	ENSEASG00005035882(IL23A);ENSEASG00005006521(IL1A)	K05426+K04383	Inflammatory bowel disease
Environmental Information Processing	Signal transduction	MAPK signaling pathway	3	304	0.456303	0.716438	ko04010	ENSEASG00005007729(RASGRP3);ENSEASG00005006521(IL1A);ENSEASG00005026915(CD14)	K12362+K04383+K04391	MAPK signaling pathway
Metabolism	Carbohydrate metabolism	Glycolysis / Gluconeogenesis	1	77	0.470592	0.732032	ko00010	ENSEASG00005018128(ADH4)	K13980	Glycolysis / Gluconeogenesis
Human Diseases	Cancer: overview	Chemical carcinogenesis - DNA adducts	1	79	0.479302	0.736799	ko05204	ENSEASG00005026856(CYP2C18)	K07413	Chemical carcinogenesis - DNA adducts
Human Diseases	Endocrine and metabolic disease	Type I diabetes mellitus	2	197	0.482428	0.736799	ko04940	ENSEASG00005006521(IL1A);ENSEASG00005010386(GZMB)	K04383+K01353	Type I diabetes mellitus
Human Diseases	Immune disease	Graft-versus-host disease	2	199	0.487758	0.737525	ko05332	ENSEASG00005006521(IL1A);ENSEASG00005010386(GZMB)	K04383+K01353	Graft-versus-host disease
Cellular Processes	Cell growth and death	p53 signaling pathway	1	82	0.492103	0.737525	ko04115	ENSEASG00005016930(SERPINE1)	K03982	p53 signaling pathway
Organismal Systems	Endocrine system	PPAR signaling pathway	1	83	0.4963	0.737525	ko03320	ENSEASG00005020610(FABP4)	K08753	PPAR signaling pathway
Human Diseases	Cancer: specific types	Chronic myeloid leukemia	1	84	0.500463	0.737525	ko05220	ENSEASG00005002070(NFKBIA)	K04734	Chronic myeloid leukemia
Human Diseases	Drug resistance: antineoplastic	Platinum drug resistance	1	87	0.51275	0.749062	ko01524	ENSEASG00005011145(BIRC3)	K16060	Platinum drug resistance
Organismal Systems	Endocrine system	Insulin secretion	1	91	0.52867	0.76566	ko04911	ENSEASG00005023024(KCNMA1)	K04936	Insulin secretion
Environmental Information Processing	Signal transduction	TGF-beta signaling pathway	1	95	0.544076	0.772408	ko04350	ENSEASG00005013083(CHRD)	K04657	TGF-beta signaling pathway
Human Diseases	Infectious disease: parasitic	African trypanosomiasis	1	96	0.54785	0.772408	ko05143	ENSEASG00005014080(KNG1)	K03898	African trypanosomiasis
Environmental Information Processing	Signal transduction	Phospholipase D signaling pathway	2	225	0.553894	0.772408	ko04072	ENSEASG00005035143(CXCL8);ENSEASG00005032556(LPAR4)	K10030+K04275	Phospholipase D signaling pathway
Human Diseases	Cancer: overview	Proteoglycans in cancer	2	225	0.553894	0.772408	ko05205	ENSEASG00005018620(COL1A1);ENSEASG00005013569(PLAUR)	K06236+K03985	Proteoglycans in cancer
Human Diseases	Cardiovascular disease	Diabetic cardiomyopathy	2	226	0.556318	0.772408	ko05415	ENSEASG00005021275(COL3A1);ENSEASG00005018620(COL1A1)	K19720+K06236	Diabetic cardiomyopathy
Organismal Systems	Immune system	Th17 cell differentiation	2	231	0.568296	0.782572	ko04659	ENSEASG00005035882(IL23A);ENSEASG00005002070(NFKBIA)	K05426+K04734	Th17 cell differentiation
Human Diseases	Cancer: specific types	Prostate cancer	1	104	0.576947	0.788024	ko05215	ENSEASG00005002070(NFKBIA)	K04734	Prostate cancer
Human Diseases	Infectious disease: viral	Human T-cell leukemia virus 1 infection	3	366	0.581804	0.788251	ko05166	ENSEASG00005012802(ZFP36);ENSEASG00005004428(FOSL1);ENSEASG00005002070(NFKBIA)	K15308+K04502+K04734	Human T-cell leukemia virus 1 infection
Organismal Systems	Immune system	Neutrophil extracellular trap formation	2	244	0.598362	0.80118	ko04613	ENSEASG00005025179(H2AC4);ENSEASG00005006825(AQP9)	K11251+K09877	Neutrophil extracellular trap formation
Human Diseases	Endocrine and metabolic disease	Insulin resistance	1	111	0.600885	0.80118	ko04931	ENSEASG00005002070(NFKBIA)	K04734	Insulin resistance
Human Diseases	Infectious disease: viral	Human cytomegalovirus infection	2	255	0.622579	0.811504	ko05163	ENSEASG00005035143(CXCL8);ENSEASG00005002070(NFKBIA)	K10030+K04734	Human cytomegalovirus infection
Human Diseases	Infectious disease: viral	Coronavirus disease - COVID-19	3	390	0.625367	0.811504	ko05171	ENSEASG00005035143(CXCL8);ENSEASG00005002070(NFKBIA);ENSEASG00005015549(CFB)	K10030+K04734+K01335	Coronavirus disease - COVID-19
Organismal Systems	Nervous system	Cholinergic synapse	1	120	0.629707	0.811504	ko04725	ENSEASG00005033026(CHRM2)	K04130	Cholinergic synapse
Human Diseases	Cancer: overview	Chemical carcinogenesis - reactive oxygen species	2	259	0.631107	0.811504	ko05208	ENSEASG00005005241(CYP2F1);ENSEASG00005002070(NFKBIA)	K07416+K04734	Chemical carcinogenesis - reactive oxygen species
Human Diseases	Immune disease	Primary immunodeficiency	1	121	0.63278	0.811504	ko05340	ENSEASG00005014779(IL7R)	K05072	Primary immunodeficiency
Organismal Systems	Nervous system	Neurotrophin signaling pathway	1	124	0.641848	0.814511	ko04722	ENSEASG00005002070(NFKBIA)	K04734	Neurotrophin signaling pathway
Environmental Information Processing	Signal transduction	HIF-1 signaling pathway	1	125	0.644822	0.814511	ko04066	ENSEASG00005016930(SERPINE1)	K03982	HIF-1 signaling pathway
Environmental Information Processing	Signal transduction	Sphingolipid signaling pathway	1	129	0.656473	0.823041	ko04071	ENSEASG00005014080(KNG1)	K03898	Sphingolipid signaling pathway
Organismal Systems	Endocrine system	Thyroid hormone signaling pathway	1	131	0.662157	0.824017	ko04919	ENSEASG00005035780(DIO3)	K07754	Thyroid hormone signaling pathway
Environmental Information Processing	Signal transduction	FoxO signaling pathway	1	140	0.686605	0.845308	ko04068	ENSEASG00005014779(IL7R)	K05072	FoxO signaling pathway
Cellular Processes	Transport and catabolism	Lysosome	1	143	0.69436	0.845308	ko04142	ENSEASG00005032755(CTSC)	K01275	Lysosome
Organismal Systems	Nervous system	Dopaminergic synapse	1	143	0.69436	0.845308	ko04728	ENSEASG00005002154(PPP1R1B)	K15494	Dopaminergic synapse
Organismal Systems	Endocrine system	Estrogen signaling pathway	1	149	0.709306	0.85729	ko04915	ENSEASG00005021242(FKBP5)	K09571	Estrogen signaling pathway
Environmental Information Processing	Signal transduction	Apelin signaling pathway	1	157	0.728117	0.871052	ko04371	ENSEASG00005016930(SERPINE1)	K03982	Apelin signaling pathway
Human Diseases	Cardiovascular disease	Fluid shear stress and atherosclerosis	1	159	0.732628	0.871052	ko05418	ENSEASG00005006521(IL1A)	K04383	Fluid shear stress and atherosclerosis
Genetic Information Processing	Folding, sorting and degradation	Ubiquitin mediated proteolysis	1	163	0.741431	0.871052	ko04120	ENSEASG00005011145(BIRC3)	K16060	Ubiquitin mediated proteolysis
Organismal Systems	Circulatory system	Adrenergic signaling in cardiomyocytes	1	163	0.741431	0.871052	ko04261	ENSEASG00005000662(ADRA1B)	K04136	Adrenergic signaling in cardiomyocytes
Human Diseases	Infectious disease: bacterial	Yersinia infection	2	323	0.748038	0.872711	ko05135	ENSEASG00005035143(CXCL8);ENSEASG00005002070(NFKBIA)	K10030+K04734	Yersinia infection
Human Diseases	Infectious disease: parasitic	Malaria	1	170	0.756154	0.876095	ko05144	ENSEASG00005035143(CXCL8)	K10030	Malaria
Human Diseases	Infectious disease: viral	Hepatitis C	1	176	0.768112	0.883855	ko05160	ENSEASG00005002070(NFKBIA)	K04734	Hepatitis C
Environmental Information Processing	Signal transduction	Rap1 signaling pathway	2	356	0.795059	0.906904	ko04015	ENSEASG00005007729(RASGRP3);ENSEASG00005032556(LPAR4)	K12362+K04275	Rap1 signaling pathway
Organismal Systems	Development and regeneration	Axon guidance	1	193	0.798939	0.906904	ko04360	ENSEASG00005000462(RND1)	K07531	Axon guidance
Cellular Processes	Cellular community - eukaryotes	Tight junction	1	199	0.808823	0.907078	ko04530	ENSEASG00005008909(CFTR)	K05031	Tight junction
Human Diseases	Infectious disease: viral	Human papillomavirus infection	2	371	0.813788	0.907078	ko05165	ENSEASG00005018620(COL1A1);ENSEASG00005005678(COL6A5)	K06236+K06238	Human papillomavirus infection
Human Diseases	Cancer: overview	Viral carcinogenesis	1	206	0.81975	0.907078	ko05203	ENSEASG00005002070(NFKBIA)	K04734	Viral carcinogenesis
Organismal Systems	Immune system	Th1 and Th2 cell differentiation	1	211	0.827175	0.907078	ko04658	ENSEASG00005002070(NFKBIA)	K04734	Th1 and Th2 cell differentiation
Human Diseases	Cancer: overview	PD-L1 expression and PD-1 checkpoint pathway in cancer	1	211	0.827175	0.907078	ko05235	ENSEASG00005002070(NFKBIA)	K04734	PD-L1 expression and PD-1 checkpoint pathway in cancer
Human Diseases	Cancer: overview	Chemical carcinogenesis - receptor activation	1	220	0.839787	0.907078	ko05207	ENSEASG00005004834(CYP2B4)	K07412	Chemical carcinogenesis - receptor activation
Organismal Systems	Immune system	T cell receptor signaling pathway	1	224	0.845096	0.907078	ko04660	ENSEASG00005002070(NFKBIA)	K04734	T cell receptor signaling pathway
Human Diseases	Infectious disease: viral	Epstein-Barr virus infection	2	401	0.846784	0.907078	ko05169	ENSEASG00005011724(TNFAIP3);ENSEASG00005002070(NFKBIA)	K11859+K04734	Epstein-Barr virus infection
Organismal Systems	Immune system	Natural killer cell mediated cytotoxicity	1	226	0.847686	0.907078	ko04650	ENSEASG00005010386(GZMB)	K01353	Natural killer cell mediated cytotoxicity
Human Diseases	Neurodegenerative disease	Alzheimer disease	2	421	0.865776	0.912473	ko05010	ENSEASG00005034230(RTN4);ENSEASG00005006521(IL1A)	K20720+K04383	Alzheimer disease
Cellular Processes	Transport and catabolism	Phagosome	1	246	0.871339	0.912473	ko04145	ENSEASG00005026915(CD14)	K04391	Phagosome
Human Diseases	Immune disease	Allograft rejection	1	246	0.871339	0.912473	ko05330	ENSEASG00005010386(GZMB)	K01353	Allograft rejection
Environmental Information Processing	Signal transduction	Calcium signaling pathway	2	431	0.874453	0.912473	ko04020	ENSEASG00005000662(ADRA1B);ENSEASG00005033026(CHRM2)	K04136+K04130	Calcium signaling pathway
Human Diseases	Immune disease	Autoimmune thyroid disease	1	262	0.887619	0.920494	ko05320	ENSEASG00005010386(GZMB)	K01353	Autoimmune thyroid disease
Human Diseases	Infectious disease: bacterial	Staphylococcus aureus infection	1	294	0.91432	0.932413	ko05150	ENSEASG00005015549(CFB)	K01335	Staphylococcus aureus infection
Human Diseases	Neurodegenerative disease	Prion disease	1	295	0.915045	0.932413	ko05020	ENSEASG00005006521(IL1A)	K04383	Prion disease
Human Diseases	Immune disease	Systemic lupus erythematosus	1	296	0.915763	0.932413	ko05322	ENSEASG00005025179(H2AC4)	K11251	Systemic lupus erythematosus
Human Diseases	Infectious disease: viral	Human immunodeficiency virus 1 infection	1	364	0.952826	0.958936	ko05170	ENSEASG00005002070(NFKBIA)	K04734	Human immunodeficiency virus 1 infection
Environmental Information Processing	Signal transduction	Ras signaling pathway	1	365	0.953228	0.958936	ko04014	ENSEASG00005007729(RASGRP3)	K12362	Ras signaling pathway
Human Diseases	Neurodegenerative disease	Pathways of neurodegeneration - multiple diseases	1	519	0.987624	0.987624	ko05022	ENSEASG00005006521(IL1A)	K04383	Pathways of neurodegeneration - multiple diseases
