# Supplementary material for: Comprehensive transcriptomic analysis unveils the interplay of mRNA and LncRNA expression in shaping collagen organization and skin development in Dezhou donkeys
Source: Front Genet. 2024 Feb 9;15:1335591. doi: 10.3389/fgene.2024.1335591 (PMC10884126; doi:10.3389/fgene.2024.1335591)
Supplement: Supplementary file 1 [file DataSheet1.ZIP › Supplementary table4.xlsx]

## Sheet: YD-vs-OD.go.Gsea
id	name	SIZE	ES	NES	NOM p-val	FDR q-val	Genes
GO:0006810	transport	17	0.487352	1.64613	0.0251323	1	ENSEASG00005005313(OTOP1);ENSEASG00005006521(IL1A);ENSEASG00005006825(AQP9);ENSEASG00005007385(PDZK1);ENSEASG00005007578(SCN11A);ENSEASG00005008829(KCTD7);ENSEASG00005008909(CFTR);ENSEASG00005012076(SNCB);ENSEASG00005012802(ZFP36);ENSEASG00005016644(MEP1B);ENSEASG00005016930(SERPINE1);ENSEASG00005018620(COL1A1);ENSEASG00005018704(CA2);ENSEASG00005019495(SNCG);ENSEASG00005026915(CD14);ENSEASG00005…
GO:0003824	catalytic activity	16	0.487757	1.61242	0.0320334	0.940457	ENSEASG00005003187(KMO);ENSEASG00005007840(CTH);ENSEASG00005008909(CFTR);ENSEASG00005009249(PIP);ENSEASG00005009584(ALDH1A1);ENSEASG00005011145(BIRC3);ENSEASG00005011724(TNFAIP3);ENSEASG00005018704(CA2);ENSEASG00005018955(FMO2);ENSEASG00005021242(FKBP5);ENSEASG00005027378(B3GALT2);ENSEASG00005027541(GLUL);ENSEASG00005033891(SOD3);ENSEASG00005035780(DIO3);ENSEASG00005036881(FUT2);MSTRG.6812(env)
GO:0051234	establishment of localization	18	0.456327	1.55533	0.038674	0.937846	ENSEASG00005005313(OTOP1);ENSEASG00005006521(IL1A);ENSEASG00005006825(AQP9);ENSEASG00005007385(PDZK1);ENSEASG00005007578(SCN11A);ENSEASG00005008829(KCTD7);ENSEASG00005008909(CFTR);ENSEASG00005011724(TNFAIP3);ENSEASG00005012076(SNCB);ENSEASG00005012802(ZFP36);ENSEASG00005016644(MEP1B);ENSEASG00005016930(SERPINE1);ENSEASG00005018620(COL1A1);ENSEASG00005018704(CA2);ENSEASG00005019495(SNCG);ENSEASG00…
GO:0042221	response to chemical	26	0.351411	1.33644	0.116556	1	ENSEASG00005002154(PPP1R1B);ENSEASG00005003291(AIM2);ENSEASG00005005313(OTOP1);ENSEASG00005006521(IL1A);ENSEASG00005006825(AQP9);ENSEASG00005007564(PAX9);ENSEASG00005007578(SCN11A);ENSEASG00005007840(CTH);ENSEASG00005008909(CFTR);ENSEASG00005009249(PIP);ENSEASG00005009584(ALDH1A1);ENSEASG00005011724(TNFAIP3);ENSEASG00005012802(ZFP36);ENSEASG00005013083(CHRD);ENSEASG00005016930(SERPINE1);ENSEASG00…
GO:0070887	cellular response to chemical stimulus	23	0.356469	1.30823	0.143631	1	ENSEASG00005002154(PPP1R1B);ENSEASG00005003291(AIM2);ENSEASG00005005313(OTOP1);ENSEASG00005006521(IL1A);ENSEASG00005006825(AQP9);ENSEASG00005007564(PAX9);ENSEASG00005007840(CTH);ENSEASG00005008909(CFTR);ENSEASG00005009584(ALDH1A1);ENSEASG00005011724(TNFAIP3);ENSEASG00005012802(ZFP36);ENSEASG00005013083(CHRD);ENSEASG00005016930(SERPINE1);ENSEASG00005018620(COL1A1);ENSEASG00005018704(CA2);ENSEASG00…
GO:0010033	response to organic substance	23	0.351646	1.28117	0.179045	1	ENSEASG00005002154(PPP1R1B);ENSEASG00005003291(AIM2);ENSEASG00005005313(OTOP1);ENSEASG00005006521(IL1A);ENSEASG00005006825(AQP9);ENSEASG00005007564(PAX9);ENSEASG00005007578(SCN11A);ENSEASG00005007840(CTH);ENSEASG00005008909(CFTR);ENSEASG00005009584(ALDH1A1);ENSEASG00005011724(TNFAIP3);ENSEASG00005012802(ZFP36);ENSEASG00005013083(CHRD);ENSEASG00005016930(SERPINE1);ENSEASG00005018620(COL1A1);ENSEAS…
GO:0016020	membrane	26	0.336956	1.25002	0.196382	1	ENSEASG00005000462(RND1);ENSEASG00005000662(ADRA1B);ENSEASG00005000818(CDH15);ENSEASG00005001259(ELAPOR1);ENSEASG00005003993(HIF3A);ENSEASG00005005313(OTOP1);ENSEASG00005006825(AQP9);ENSEASG00005007385(PDZK1);ENSEASG00005007578(SCN11A);ENSEASG00005008829(KCTD7);ENSEASG00005008909(CFTR);ENSEASG00005010959(PTPRD);ENSEASG00005014026(CLCA1);ENSEASG00005014779(IL7R);ENSEASG00005016644(MEP1B);ENSEASG00…
GO:0071310	cellular response to organic substance	19	0.358353	1.24417	0.207317	1	ENSEASG00005002154(PPP1R1B);ENSEASG00005003291(AIM2);ENSEASG00005005313(OTOP1);ENSEASG00005006521(IL1A);ENSEASG00005006825(AQP9);ENSEASG00005007564(PAX9);ENSEASG00005007840(CTH);ENSEASG00005008909(CFTR);ENSEASG00005011724(TNFAIP3);ENSEASG00005012802(ZFP36);ENSEASG00005013083(CHRD);ENSEASG00005016930(SERPINE1);ENSEASG00005018620(COL1A1);ENSEASG00005018704(CA2);ENSEASG00005021275(COL3A1);ENSEASG000…
GO:0005886	plasma membrane	23	0.324391	1.18598	0.2574	1	ENSEASG00005000462(RND1);ENSEASG00005000662(ADRA1B);ENSEASG00005000818(CDH15);ENSEASG00005001259(ELAPOR1);ENSEASG00005003993(HIF3A);ENSEASG00005005313(OTOP1);ENSEASG00005006825(AQP9);ENSEASG00005007385(PDZK1);ENSEASG00005007578(SCN11A);ENSEASG00005008829(KCTD7);ENSEASG00005008909(CFTR);ENSEASG00005010959(PTPRD);ENSEASG00005014779(IL7R);ENSEASG00005016644(MEP1B);ENSEASG00005017269(MLNR);ENSEASG000…
GO:0051179	localization	28	0.309193	1.18314	0.252888	1	ENSEASG00005003677(TNS4);ENSEASG00005005313(OTOP1);ENSEASG00005006521(IL1A);ENSEASG00005006825(AQP9);ENSEASG00005007385(PDZK1);ENSEASG00005007578(SCN11A);ENSEASG00005008829(KCTD7);ENSEASG00005008909(CFTR);ENSEASG00005011724(TNFAIP3);ENSEASG00005012076(SNCB);ENSEASG00005012802(ZFP36);ENSEASG00005013083(CHRD);ENSEASG00005016127(SIX4);ENSEASG00005016644(MEP1B);ENSEASG00005016930(SERPINE1);ENSEASG000…
GO:0043231	intracellular membrane-bounded organelle	25	0.293442	1.11246	0.320755	1	ENSEASG00005000462(RND1);ENSEASG00005000662(ADRA1B);ENSEASG00005000818(CDH15);ENSEASG00005000894(S100A1);ENSEASG00005001259(ELAPOR1);ENSEASG00005002154(PPP1R1B);ENSEASG00005002201(SERPINB13);ENSEASG00005003291(AIM2);ENSEASG00005003993(HIF3A);ENSEASG00005004428(FOSL1);ENSEASG00005006825(AQP9);ENSEASG00005007564(PAX9);ENSEASG00005008909(CFTR);ENSEASG00005009249(PIP);ENSEASG00005011145(BIRC3);ENSEAS…
GO:0065009	regulation of molecular function	16	0.33413	1.09189	0.347025	1	ENSEASG00005000471(TNNT3);ENSEASG00005000894(S100A1);ENSEASG00005002154(PPP1R1B);ENSEASG00005002201(SERPINB13);ENSEASG00005003291(AIM2);ENSEASG00005007385(PDZK1);ENSEASG00005007729(RASGRP3);ENSEASG00005007840(CTH);ENSEASG00005008829(KCTD7);ENSEASG00005008909(CFTR);ENSEASG00005011724(TNFAIP3);ENSEASG00005012802(ZFP36);ENSEASG00005016930(SERPINE1);ENSEASG00005027335(SFRP2);ENSEASG00005035882(IL23A)…
GO:0050896	response to stimulus	42	0.257696	1.08974	0.3425	1	ENSEASG00005000662(ADRA1B);ENSEASG00005001259(ELAPOR1);ENSEASG00005002154(PPP1R1B);ENSEASG00005003187(KMO);ENSEASG00005003291(AIM2);ENSEASG00005003993(HIF3A);ENSEASG00005004428(FOSL1);ENSEASG00005005313(OTOP1);ENSEASG00005006521(IL1A);ENSEASG00005006825(AQP9);ENSEASG00005007564(PAX9);ENSEASG00005007578(SCN11A);ENSEASG00005007729(RASGRP3);ENSEASG00005007840(CTH);ENSEASG00005008909(CFTR);ENSEASG000…
GO:0043227	membrane-bounded organelle	26	0.285881	1.07848	0.367156	1	ENSEASG00005000462(RND1);ENSEASG00005000662(ADRA1B);ENSEASG00005000818(CDH15);ENSEASG00005000894(S100A1);ENSEASG00005001259(ELAPOR1);ENSEASG00005002154(PPP1R1B);ENSEASG00005002201(SERPINB13);ENSEASG00005003291(AIM2);ENSEASG00005003993(HIF3A);ENSEASG00005004428(FOSL1);ENSEASG00005006825(AQP9);ENSEASG00005007564(PAX9);ENSEASG00005008909(CFTR);ENSEASG00005009249(PIP);ENSEASG00005011145(BIRC3);ENSEAS…
GO:0051716	cellular response to stimulus	34	0.267141	1.07373	0.359102	1	ENSEASG00005000662(ADRA1B);ENSEASG00005001259(ELAPOR1);ENSEASG00005002154(PPP1R1B);ENSEASG00005003291(AIM2);ENSEASG00005004428(FOSL1);ENSEASG00005005313(OTOP1);ENSEASG00005006521(IL1A);ENSEASG00005006825(AQP9);ENSEASG00005007564(PAX9);ENSEASG00005007578(SCN11A);ENSEASG00005007729(RASGRP3);ENSEASG00005007840(CTH);ENSEASG00005008909(CFTR);ENSEASG00005009584(ALDH1A1);ENSEASG00005010959(PTPRD);ENSEAS…
GO:0043229	intracellular organelle	26	0.286966	1.07369	0.372813	1	ENSEASG00005000462(RND1);ENSEASG00005000471(TNNT3);ENSEASG00005000662(ADRA1B);ENSEASG00005000818(CDH15);ENSEASG00005000894(S100A1);ENSEASG00005001259(ELAPOR1);ENSEASG00005002154(PPP1R1B);ENSEASG00005002201(SERPINB13);ENSEASG00005003291(AIM2);ENSEASG00005003993(HIF3A);ENSEASG00005004428(FOSL1);ENSEASG00005006825(AQP9);ENSEASG00005007564(PAX9);ENSEASG00005008909(CFTR);ENSEASG00005009249(PIP);ENSEAS…
GO:1901700	response to oxygen-containing compound	17	0.312296	1.04214	0.42462	1	ENSEASG00005002154(PPP1R1B);ENSEASG00005005313(OTOP1);ENSEASG00005006825(AQP9);ENSEASG00005007578(SCN11A);ENSEASG00005008909(CFTR);ENSEASG00005009584(ALDH1A1);ENSEASG00005011724(TNFAIP3);ENSEASG00005012802(ZFP36);ENSEASG00005016930(SERPINE1);ENSEASG00005018620(COL1A1);ENSEASG00005018704(CA2);ENSEASG00005021275(COL3A1);ENSEASG00005026915(CD14);ENSEASG00005027541(GLUL);ENSEASG00005033026(CHRM2);ENS…
GO:0043226	organelle	28	0.272232	1.04017	0.427461	1	ENSEASG00005000462(RND1);ENSEASG00005000471(TNNT3);ENSEASG00005000662(ADRA1B);ENSEASG00005000818(CDH15);ENSEASG00005000894(S100A1);ENSEASG00005001259(ELAPOR1);ENSEASG00005002154(PPP1R1B);ENSEASG00005002201(SERPINB13);ENSEASG00005003291(AIM2);ENSEASG00005003993(HIF3A);ENSEASG00005004428(FOSL1);ENSEASG00005006825(AQP9);ENSEASG00005007564(PAX9);ENSEASG00005008909(CFTR);ENSEASG00005009249(PIP);ENSEAS…
GO:0009987	cellular process	58	0.23053	1.02843	0.43787	1	ENSEASG00005000462(RND1);ENSEASG00005000662(ADRA1B);ENSEASG00005001259(ELAPOR1);ENSEASG00005002154(PPP1R1B);ENSEASG00005002201(SERPINB13);ENSEASG00005003187(KMO);ENSEASG00005003291(AIM2);ENSEASG00005003993(HIF3A);ENSEASG00005004428(FOSL1);ENSEASG00005005313(OTOP1);ENSEASG00005006521(IL1A);ENSEASG00005006825(AQP9);ENSEASG00005007385(PDZK1);ENSEASG00005007564(PAX9);ENSEASG00005007578(SCN11A);ENSEAS…
GO:0110165	cellular anatomical entity	58	0.231334	1.01872	0.449881	1	ENSEASG00005000462(RND1);ENSEASG00005000471(TNNT3);ENSEASG00005000662(ADRA1B);ENSEASG00005000818(CDH15);ENSEASG00005000894(S100A1);ENSEASG00005001259(ELAPOR1);ENSEASG00005002154(PPP1R1B);ENSEASG00005002201(SERPINB13);ENSEASG00005003291(AIM2);ENSEASG00005003677(TNS4);ENSEASG00005003993(HIF3A);ENSEASG00005004428(FOSL1);ENSEASG00005005313(OTOP1);ENSEASG00005006521(IL1A);ENSEASG00005006825(AQP9);ENSE…
GO:0008150	biological_process	65	0.222303	1.00997	0.455636	1	ENSEASG00005000462(RND1);ENSEASG00005000471(TNNT3);ENSEASG00005000662(ADRA1B);ENSEASG00005000894(S100A1);ENSEASG00005001259(ELAPOR1);ENSEASG00005002154(PPP1R1B);ENSEASG00005002201(SERPINB13);ENSEASG00005003187(KMO);ENSEASG00005003291(AIM2);ENSEASG00005003677(TNS4);ENSEASG00005003993(HIF3A);ENSEASG00005004428(FOSL1);ENSEASG00005005313(OTOP1);ENSEASG00005006521(IL1A);ENSEASG00005006825(AQP9);ENSEAS…
GO:0005575	cellular_component	59	0.227369	1.00014	0.447689	1	ENSEASG00005000462(RND1);ENSEASG00005000471(TNNT3);ENSEASG00005000662(ADRA1B);ENSEASG00005000818(CDH15);ENSEASG00005000894(S100A1);ENSEASG00005001259(ELAPOR1);ENSEASG00005002154(PPP1R1B);ENSEASG00005002201(SERPINB13);ENSEASG00005003291(AIM2);ENSEASG00005003677(TNS4);ENSEASG00005003993(HIF3A);ENSEASG00005004428(FOSL1);ENSEASG00005005313(OTOP1);ENSEASG00005006521(IL1A);ENSEASG00005006825(AQP9);ENSE…
GO:1901701	cellular response to oxygen-containing compound	15	0.293698	0.966417	0.497914	1	ENSEASG00005002154(PPP1R1B);ENSEASG00005005313(OTOP1);ENSEASG00005006825(AQP9);ENSEASG00005008909(CFTR);ENSEASG00005009584(ALDH1A1);ENSEASG00005011724(TNFAIP3);ENSEASG00005012802(ZFP36);ENSEASG00005016930(SERPINE1);ENSEASG00005018620(COL1A1);ENSEASG00005018704(CA2);ENSEASG00005021275(COL3A1);ENSEASG00005026915(CD14);ENSEASG00005033026(CHRM2);ENSEASG00005035143(CXCL8);ENSEASG00005038822(LEP)
GO:0003674	molecular_function	60	0.212691	0.939915	0.538554	1	ENSEASG00005000462(RND1);ENSEASG00005000471(TNNT3);ENSEASG00005000662(ADRA1B);ENSEASG00005000894(S100A1);ENSEASG00005002154(PPP1R1B);ENSEASG00005002201(SERPINB13);ENSEASG00005002999(TREM1);ENSEASG00005003187(KMO);ENSEASG00005003291(AIM2);ENSEASG00005003993(HIF3A);ENSEASG00005004428(FOSL1);ENSEASG00005005313(OTOP1);ENSEASG00005006521(IL1A);ENSEASG00005006825(AQP9);ENSEASG00005007335(MLPH);ENSEASG0…
GO:0019222	regulation of metabolic process	25	0.249518	0.928864	0.573418	1	ENSEASG00005001259(ELAPOR1);ENSEASG00005002154(PPP1R1B);ENSEASG00005002201(SERPINB13);ENSEASG00005003291(AIM2);ENSEASG00005004428(FOSL1);ENSEASG00005006521(IL1A);ENSEASG00005007564(PAX9);ENSEASG00005007840(CTH);ENSEASG00005009249(PIP);ENSEASG00005011145(BIRC3);ENSEASG00005011724(TNFAIP3);ENSEASG00005012802(ZFP36);ENSEASG00005014080(KNG1);ENSEASG00005014779(IL7R);ENSEASG00005016127(SIX4);ENSEASG00…
GO:0005622	intracellular anatomical structure	37	0.226299	0.92554	0.561713	1	ENSEASG00005000462(RND1);ENSEASG00005000471(TNNT3);ENSEASG00005000662(ADRA1B);ENSEASG00005000818(CDH15);ENSEASG00005000894(S100A1);ENSEASG00005001259(ELAPOR1);ENSEASG00005002154(PPP1R1B);ENSEASG00005002201(SERPINB13);ENSEASG00005003291(AIM2);ENSEASG00005003993(HIF3A);ENSEASG00005004428(FOSL1);ENSEASG00005006521(IL1A);ENSEASG00005006825(AQP9);ENSEASG00005007335(MLPH);ENSEASG00005007564(PAX9);ENSEA…
GO:0023052	signaling	28	0.241345	0.917666	0.585492	1	ENSEASG00005000662(ADRA1B);ENSEASG00005003291(AIM2);ENSEASG00005005313(OTOP1);ENSEASG00005006521(IL1A);ENSEASG00005007578(SCN11A);ENSEASG00005007729(RASGRP3);ENSEASG00005007840(CTH);ENSEASG00005008909(CFTR);ENSEASG00005010959(PTPRD);ENSEASG00005011724(TNFAIP3);ENSEASG00005012076(SNCB);ENSEASG00005012802(ZFP36);ENSEASG00005013083(CHRD);ENSEASG00005014779(IL7R);ENSEASG00005016930(SERPINE1);ENSEASG0…
GO:0050789	regulation of biological process	49	0.206647	0.895165	0.63581	1	ENSEASG00005000462(RND1);ENSEASG00005000471(TNNT3);ENSEASG00005000662(ADRA1B);ENSEASG00005000894(S100A1);ENSEASG00005001259(ELAPOR1);ENSEASG00005002154(PPP1R1B);ENSEASG00005002201(SERPINB13);ENSEASG00005003291(AIM2);ENSEASG00005004428(FOSL1);ENSEASG00005005313(OTOP1);ENSEASG00005006521(IL1A);ENSEASG00005007385(PDZK1);ENSEASG00005007564(PAX9);ENSEASG00005007578(SCN11A);ENSEASG00005007729(RASGRP3);…
GO:0051239	regulation of multicellular organismal process	23	0.245217	0.885716	0.62766	1	ENSEASG00005000471(TNNT3);ENSEASG00005000894(S100A1);ENSEASG00005003291(AIM2);ENSEASG00005006521(IL1A);ENSEASG00005007578(SCN11A);ENSEASG00005008909(CFTR);ENSEASG00005009650(LRRC4B);ENSEASG00005010959(PTPRD);ENSEASG00005011724(TNFAIP3);ENSEASG00005012802(ZFP36);ENSEASG00005014080(KNG1);ENSEASG00005014779(IL7R);ENSEASG00005016127(SIX4);ENSEASG00005016930(SERPINE1);ENSEASG00005018620(COL1A1);ENSEAS…
GO:0065007	biological regulation	50	0.201402	0.881541	0.616293	1	ENSEASG00005000462(RND1);ENSEASG00005000471(TNNT3);ENSEASG00005000662(ADRA1B);ENSEASG00005000894(S100A1);ENSEASG00005001259(ELAPOR1);ENSEASG00005002154(PPP1R1B);ENSEASG00005002201(SERPINB13);ENSEASG00005003291(AIM2);ENSEASG00005004428(FOSL1);ENSEASG00005005313(OTOP1);ENSEASG00005006521(IL1A);ENSEASG00005007385(PDZK1);ENSEASG00005007564(PAX9);ENSEASG00005007578(SCN11A);ENSEASG00005007729(RASGRP3);…
GO:0071704	organic substance metabolic process	36	0.21769	0.881347	0.62356	1	ENSEASG00005002154(PPP1R1B);ENSEASG00005002201(SERPINB13);ENSEASG00005003187(KMO);ENSEASG00005003291(AIM2);ENSEASG00005003993(HIF3A);ENSEASG00005004428(FOSL1);ENSEASG00005006521(IL1A);ENSEASG00005007564(PAX9);ENSEASG00005007840(CTH);ENSEASG00005008909(CFTR);ENSEASG00005009249(PIP);ENSEASG00005009584(ALDH1A1);ENSEASG00005011145(BIRC3);ENSEASG00005011724(TNFAIP3);ENSEASG00005012076(SNCB);ENSEASG000…
GO:0032879	regulation of localization	18	0.251013	0.870712	0.615074	1	ENSEASG00005006521(IL1A);ENSEASG00005007385(PDZK1);ENSEASG00005008829(KCTD7);ENSEASG00005008909(CFTR);ENSEASG00005012802(ZFP36);ENSEASG00005013083(CHRD);ENSEASG00005016127(SIX4);ENSEASG00005016930(SERPINE1);ENSEASG00005018348(MYOC);ENSEASG00005018620(COL1A1);ENSEASG00005018704(CA2);ENSEASG00005019495(SNCG);ENSEASG00005021275(COL3A1);ENSEASG00005026915(CD14);ENSEASG00005027335(SFRP2);ENSEASG000050…
GO:1901564	organonitrogen compound metabolic process	21	0.240256	0.870604	0.630522	1	ENSEASG00005002154(PPP1R1B);ENSEASG00005002201(SERPINB13);ENSEASG00005003187(KMO);ENSEASG00005003291(AIM2);ENSEASG00005007840(CTH);ENSEASG00005009249(PIP);ENSEASG00005011145(BIRC3);ENSEASG00005011724(TNFAIP3);ENSEASG00005012076(SNCB);ENSEASG00005012802(ZFP36);ENSEASG00005014080(KNG1);ENSEASG00005016930(SERPINE1);ENSEASG00005021275(COL3A1);ENSEASG00005027335(SFRP2);ENSEASG00005027378(B3GALT2);ENSE…
GO:0008152	metabolic process	37	0.208819	0.864058	0.656489	1	ENSEASG00005001259(ELAPOR1);ENSEASG00005002154(PPP1R1B);ENSEASG00005002201(SERPINB13);ENSEASG00005003187(KMO);ENSEASG00005003291(AIM2);ENSEASG00005003993(HIF3A);ENSEASG00005004428(FOSL1);ENSEASG00005006521(IL1A);ENSEASG00005007564(PAX9);ENSEASG00005007840(CTH);ENSEASG00005008909(CFTR);ENSEASG00005009249(PIP);ENSEASG00005009584(ALDH1A1);ENSEASG00005011145(BIRC3);ENSEASG00005011724(TNFAIP3);ENSEASG…
GO:0044267	cellular protein metabolic process	16	0.260124	0.860608	0.649585	1	ENSEASG00005002154(PPP1R1B);ENSEASG00005002201(SERPINB13);ENSEASG00005003291(AIM2);ENSEASG00005007840(CTH);ENSEASG00005011145(BIRC3);ENSEASG00005011724(TNFAIP3);ENSEASG00005012802(ZFP36);ENSEASG00005014080(KNG1);ENSEASG00005016930(SERPINE1);ENSEASG00005021275(COL3A1);ENSEASG00005027335(SFRP2);ENSEASG00005027541(GLUL);ENSEASG00005035882(IL23A);ENSEASG00005036881(FUT2);ENSEASG00005038822(LEP);MSTRG…
GO:0071944	cell periphery	29	0.216548	0.853848	0.657795	1	ENSEASG00005000462(RND1);ENSEASG00005000662(ADRA1B);ENSEASG00005000818(CDH15);ENSEASG00005001259(ELAPOR1);ENSEASG00005003993(HIF3A);ENSEASG00005005313(OTOP1);ENSEASG00005006825(AQP9);ENSEASG00005007385(PDZK1);ENSEASG00005007578(SCN11A);ENSEASG00005008829(KCTD7);ENSEASG00005008909(CFTR);ENSEASG00005010959(PTPRD);ENSEASG00005014779(IL7R);ENSEASG00005016498(EGFL6);ENSEASG00005016644(MEP1B);ENSEASG00…
GO:0007165	signal transduction	25	0.228211	0.846487	0.668414	1	ENSEASG00005000662(ADRA1B);ENSEASG00005003291(AIM2);ENSEASG00005005313(OTOP1);ENSEASG00005006521(IL1A);ENSEASG00005007578(SCN11A);ENSEASG00005007729(RASGRP3);ENSEASG00005007840(CTH);ENSEASG00005010959(PTPRD);ENSEASG00005011724(TNFAIP3);ENSEASG00005012802(ZFP36);ENSEASG00005013083(CHRD);ENSEASG00005014779(IL7R);ENSEASG00005016930(SERPINE1);ENSEASG00005018348(MYOC);ENSEASG00005018620(COL1A1);ENSEAS…
GO:0005634	nucleus	16	0.255119	0.845376	0.67094	1	ENSEASG00005000662(ADRA1B);ENSEASG00005000894(S100A1);ENSEASG00005002154(PPP1R1B);ENSEASG00005002201(SERPINB13);ENSEASG00005003291(AIM2);ENSEASG00005003993(HIF3A);ENSEASG00005004428(FOSL1);ENSEASG00005007564(PAX9);ENSEASG00005009249(PIP);ENSEASG00005011145(BIRC3);ENSEASG00005011724(TNFAIP3);ENSEASG00005012802(ZFP36);ENSEASG00005014779(IL7R);ENSEASG00005016127(SIX4);ENSEASG00005021242(FKBP5);ENSEA…
GO:0050794	regulation of cellular process	45	0.197658	0.835942	0.707347	1	ENSEASG00005000462(RND1);ENSEASG00005000662(ADRA1B);ENSEASG00005001259(ELAPOR1);ENSEASG00005002154(PPP1R1B);ENSEASG00005002201(SERPINB13);ENSEASG00005003291(AIM2);ENSEASG00005004428(FOSL1);ENSEASG00005005313(OTOP1);ENSEASG00005006521(IL1A);ENSEASG00005007385(PDZK1);ENSEASG00005007564(PAX9);ENSEASG00005007578(SCN11A);ENSEASG00005007729(RASGRP3);ENSEASG00005007840(CTH);ENSEASG00005008909(CFTR);ENSE…
GO:0051240	positive regulation of multicellular organismal process	16	0.243025	0.830019	0.680282	1	ENSEASG00005000894(S100A1);ENSEASG00005003291(AIM2);ENSEASG00005006521(IL1A);ENSEASG00005008909(CFTR);ENSEASG00005009650(LRRC4B);ENSEASG00005010959(PTPRD);ENSEASG00005014779(IL7R);ENSEASG00005016127(SIX4);ENSEASG00005016930(SERPINE1);ENSEASG00005018620(COL1A1);ENSEASG00005026915(CD14);ENSEASG00005027335(SFRP2);ENSEASG00005035143(CXCL8);ENSEASG00005035780(DIO3);ENSEASG00005035882(IL23A);ENSEASG000…
GO:1901360	organic cyclic compound metabolic process	21	0.232546	0.823046	0.686813	1	ENSEASG00005002154(PPP1R1B);ENSEASG00005003187(KMO);ENSEASG00005003291(AIM2);ENSEASG00005003993(HIF3A);ENSEASG00005004428(FOSL1);ENSEASG00005006521(IL1A);ENSEASG00005007564(PAX9);ENSEASG00005007840(CTH);ENSEASG00005008909(CFTR);ENSEASG00005011724(TNFAIP3);ENSEASG00005012076(SNCB);ENSEASG00005012802(ZFP36);ENSEASG00005016127(SIX4);ENSEASG00005018620(COL1A1);ENSEASG00005027335(SFRP2);ENSEASG0000503…
GO:0007154	cell communication	31	0.209354	0.821883	0.705808	1	ENSEASG00005000662(ADRA1B);ENSEASG00005001259(ELAPOR1);ENSEASG00005003291(AIM2);ENSEASG00005004428(FOSL1);ENSEASG00005005313(OTOP1);ENSEASG00005006521(IL1A);ENSEASG00005007578(SCN11A);ENSEASG00005007729(RASGRP3);ENSEASG00005007840(CTH);ENSEASG00005008909(CFTR);ENSEASG00005010959(PTPRD);ENSEASG00005011724(TNFAIP3);ENSEASG00005012076(SNCB);ENSEASG00005012802(ZFP36);ENSEASG00005013083(CHRD);ENSEASG0…
GO:0060255	regulation of macromolecule metabolic process	23	0.219244	0.802914	0.719346	1	ENSEASG00005002154(PPP1R1B);ENSEASG00005002201(SERPINB13);ENSEASG00005003291(AIM2);ENSEASG00005004428(FOSL1);ENSEASG00005006521(IL1A);ENSEASG00005007564(PAX9);ENSEASG00005007840(CTH);ENSEASG00005009249(PIP);ENSEASG00005011145(BIRC3);ENSEASG00005011724(TNFAIP3);ENSEASG00005012802(ZFP36);ENSEASG00005014080(KNG1);ENSEASG00005014779(IL7R);ENSEASG00005016127(SIX4);ENSEASG00005016930(SERPINE1);ENSEASG0…
GO:0080090	regulation of primary metabolic process	20	0.228398	0.801589	0.713715	1	ENSEASG00005002154(PPP1R1B);ENSEASG00005002201(SERPINB13);ENSEASG00005003291(AIM2);ENSEASG00005004428(FOSL1);ENSEASG00005006521(IL1A);ENSEASG00005007564(PAX9);ENSEASG00005007840(CTH);ENSEASG00005011145(BIRC3);ENSEASG00005011724(TNFAIP3);ENSEASG00005012802(ZFP36);ENSEASG00005014080(KNG1);ENSEASG00005016127(SIX4);ENSEASG00005016930(SERPINE1);ENSEASG00005018620(COL1A1);ENSEASG00005018955(FMO2);ENSEA…
GO:0019538	protein metabolic process	17	0.23229	0.781221	0.748954	1	ENSEASG00005002154(PPP1R1B);ENSEASG00005002201(SERPINB13);ENSEASG00005003291(AIM2);ENSEASG00005007840(CTH);ENSEASG00005009249(PIP);ENSEASG00005011145(BIRC3);ENSEASG00005011724(TNFAIP3);ENSEASG00005012802(ZFP36);ENSEASG00005014080(KNG1);ENSEASG00005016930(SERPINE1);ENSEASG00005021275(COL3A1);ENSEASG00005027335(SFRP2);ENSEASG00005027541(GLUL);ENSEASG00005035882(IL23A);ENSEASG00005036881(FUT2);ENSEA…
GO:0030154	cell differentiation	22	0.208063	0.753147	0.789543	1	ENSEASG00005000462(RND1);ENSEASG00005006521(IL1A);ENSEASG00005007578(SCN11A);ENSEASG00005007840(CTH);ENSEASG00005008909(CFTR);ENSEASG00005010959(PTPRD);ENSEASG00005012802(ZFP36);ENSEASG00005013083(CHRD);ENSEASG00005014779(IL7R);ENSEASG00005016127(SIX4);ENSEASG00005016930(SERPINE1);ENSEASG00005017677(ADAM22);ENSEASG00005018348(MYOC);ENSEASG00005018620(COL1A1);ENSEASG00005021275(COL3A1);ENSEASG0000…
GO:0048869	cellular developmental process	22	0.208063	0.752434	0.766578	1	ENSEASG00005000462(RND1);ENSEASG00005006521(IL1A);ENSEASG00005007578(SCN11A);ENSEASG00005007840(CTH);ENSEASG00005008909(CFTR);ENSEASG00005010959(PTPRD);ENSEASG00005012802(ZFP36);ENSEASG00005013083(CHRD);ENSEASG00005014779(IL7R);ENSEASG00005016127(SIX4);ENSEASG00005016930(SERPINE1);ENSEASG00005017677(ADAM22);ENSEASG00005018348(MYOC);ENSEASG00005018620(COL1A1);ENSEASG00005021275(COL3A1);ENSEASG0000…
GO:0031323	regulation of cellular metabolic process	22	0.208125	0.750484	0.78768	1	ENSEASG00005001259(ELAPOR1);ENSEASG00005002154(PPP1R1B);ENSEASG00005002201(SERPINB13);ENSEASG00005003291(AIM2);ENSEASG00005004428(FOSL1);ENSEASG00005006521(IL1A);ENSEASG00005007564(PAX9);ENSEASG00005007840(CTH);ENSEASG00005011145(BIRC3);ENSEASG00005011724(TNFAIP3);ENSEASG00005012802(ZFP36);ENSEASG00005014080(KNG1);ENSEASG00005016127(SIX4);ENSEASG00005016930(SERPINE1);ENSEASG00005018620(COL1A1);EN…
GO:0005737	cytoplasm	28	0.196099	0.750409	0.800254	1	ENSEASG00005000471(TNNT3);ENSEASG00005000662(ADRA1B);ENSEASG00005000818(CDH15);ENSEASG00005000894(S100A1);ENSEASG00005001259(ELAPOR1);ENSEASG00005002154(PPP1R1B);ENSEASG00005002201(SERPINB13);ENSEASG00005003291(AIM2);ENSEASG00005003993(HIF3A);ENSEASG00005006521(IL1A);ENSEASG00005007335(MLPH);ENSEASG00005007729(RASGRP3);ENSEASG00005008829(KCTD7);ENSEASG00005008909(CFTR);ENSEASG00005009584(ALDH1A1)…
GO:0032501	multicellular organismal process	40	0.18184	0.743154	0.790524	1	ENSEASG00005000462(RND1);ENSEASG00005000471(TNNT3);ENSEASG00005000894(S100A1);ENSEASG00005002154(PPP1R1B);ENSEASG00005003291(AIM2);ENSEASG00005004428(FOSL1);ENSEASG00005005313(OTOP1);ENSEASG00005006521(IL1A);ENSEASG00005007564(PAX9);ENSEASG00005007578(SCN11A);ENSEASG00005007840(CTH);ENSEASG00005008909(CFTR);ENSEASG00005009249(PIP);ENSEASG00005009650(LRRC4B);ENSEASG00005010959(PTPRD);ENSEASG000050…
GO:0002376	immune system process	17	0.219938	0.737495	0.793388	1	ENSEASG00005003291(AIM2);ENSEASG00005005313(OTOP1);ENSEASG00005007578(SCN11A);ENSEASG00005010959(PTPRD);ENSEASG00005011724(TNFAIP3);ENSEASG00005012802(ZFP36);ENSEASG00005014779(IL7R);ENSEASG00005016127(SIX4);ENSEASG00005016930(SERPINE1);ENSEASG00005019020(SELL);ENSEASG00005021275(COL3A1);ENSEASG00005026915(CD14);ENSEASG00005027335(SFRP2);ENSEASG00005034719(GPR171);ENSEASG00005035143(CXCL8);ENSEAS…
GO:0044238	primary metabolic process	30	0.182459	0.71264	0.846952	1	ENSEASG00005002154(PPP1R1B);ENSEASG00005002201(SERPINB13);ENSEASG00005003187(KMO);ENSEASG00005003291(AIM2);ENSEASG00005003993(HIF3A);ENSEASG00005004428(FOSL1);ENSEASG00005006521(IL1A);ENSEASG00005007564(PAX9);ENSEASG00005007840(CTH);ENSEASG00005008909(CFTR);ENSEASG00005009249(PIP);ENSEASG00005011145(BIRC3);ENSEASG00005011724(TNFAIP3);ENSEASG00005012802(ZFP36);ENSEASG00005014080(KNG1);ENSEASG00005…
GO:0009605	response to external stimulus	19	0.200442	0.705939	0.831763	1	ENSEASG00005001259(ELAPOR1);ENSEASG00005003291(AIM2);ENSEASG00005004428(FOSL1);ENSEASG00005005313(OTOP1);ENSEASG00005007578(SCN11A);ENSEASG00005011724(TNFAIP3);ENSEASG00005012802(ZFP36);ENSEASG00005014080(KNG1);ENSEASG00005014779(IL7R);ENSEASG00005016930(SERPINE1);ENSEASG00005018620(COL1A1);ENSEASG00005021242(FKBP5);ENSEASG00005026915(CD14);ENSEASG00005027335(SFRP2);ENSEASG00005027541(GLUL);ENSEA…
GO:0006950	response to stress	22	0.194177	0.691999	0.842667	1	ENSEASG00005001259(ELAPOR1);ENSEASG00005003187(KMO);ENSEASG00005003291(AIM2);ENSEASG00005003993(HIF3A);ENSEASG00005005313(OTOP1);ENSEASG00005006521(IL1A);ENSEASG00005007578(SCN11A);ENSEASG00005008909(CFTR);ENSEASG00005011321(ASIC4);ENSEASG00005011724(TNFAIP3);ENSEASG00005012802(ZFP36);ENSEASG00005014080(KNG1);ENSEASG00005014779(IL7R);ENSEASG00005016930(SERPINE1);ENSEASG00005021275(COL3A1);ENSEASG…
GO:0044237	cellular metabolic process	32	0.174181	0.688327	0.865385	1	ENSEASG00005001259(ELAPOR1);ENSEASG00005002154(PPP1R1B);ENSEASG00005002201(SERPINB13);ENSEASG00005003187(KMO);ENSEASG00005003291(AIM2);ENSEASG00005003993(HIF3A);ENSEASG00005004428(FOSL1);ENSEASG00005006521(IL1A);ENSEASG00005007564(PAX9);ENSEASG00005007840(CTH);ENSEASG00005011145(BIRC3);ENSEASG00005011724(TNFAIP3);ENSEASG00005012076(SNCB);ENSEASG00005012802(ZFP36);ENSEASG00005014080(KNG1);ENSEASG0…
GO:0009893	positive regulation of metabolic process	18	0.195966	0.67857	0.862903	1	ENSEASG00005001259(ELAPOR1);ENSEASG00005003291(AIM2);ENSEASG00005004428(FOSL1);ENSEASG00005006521(IL1A);ENSEASG00005007564(PAX9);ENSEASG00005009249(PIP);ENSEASG00005011145(BIRC3);ENSEASG00005011724(TNFAIP3);ENSEASG00005012802(ZFP36);ENSEASG00005014779(IL7R);ENSEASG00005016127(SIX4);ENSEASG00005016930(SERPINE1);ENSEASG00005018620(COL1A1);ENSEASG00005026915(CD14);ENSEASG00005027335(SFRP2);ENSEASG00…
GO:0065008	regulation of biological quality	20	0.189288	0.66825	0.888011	1	ENSEASG00005002154(PPP1R1B);ENSEASG00005006521(IL1A);ENSEASG00005007578(SCN11A);ENSEASG00005008829(KCTD7);ENSEASG00005008909(CFTR);ENSEASG00005009650(LRRC4B);ENSEASG00005010959(PTPRD);ENSEASG00005011724(TNFAIP3);ENSEASG00005012802(ZFP36);ENSEASG00005014080(KNG1);ENSEASG00005014779(IL7R);ENSEASG00005016127(SIX4);ENSEASG00005016930(SERPINE1);ENSEASG00005017677(ADAM22);ENSEASG00005018348(MYOC);ENSEA…
GO:0051171	regulation of nitrogen compound metabolic process	19	0.189819	0.666561	0.880637	1	ENSEASG00005002154(PPP1R1B);ENSEASG00005002201(SERPINB13);ENSEASG00005003291(AIM2);ENSEASG00005004428(FOSL1);ENSEASG00005006521(IL1A);ENSEASG00005007564(PAX9);ENSEASG00005007840(CTH);ENSEASG00005011145(BIRC3);ENSEASG00005011724(TNFAIP3);ENSEASG00005012802(ZFP36);ENSEASG00005014080(KNG1);ENSEASG00005016127(SIX4);ENSEASG00005016930(SERPINE1);ENSEASG00005018620(COL1A1);ENSEASG00005027335(SFRP2);ENSE…
GO:0006725	cellular aromatic compound metabolic process	20	0.189452	0.663942	0.869624	1	ENSEASG00005002154(PPP1R1B);ENSEASG00005003187(KMO);ENSEASG00005003291(AIM2);ENSEASG00005003993(HIF3A);ENSEASG00005004428(FOSL1);ENSEASG00005006521(IL1A);ENSEASG00005007564(PAX9);ENSEASG00005007840(CTH);ENSEASG00005011724(TNFAIP3);ENSEASG00005012076(SNCB);ENSEASG00005012802(ZFP36);ENSEASG00005016127(SIX4);ENSEASG00005018620(COL1A1);ENSEASG00005027335(SFRP2);ENSEASG00005033801(RIPPLY3);ENSEASG0000…
GO:0010604	positive regulation of macromolecule metabolic process	17	0.186218	0.622487	0.903485	1	ENSEASG00005003291(AIM2);ENSEASG00005004428(FOSL1);ENSEASG00005006521(IL1A);ENSEASG00005007564(PAX9);ENSEASG00005009249(PIP);ENSEASG00005011145(BIRC3);ENSEASG00005011724(TNFAIP3);ENSEASG00005012802(ZFP36);ENSEASG00005014779(IL7R);ENSEASG00005016127(SIX4);ENSEASG00005016930(SERPINE1);ENSEASG00005018620(COL1A1);ENSEASG00005026915(CD14);ENSEASG00005027335(SFRP2);ENSEASG00005035143(CXCL8);ENSEASG0000…
GO:1901362	organic cyclic compound biosynthetic process	16	0.180388	0.599582	0.918367	1	ENSEASG00005002154(PPP1R1B);ENSEASG00005003291(AIM2);ENSEASG00005003993(HIF3A);ENSEASG00005004428(FOSL1);ENSEASG00005006521(IL1A);ENSEASG00005007564(PAX9);ENSEASG00005007840(CTH);ENSEASG00005008909(CFTR);ENSEASG00005011724(TNFAIP3);ENSEASG00005012802(ZFP36);ENSEASG00005016127(SIX4);ENSEASG00005018620(COL1A1);ENSEASG00005027335(SFRP2);ENSEASG00005033801(RIPPLY3);ENSEASG00005035882(IL23A);ENSEASG00…
GO:0010468	regulation of gene expression	19	0.16503	0.575225	0.941645	1	ENSEASG00005003291(AIM2);ENSEASG00005004428(FOSL1);ENSEASG00005006521(IL1A);ENSEASG00005007564(PAX9);ENSEASG00005007840(CTH);ENSEASG00005009249(PIP);ENSEASG00005011724(TNFAIP3);ENSEASG00005012802(ZFP36);ENSEASG00005014779(IL7R);ENSEASG00005016127(SIX4);ENSEASG00005016930(SERPINE1);ENSEASG00005018620(COL1A1);ENSEASG00005026915(CD14);ENSEASG00005027335(SFRP2);ENSEASG00005033801(RIPPLY3);ENSEASG0000…
GO:0048523	negative regulation of cellular process	26	0.137282	0.517675	0.973618	1	ENSEASG00005000462(RND1);ENSEASG00005002154(PPP1R1B);ENSEASG00005002201(SERPINB13);ENSEASG00005005313(OTOP1);ENSEASG00005006521(IL1A);ENSEASG00005007564(PAX9);ENSEASG00005007840(CTH);ENSEASG00005009249(PIP);ENSEASG00005010959(PTPRD);ENSEASG00005011724(TNFAIP3);ENSEASG00005012076(SNCB);ENSEASG00005012802(ZFP36);ENSEASG00005013083(CHRD);ENSEASG00005014080(KNG1);ENSEASG00005014779(IL7R);ENSEASG00005…
GO:0006807	nitrogen compound metabolic process	30	0.133933	0.511403	0.979721	1	ENSEASG00005002154(PPP1R1B);ENSEASG00005002201(SERPINB13);ENSEASG00005003187(KMO);ENSEASG00005003291(AIM2);ENSEASG00005003993(HIF3A);ENSEASG00005004428(FOSL1);ENSEASG00005006521(IL1A);ENSEASG00005007564(PAX9);ENSEASG00005007840(CTH);ENSEASG00005009249(PIP);ENSEASG00005011145(BIRC3);ENSEASG00005011724(TNFAIP3);ENSEASG00005012076(SNCB);ENSEASG00005012802(ZFP36);ENSEASG00005014080(KNG1);ENSEASG00005…
GO:0048519	negative regulation of biological process	27	0.132021	0.504341	0.977951	1	ENSEASG00005000462(RND1);ENSEASG00005002154(PPP1R1B);ENSEASG00005002201(SERPINB13);ENSEASG00005005313(OTOP1);ENSEASG00005006521(IL1A);ENSEASG00005007564(PAX9);ENSEASG00005007840(CTH);ENSEASG00005009249(PIP);ENSEASG00005010959(PTPRD);ENSEASG00005011724(TNFAIP3);ENSEASG00005012076(SNCB);ENSEASG00005012802(ZFP36);ENSEASG00005013083(CHRD);ENSEASG00005014080(KNG1);ENSEASG00005014779(IL7R);ENSEASG00005…
GO:0043170	macromolecule metabolic process	29	0.122956	0.477134	0.989583	1	ENSEASG00005002154(PPP1R1B);ENSEASG00005002201(SERPINB13);ENSEASG00005003291(AIM2);ENSEASG00005003993(HIF3A);ENSEASG00005004428(FOSL1);ENSEASG00005006521(IL1A);ENSEASG00005007564(PAX9);ENSEASG00005007840(CTH);ENSEASG00005009249(PIP);ENSEASG00005011145(BIRC3);ENSEASG00005011724(TNFAIP3);ENSEASG00005012802(ZFP36);ENSEASG00005014080(KNG1);ENSEASG00005014779(IL7R);ENSEASG00005016127(SIX4);ENSEASG0000…
GO:1901576	organic substance biosynthetic process	19	0.12647	0.451444	0.98224	1	ENSEASG00005002154(PPP1R1B);ENSEASG00005003291(AIM2);ENSEASG00005003993(HIF3A);ENSEASG00005004428(FOSL1);ENSEASG00005006521(IL1A);ENSEASG00005007564(PAX9);ENSEASG00005007840(CTH);ENSEASG00005008909(CFTR);ENSEASG00005011724(TNFAIP3);ENSEASG00005012802(ZFP36);ENSEASG00005016127(SIX4);ENSEASG00005018620(COL1A1);ENSEASG00005027335(SFRP2);ENSEASG00005027378(B3GALT2);ENSEASG00005027541(GLUL);ENSEASG000…
GO:0009058	biosynthetic process	20	0.11553	0.411562	0.997294	1	ENSEASG00005002154(PPP1R1B);ENSEASG00005003291(AIM2);ENSEASG00005003993(HIF3A);ENSEASG00005004428(FOSL1);ENSEASG00005006521(IL1A);ENSEASG00005007564(PAX9);ENSEASG00005007840(CTH);ENSEASG00005008909(CFTR);ENSEASG00005011724(TNFAIP3);ENSEASG00005012802(ZFP36);ENSEASG00005016127(SIX4);ENSEASG00005018620(COL1A1);ENSEASG00005027335(SFRP2);ENSEASG00005027378(B3GALT2);ENSEASG00005027541(GLUL);ENSEASG000…
GO:0048513	animal organ development	23	0.0955332	0.354514	1	0.999465	ENSEASG00005004428(FOSL1);ENSEASG00005005313(OTOP1);ENSEASG00005007564(PAX9);ENSEASG00005007578(SCN11A);ENSEASG00005008909(CFTR);ENSEASG00005011724(TNFAIP3);ENSEASG00005012802(ZFP36);ENSEASG00005013083(CHRD);ENSEASG00005014779(IL7R);ENSEASG00005016127(SIX4);ENSEASG00005016930(SERPINE1);ENSEASG00005018348(MYOC);ENSEASG00005018620(COL1A1);ENSEASG00005021275(COL3A1);ENSEASG00005022239(RXFP1);ENSEASG…
GO:0016043	cellular component organization	22	-0.312518	-1.3969	0.0881057	1	ENSEASG00005000462(RND1);ENSEASG00005001259(ELAPOR1);ENSEASG00005003291(AIM2);ENSEASG00005004428(FOSL1);ENSEASG00005006521(IL1A);ENSEASG00005007578(SCN11A);ENSEASG00005007840(CTH);ENSEASG00005009650(LRRC4B);ENSEASG00005010959(PTPRD);ENSEASG00005012076(SNCB);ENSEASG00005014779(IL7R);ENSEASG00005016127(SIX4);ENSEASG00005016498(EGFL6);ENSEASG00005016930(SERPINE1);ENSEASG00005018348(MYOC);ENSEASG0000…
GO:0071840	cellular component organization or biogenesis	23	-0.301962	-1.38003	0.0860656	1	ENSEASG00005000462(RND1);ENSEASG00005001259(ELAPOR1);ENSEASG00005003291(AIM2);ENSEASG00005004428(FOSL1);ENSEASG00005006521(IL1A);ENSEASG00005007578(SCN11A);ENSEASG00005007840(CTH);ENSEASG00005009650(LRRC4B);ENSEASG00005010959(PTPRD);ENSEASG00005012076(SNCB);ENSEASG00005014779(IL7R);ENSEASG00005016127(SIX4);ENSEASG00005016498(EGFL6);ENSEASG00005016930(SERPINE1);ENSEASG00005018348(MYOC);ENSEASG0000…
GO:0048522	positive regulation of cellular process	27	-0.223455	-1.05164	0.405622	1	ENSEASG00005000662(ADRA1B);ENSEASG00005001259(ELAPOR1);ENSEASG00005003291(AIM2);ENSEASG00005004428(FOSL1);ENSEASG00005006521(IL1A);ENSEASG00005007385(PDZK1);ENSEASG00005007564(PAX9);ENSEASG00005007840(CTH);ENSEASG00005008909(CFTR);ENSEASG00005009650(LRRC4B);ENSEASG00005010959(PTPRD);ENSEASG00005011145(BIRC3);ENSEASG00005011724(TNFAIP3);ENSEASG00005012802(ZFP36);ENSEASG00005013083(CHRD);ENSEASG000…
GO:0048518	positive regulation of biological process	31	-0.187362	-0.974748	0.479452	1	ENSEASG00005000662(ADRA1B);ENSEASG00005000894(S100A1);ENSEASG00005001259(ELAPOR1);ENSEASG00005003291(AIM2);ENSEASG00005004428(FOSL1);ENSEASG00005006521(IL1A);ENSEASG00005007385(PDZK1);ENSEASG00005007564(PAX9);ENSEASG00005007840(CTH);ENSEASG00005008829(KCTD7);ENSEASG00005008909(CFTR);ENSEASG00005009249(PIP);ENSEASG00005009650(LRRC4B);ENSEASG00005010959(PTPRD);ENSEASG00005011145(BIRC3);ENSEASG00005…
GO:0051094	positive regulation of developmental process	17	-0.231414	-0.945033	0.485915	1	ENSEASG00005000894(S100A1);ENSEASG00005006521(IL1A);ENSEASG00005007840(CTH);ENSEASG00005008909(CFTR);ENSEASG00005009650(LRRC4B);ENSEASG00005010959(PTPRD);ENSEASG00005012802(ZFP36);ENSEASG00005014779(IL7R);ENSEASG00005016127(SIX4);ENSEASG00005016930(SERPINE1);ENSEASG00005018348(MYOC);ENSEASG00005018620(COL1A1);ENSEASG00005027335(SFRP2);ENSEASG00005035143(CXCL8);ENSEASG00005035780(DIO3);ENSEASG0000…
GO:0005488	binding	48	-0.159677	-0.890268	0.683871	1	ENSEASG00005000462(RND1);ENSEASG00005000471(TNNT3);ENSEASG00005000662(ADRA1B);ENSEASG00005000894(S100A1);ENSEASG00005002201(SERPINB13);ENSEASG00005002999(TREM1);ENSEASG00005003187(KMO);ENSEASG00005003291(AIM2);ENSEASG00005003993(HIF3A);ENSEASG00005004428(FOSL1);ENSEASG00005006521(IL1A);ENSEASG00005007335(MLPH);ENSEASG00005007385(PDZK1);ENSEASG00005007564(PAX9);ENSEASG00005007729(RASGRP3);ENSEASG0…
GO:0034641	cellular nitrogen compound metabolic process	19	-0.192155	-0.833496	0.682353	1	ENSEASG00005002154(PPP1R1B);ENSEASG00005003291(AIM2);ENSEASG00005003993(HIF3A);ENSEASG00005004428(FOSL1);ENSEASG00005006521(IL1A);ENSEASG00005007564(PAX9);ENSEASG00005007840(CTH);ENSEASG00005011724(TNFAIP3);ENSEASG00005012076(SNCB);ENSEASG00005012802(ZFP36);ENSEASG00005016127(SIX4);ENSEASG00005018620(COL1A1);ENSEASG00005027335(SFRP2);ENSEASG00005027378(B3GALT2);ENSEASG00005033801(RIPPLY3);ENSEASG…
GO:0009966	regulation of signal transduction	16	-0.207748	-0.83225	0.69863	1	ENSEASG00005000662(ADRA1B);ENSEASG00005005313(OTOP1);ENSEASG00005007840(CTH);ENSEASG00005010959(PTPRD);ENSEASG00005011724(TNFAIP3);ENSEASG00005013083(CHRD);ENSEASG00005014779(IL7R);ENSEASG00005016930(SERPINE1);ENSEASG00005018348(MYOC);ENSEASG00005018620(COL1A1);ENSEASG00005021275(COL3A1);ENSEASG00005026915(CD14);ENSEASG00005027335(SFRP2);ENSEASG00005035143(CXCL8);ENSEASG00005035882(IL23A);ENSEASG…
GO:0050793	regulation of developmental process	22	-0.178913	-0.823254	0.710526	1	ENSEASG00005000894(S100A1);ENSEASG00005006521(IL1A);ENSEASG00005007564(PAX9);ENSEASG00005007840(CTH);ENSEASG00005008909(CFTR);ENSEASG00005009650(LRRC4B);ENSEASG00005010959(PTPRD);ENSEASG00005011724(TNFAIP3);ENSEASG00005012802(ZFP36);ENSEASG00005013083(CHRD);ENSEASG00005014779(IL7R);ENSEASG00005016127(SIX4);ENSEASG00005016930(SERPINE1);ENSEASG00005018348(MYOC);ENSEASG00005018620(COL1A1);ENSEASG000…
GO:0007166	cell surface receptor signaling pathway	15	-0.203823	-0.819618	0.687285	1	ENSEASG00005003291(AIM2);ENSEASG00005005313(OTOP1);ENSEASG00005006521(IL1A);ENSEASG00005010959(PTPRD);ENSEASG00005011724(TNFAIP3);ENSEASG00005013083(CHRD);ENSEASG00005014779(IL7R);ENSEASG00005016930(SERPINE1);ENSEASG00005018348(MYOC);ENSEASG00005018620(COL1A1);ENSEASG00005021275(COL3A1);ENSEASG00005026915(CD14);ENSEASG00005027335(SFRP2);ENSEASG00005035882(IL23A);ENSEASG00005038822(LEP)
GO:0048731	system development	31	-0.161023	-0.813096	0.743363	1	ENSEASG00005000462(RND1);ENSEASG00005000894(S100A1);ENSEASG00005004428(FOSL1);ENSEASG00005005313(OTOP1);ENSEASG00005006521(IL1A);ENSEASG00005007564(PAX9);ENSEASG00005007578(SCN11A);ENSEASG00005007840(CTH);ENSEASG00005008909(CFTR);ENSEASG00005009650(LRRC4B);ENSEASG00005010959(PTPRD);ENSEASG00005011724(TNFAIP3);ENSEASG00005012802(ZFP36);ENSEASG00005013083(CHRD);ENSEASG00005014779(IL7R);ENSEASG00005…
GO:0005515	protein binding	35	-0.158346	-0.811918	0.763636	1	ENSEASG00005000462(RND1);ENSEASG00005000471(TNNT3);ENSEASG00005000662(ADRA1B);ENSEASG00005000894(S100A1);ENSEASG00005002201(SERPINB13);ENSEASG00005002999(TREM1);ENSEASG00005003291(AIM2);ENSEASG00005006521(IL1A);ENSEASG00005007335(MLPH);ENSEASG00005007385(PDZK1);ENSEASG00005007729(RASGRP3);ENSEASG00005007840(CTH);ENSEASG00005008909(CFTR);ENSEASG00005009249(PIP);ENSEASG00005009650(LRRC4B);ENSEASG00…
GO:0007275	multicellular organism development	31	-0.161023	-0.803787	0.744493	1	ENSEASG00005000462(RND1);ENSEASG00005000894(S100A1);ENSEASG00005004428(FOSL1);ENSEASG00005005313(OTOP1);ENSEASG00005006521(IL1A);ENSEASG00005007564(PAX9);ENSEASG00005007578(SCN11A);ENSEASG00005007840(CTH);ENSEASG00005008909(CFTR);ENSEASG00005009650(LRRC4B);ENSEASG00005010959(PTPRD);ENSEASG00005011724(TNFAIP3);ENSEASG00005012802(ZFP36);ENSEASG00005013083(CHRD);ENSEASG00005014779(IL7R);ENSEASG00005…
GO:2000026	regulation of multicellular organismal development	15	-0.203593	-0.800901	0.726351	1	ENSEASG00005000894(S100A1);ENSEASG00005006521(IL1A);ENSEASG00005008909(CFTR);ENSEASG00005009650(LRRC4B);ENSEASG00005010959(PTPRD);ENSEASG00005012802(ZFP36);ENSEASG00005014779(IL7R);ENSEASG00005016127(SIX4);ENSEASG00005016930(SERPINE1);ENSEASG00005027335(SFRP2);ENSEASG00005027541(GLUL);ENSEASG00005034719(GPR171);ENSEASG00005035143(CXCL8);ENSEASG00005035882(IL23A);ENSEASG00005038822(LEP)
GO:0032502	developmental process	32	-0.153388	-0.786505	0.801724	1	ENSEASG00005000462(RND1);ENSEASG00005000894(S100A1);ENSEASG00005004428(FOSL1);ENSEASG00005005313(OTOP1);ENSEASG00005006521(IL1A);ENSEASG00005007564(PAX9);ENSEASG00005007578(SCN11A);ENSEASG00005007840(CTH);ENSEASG00005008909(CFTR);ENSEASG00005009650(LRRC4B);ENSEASG00005010959(PTPRD);ENSEASG00005011724(TNFAIP3);ENSEASG00005012802(ZFP36);ENSEASG00005013083(CHRD);ENSEASG00005014779(IL7R);ENSEASG00005…
GO:0048856	anatomical structure development	32	-0.153388	-0.771541	0.817734	1	ENSEASG00005000462(RND1);ENSEASG00005000894(S100A1);ENSEASG00005004428(FOSL1);ENSEASG00005005313(OTOP1);ENSEASG00005006521(IL1A);ENSEASG00005007564(PAX9);ENSEASG00005007578(SCN11A);ENSEASG00005007840(CTH);ENSEASG00005008909(CFTR);ENSEASG00005009650(LRRC4B);ENSEASG00005010959(PTPRD);ENSEASG00005011724(TNFAIP3);ENSEASG00005012802(ZFP36);ENSEASG00005013083(CHRD);ENSEASG00005014779(IL7R);ENSEASG00005…
GO:0010467	gene expression	22	-0.166442	-0.760196	0.807377	1	ENSEASG00005002154(PPP1R1B);ENSEASG00005003291(AIM2);ENSEASG00005003993(HIF3A);ENSEASG00005004428(FOSL1);ENSEASG00005006521(IL1A);ENSEASG00005007564(PAX9);ENSEASG00005007840(CTH);ENSEASG00005009249(PIP);ENSEASG00005011724(TNFAIP3);ENSEASG00005012802(ZFP36);ENSEASG00005014779(IL7R);ENSEASG00005016127(SIX4);ENSEASG00005016930(SERPINE1);ENSEASG00005018620(COL1A1);ENSEASG00005021275(COL3A1);ENSEASG00…
GO:0023051	regulation of signaling	19	-0.174686	-0.759528	0.813953	1	ENSEASG00005000662(ADRA1B);ENSEASG00005005313(OTOP1);ENSEASG00005007840(CTH);ENSEASG00005008909(CFTR);ENSEASG00005010959(PTPRD);ENSEASG00005011724(TNFAIP3);ENSEASG00005013083(CHRD);ENSEASG00005014779(IL7R);ENSEASG00005016930(SERPINE1);ENSEASG00005018348(MYOC);ENSEASG00005018620(COL1A1);ENSEASG00005019495(SNCG);ENSEASG00005021275(COL3A1);ENSEASG00005026915(CD14);ENSEASG00005027335(SFRP2);ENSEASG00…
GO:0010646	regulation of cell communication	19	-0.174686	-0.752769	0.827465	1	ENSEASG00005000662(ADRA1B);ENSEASG00005005313(OTOP1);ENSEASG00005007840(CTH);ENSEASG00005008909(CFTR);ENSEASG00005010959(PTPRD);ENSEASG00005011724(TNFAIP3);ENSEASG00005013083(CHRD);ENSEASG00005014779(IL7R);ENSEASG00005016930(SERPINE1);ENSEASG00005018348(MYOC);ENSEASG00005018620(COL1A1);ENSEASG00005019495(SNCG);ENSEASG00005021275(COL3A1);ENSEASG00005026915(CD14);ENSEASG00005027335(SFRP2);ENSEASG00…
GO:0009653	anatomical structure morphogenesis	20	-0.163815	-0.710503	0.879032	1	ENSEASG00005000894(S100A1);ENSEASG00005005313(OTOP1);ENSEASG00005006521(IL1A);ENSEASG00005007564(PAX9);ENSEASG00005007578(SCN11A);ENSEASG00005008909(CFTR);ENSEASG00005010959(PTPRD);ENSEASG00005011724(TNFAIP3);ENSEASG00005014779(IL7R);ENSEASG00005016127(SIX4);ENSEASG00005016930(SERPINE1);ENSEASG00005018348(MYOC);ENSEASG00005018620(COL1A1);ENSEASG00005021275(COL3A1);ENSEASG00005022239(RXFP1);ENSEAS…
GO:0048583	regulation of response to stimulus	19	-0.161576	-0.704166	0.861789	1	ENSEASG00005000662(ADRA1B);ENSEASG00005003291(AIM2);ENSEASG00005005313(OTOP1);ENSEASG00005007840(CTH);ENSEASG00005010959(PTPRD);ENSEASG00005011724(TNFAIP3);ENSEASG00005012802(ZFP36);ENSEASG00005013083(CHRD);ENSEASG00005014080(KNG1);ENSEASG00005014779(IL7R);ENSEASG00005016930(SERPINE1);ENSEASG00005018348(MYOC);ENSEASG00005018620(COL1A1);ENSEASG00005021275(COL3A1);ENSEASG00005026915(CD14);ENSEASG00…
GO:0006139	nucleobase-containing compound metabolic process	17	-0.162854	-0.695974	0.880597	1	ENSEASG00005002154(PPP1R1B);ENSEASG00005003291(AIM2);ENSEASG00005003993(HIF3A);ENSEASG00005004428(FOSL1);ENSEASG00005006521(IL1A);ENSEASG00005007564(PAX9);ENSEASG00005007840(CTH);ENSEASG00005011724(TNFAIP3);ENSEASG00005012802(ZFP36);ENSEASG00005016127(SIX4);ENSEASG00005018620(COL1A1);ENSEASG00005027335(SFRP2);ENSEASG00005033801(RIPPLY3);ENSEASG00005034054(SRSF12);ENSEASG00005035882(IL23A);ENSEASG…
GO:0090304	nucleic acid metabolic process	17	-0.162854	-0.675633	0.904437	1	ENSEASG00005002154(PPP1R1B);ENSEASG00005003291(AIM2);ENSEASG00005003993(HIF3A);ENSEASG00005004428(FOSL1);ENSEASG00005006521(IL1A);ENSEASG00005007564(PAX9);ENSEASG00005007840(CTH);ENSEASG00005011724(TNFAIP3);ENSEASG00005012802(ZFP36);ENSEASG00005016127(SIX4);ENSEASG00005018620(COL1A1);ENSEASG00005027335(SFRP2);ENSEASG00005033801(RIPPLY3);ENSEASG00005034054(SRSF12);ENSEASG00005035882(IL23A);ENSEASG…
GO:0016070	RNA metabolic process	16	-0.169154	-0.670224	0.896667	1	ENSEASG00005002154(PPP1R1B);ENSEASG00005003291(AIM2);ENSEASG00005003993(HIF3A);ENSEASG00005004428(FOSL1);ENSEASG00005006521(IL1A);ENSEASG00005007564(PAX9);ENSEASG00005007840(CTH);ENSEASG00005011724(TNFAIP3);ENSEASG00005012802(ZFP36);ENSEASG00005016127(SIX4);ENSEASG00005018620(COL1A1);ENSEASG00005027335(SFRP2);ENSEASG00005033801(RIPPLY3);ENSEASG00005034054(SRSF12);ENSEASG00005035882(IL23A);ENSEASG…
GO:0046483	heterocycle metabolic process	17	-0.162854	-0.663456	0.892857	1	ENSEASG00005002154(PPP1R1B);ENSEASG00005003291(AIM2);ENSEASG00005003993(HIF3A);ENSEASG00005004428(FOSL1);ENSEASG00005006521(IL1A);ENSEASG00005007564(PAX9);ENSEASG00005007840(CTH);ENSEASG00005011724(TNFAIP3);ENSEASG00005012802(ZFP36);ENSEASG00005016127(SIX4);ENSEASG00005018620(COL1A1);ENSEASG00005027335(SFRP2);ENSEASG00005033801(RIPPLY3);ENSEASG00005034054(SRSF12);ENSEASG00005035882(IL23A);ENSEASG…
GO:0032774	RNA biosynthetic process	15	-0.155401	-0.61929	0.930769	1	ENSEASG00005002154(PPP1R1B);ENSEASG00005003291(AIM2);ENSEASG00005003993(HIF3A);ENSEASG00005004428(FOSL1);ENSEASG00005006521(IL1A);ENSEASG00005007564(PAX9);ENSEASG00005007840(CTH);ENSEASG00005011724(TNFAIP3);ENSEASG00005012802(ZFP36);ENSEASG00005016127(SIX4);ENSEASG00005018620(COL1A1);ENSEASG00005027335(SFRP2);ENSEASG00005033801(RIPPLY3);ENSEASG00005035882(IL23A);ENSEASG00005038822(LEP)
GO:0006351	transcription, DNA-templated	15	-0.155401	-0.61835	0.926573	1	ENSEASG00005002154(PPP1R1B);ENSEASG00005003291(AIM2);ENSEASG00005003993(HIF3A);ENSEASG00005004428(FOSL1);ENSEASG00005006521(IL1A);ENSEASG00005007564(PAX9);ENSEASG00005007840(CTH);ENSEASG00005011724(TNFAIP3);ENSEASG00005012802(ZFP36);ENSEASG00005016127(SIX4);ENSEASG00005018620(COL1A1);ENSEASG00005027335(SFRP2);ENSEASG00005033801(RIPPLY3);ENSEASG00005035882(IL23A);ENSEASG00005038822(LEP)
GO:0034654	nucleobase-containing compound biosynthetic process	15	-0.155401	-0.616116	0.905455	1	ENSEASG00005002154(PPP1R1B);ENSEASG00005003291(AIM2);ENSEASG00005003993(HIF3A);ENSEASG00005004428(FOSL1);ENSEASG00005006521(IL1A);ENSEASG00005007564(PAX9);ENSEASG00005007840(CTH);ENSEASG00005011724(TNFAIP3);ENSEASG00005012802(ZFP36);ENSEASG00005016127(SIX4);ENSEASG00005018620(COL1A1);ENSEASG00005027335(SFRP2);ENSEASG00005033801(RIPPLY3);ENSEASG00005035882(IL23A);ENSEASG00005038822(LEP)
GO:0018130	heterocycle biosynthetic process	15	-0.155401	-0.610933	0.931655	1	ENSEASG00005002154(PPP1R1B);ENSEASG00005003291(AIM2);ENSEASG00005003993(HIF3A);ENSEASG00005004428(FOSL1);ENSEASG00005006521(IL1A);ENSEASG00005007564(PAX9);ENSEASG00005007840(CTH);ENSEASG00005011724(TNFAIP3);ENSEASG00005012802(ZFP36);ENSEASG00005016127(SIX4);ENSEASG00005018620(COL1A1);ENSEASG00005027335(SFRP2);ENSEASG00005033801(RIPPLY3);ENSEASG00005035882(IL23A);ENSEASG00005038822(LEP)
GO:0097659	nucleic acid-templated transcription	15	-0.155401	-0.609886	0.902778	1	ENSEASG00005002154(PPP1R1B);ENSEASG00005003291(AIM2);ENSEASG00005003993(HIF3A);ENSEASG00005004428(FOSL1);ENSEASG00005006521(IL1A);ENSEASG00005007564(PAX9);ENSEASG00005007840(CTH);ENSEASG00005011724(TNFAIP3);ENSEASG00005012802(ZFP36);ENSEASG00005016127(SIX4);ENSEASG00005018620(COL1A1);ENSEASG00005027335(SFRP2);ENSEASG00005033801(RIPPLY3);ENSEASG00005035882(IL23A);ENSEASG00005038822(LEP)
GO:0019438	aromatic compound biosynthetic process	15	-0.155401	-0.608653	0.946619	1	ENSEASG00005002154(PPP1R1B);ENSEASG00005003291(AIM2);ENSEASG00005003993(HIF3A);ENSEASG00005004428(FOSL1);ENSEASG00005006521(IL1A);ENSEASG00005007564(PAX9);ENSEASG00005007840(CTH);ENSEASG00005011724(TNFAIP3);ENSEASG00005012802(ZFP36);ENSEASG00005016127(SIX4);ENSEASG00005018620(COL1A1);ENSEASG00005027335(SFRP2);ENSEASG00005033801(RIPPLY3);ENSEASG00005035882(IL23A);ENSEASG00005038822(LEP)
GO:0044271	cellular nitrogen compound biosynthetic process	16	-0.145453	-0.592245	0.935114	1	ENSEASG00005002154(PPP1R1B);ENSEASG00005003291(AIM2);ENSEASG00005003993(HIF3A);ENSEASG00005004428(FOSL1);ENSEASG00005006521(IL1A);ENSEASG00005007564(PAX9);ENSEASG00005007840(CTH);ENSEASG00005011724(TNFAIP3);ENSEASG00005012802(ZFP36);ENSEASG00005016127(SIX4);ENSEASG00005018620(COL1A1);ENSEASG00005027335(SFRP2);ENSEASG00005027378(B3GALT2);ENSEASG00005033801(RIPPLY3);ENSEASG00005035882(IL23A);ENSEAS…
GO:0009059	macromolecule biosynthetic process	17	-0.138458	-0.578173	0.961403	1	ENSEASG00005002154(PPP1R1B);ENSEASG00005003291(AIM2);ENSEASG00005003993(HIF3A);ENSEASG00005004428(FOSL1);ENSEASG00005006521(IL1A);ENSEASG00005007564(PAX9);ENSEASG00005007840(CTH);ENSEASG00005011724(TNFAIP3);ENSEASG00005012802(ZFP36);ENSEASG00005016127(SIX4);ENSEASG00005018620(COL1A1);ENSEASG00005027335(SFRP2);ENSEASG00005027541(GLUL);ENSEASG00005033801(RIPPLY3);ENSEASG00005035882(IL23A);ENSEASG00…
GO:0044260	cellular macromolecule metabolic process	24	-0.122315	-0.569341	0.979592	1	ENSEASG00005002154(PPP1R1B);ENSEASG00005002201(SERPINB13);ENSEASG00005003291(AIM2);ENSEASG00005003993(HIF3A);ENSEASG00005004428(FOSL1);ENSEASG00005006521(IL1A);ENSEASG00005007564(PAX9);ENSEASG00005007840(CTH);ENSEASG00005011145(BIRC3);ENSEASG00005011724(TNFAIP3);ENSEASG00005012802(ZFP36);ENSEASG00005014080(KNG1);ENSEASG00005016127(SIX4);ENSEASG00005016930(SERPINE1);ENSEASG00005018620(COL1A1);ENSE…
GO:0034645	cellular macromolecule biosynthetic process	17	-0.138458	-0.558346	0.977612	1	ENSEASG00005002154(PPP1R1B);ENSEASG00005003291(AIM2);ENSEASG00005003993(HIF3A);ENSEASG00005004428(FOSL1);ENSEASG00005006521(IL1A);ENSEASG00005007564(PAX9);ENSEASG00005007840(CTH);ENSEASG00005011724(TNFAIP3);ENSEASG00005012802(ZFP36);ENSEASG00005016127(SIX4);ENSEASG00005018620(COL1A1);ENSEASG00005027335(SFRP2);ENSEASG00005027541(GLUL);ENSEASG00005033801(RIPPLY3);ENSEASG00005035882(IL23A);ENSEASG00…
GO:0044249	cellular biosynthetic process	19	-0.125068	-0.526314	0.995885	0.985518	ENSEASG00005002154(PPP1R1B);ENSEASG00005003291(AIM2);ENSEASG00005003993(HIF3A);ENSEASG00005004428(FOSL1);ENSEASG00005006521(IL1A);ENSEASG00005007564(PAX9);ENSEASG00005007840(CTH);ENSEASG00005011724(TNFAIP3);ENSEASG00005012802(ZFP36);ENSEASG00005016127(SIX4);ENSEASG00005018620(COL1A1);ENSEASG00005027335(SFRP2);ENSEASG00005027378(B3GALT2);ENSEASG00005027541(GLUL);ENSEASG00005033801(RIPPLY3);ENSEASG…

## Sheet: YD-vs-MD.go.Gsea
id	name	SIZE	ES	NES	NOM p-val	FDR q-val	Genes
GO:0003824	catalytic activity	16	0.483957	1.68603	0.0180361	1	ENSEASG00005003187(KMO);ENSEASG00005007840(CTH);ENSEASG00005008909(CFTR);ENSEASG00005009249(PIP);ENSEASG00005009584(ALDH1A1);ENSEASG00005011145(BIRC3);ENSEASG00005011724(TNFAIP3);ENSEASG00005018704(CA2);ENSEASG00005018955(FMO2);ENSEASG00005021242(FKBP5);ENSEASG00005027378(B3GALT2);ENSEASG00005027541(GLUL);ENSEASG00005033891(SOD3);ENSEASG00005035780(DIO3);ENSEASG00005036881(FUT2);MSTRG.6812(env)
GO:0019222	regulation of metabolic process	25	0.354614	1.43878	0.0779727	1	ENSEASG00005001259(ELAPOR1);ENSEASG00005002154(PPP1R1B);ENSEASG00005002201(SERPINB13);ENSEASG00005003291(AIM2);ENSEASG00005004428(FOSL1);ENSEASG00005006521(IL1A);ENSEASG00005007564(PAX9);ENSEASG00005007840(CTH);ENSEASG00005009249(PIP);ENSEASG00005011145(BIRC3);ENSEASG00005011724(TNFAIP3);ENSEASG00005012802(ZFP36);ENSEASG00005014080(KNG1);ENSEASG00005014779(IL7R);ENSEASG00005016127(SIX4);ENSEASG00…
GO:0071704	organic substance metabolic process	36	0.320764	1.40427	0.0631365	1	ENSEASG00005002154(PPP1R1B);ENSEASG00005002201(SERPINB13);ENSEASG00005003187(KMO);ENSEASG00005003291(AIM2);ENSEASG00005003993(HIF3A);ENSEASG00005004428(FOSL1);ENSEASG00005006521(IL1A);ENSEASG00005007564(PAX9);ENSEASG00005007840(CTH);ENSEASG00005008909(CFTR);ENSEASG00005009249(PIP);ENSEASG00005009584(ALDH1A1);ENSEASG00005011145(BIRC3);ENSEASG00005011724(TNFAIP3);ENSEASG00005012076(SNCB);ENSEASG000…
GO:0008152	metabolic process	37	0.309392	1.38379	0.0824295	1	ENSEASG00005001259(ELAPOR1);ENSEASG00005002154(PPP1R1B);ENSEASG00005002201(SERPINB13);ENSEASG00005003187(KMO);ENSEASG00005003291(AIM2);ENSEASG00005003993(HIF3A);ENSEASG00005004428(FOSL1);ENSEASG00005006521(IL1A);ENSEASG00005007564(PAX9);ENSEASG00005007840(CTH);ENSEASG00005008909(CFTR);ENSEASG00005009249(PIP);ENSEASG00005009584(ALDH1A1);ENSEASG00005011145(BIRC3);ENSEASG00005011724(TNFAIP3);ENSEASG…
GO:0060255	regulation of macromolecule metabolic process	23	0.352115	1.37048	0.0926316	1	ENSEASG00005002154(PPP1R1B);ENSEASG00005002201(SERPINB13);ENSEASG00005003291(AIM2);ENSEASG00005004428(FOSL1);ENSEASG00005006521(IL1A);ENSEASG00005007564(PAX9);ENSEASG00005007840(CTH);ENSEASG00005009249(PIP);ENSEASG00005011145(BIRC3);ENSEASG00005011724(TNFAIP3);ENSEASG00005012802(ZFP36);ENSEASG00005014080(KNG1);ENSEASG00005014779(IL7R);ENSEASG00005016127(SIX4);ENSEASG00005016930(SERPINE1);ENSEASG0…
GO:0010468	regulation of gene expression	19	0.333073	1.24845	0.214015	1	ENSEASG00005003291(AIM2);ENSEASG00005004428(FOSL1);ENSEASG00005006521(IL1A);ENSEASG00005007564(PAX9);ENSEASG00005007840(CTH);ENSEASG00005009249(PIP);ENSEASG00005011724(TNFAIP3);ENSEASG00005012802(ZFP36);ENSEASG00005014779(IL7R);ENSEASG00005016127(SIX4);ENSEASG00005016930(SERPINE1);ENSEASG00005018620(COL1A1);ENSEASG00005026915(CD14);ENSEASG00005027335(SFRP2);ENSEASG00005033801(RIPPLY3);ENSEASG0000…
GO:0043231	intracellular membrane-bounded organelle	25	0.296086	1.18628	0.230769	1	ENSEASG00005000462(RND1);ENSEASG00005000662(ADRA1B);ENSEASG00005000818(CDH15);ENSEASG00005000894(S100A1);ENSEASG00005001259(ELAPOR1);ENSEASG00005002154(PPP1R1B);ENSEASG00005002201(SERPINB13);ENSEASG00005003291(AIM2);ENSEASG00005003993(HIF3A);ENSEASG00005004428(FOSL1);ENSEASG00005006825(AQP9);ENSEASG00005007564(PAX9);ENSEASG00005008909(CFTR);ENSEASG00005009249(PIP);ENSEASG00005011145(BIRC3);ENSEAS…
GO:1901360	organic cyclic compound metabolic process	21	0.315267	1.18344	0.264228	1	ENSEASG00005002154(PPP1R1B);ENSEASG00005003187(KMO);ENSEASG00005003291(AIM2);ENSEASG00005003993(HIF3A);ENSEASG00005004428(FOSL1);ENSEASG00005006521(IL1A);ENSEASG00005007564(PAX9);ENSEASG00005007840(CTH);ENSEASG00005008909(CFTR);ENSEASG00005011724(TNFAIP3);ENSEASG00005012076(SNCB);ENSEASG00005012802(ZFP36);ENSEASG00005016127(SIX4);ENSEASG00005018620(COL1A1);ENSEASG00005027335(SFRP2);ENSEASG0000503…
GO:0043227	membrane-bounded organelle	26	0.283114	1.13279	0.300626	1	ENSEASG00005000462(RND1);ENSEASG00005000662(ADRA1B);ENSEASG00005000818(CDH15);ENSEASG00005000894(S100A1);ENSEASG00005001259(ELAPOR1);ENSEASG00005002154(PPP1R1B);ENSEASG00005002201(SERPINB13);ENSEASG00005003291(AIM2);ENSEASG00005003993(HIF3A);ENSEASG00005004428(FOSL1);ENSEASG00005006825(AQP9);ENSEASG00005007564(PAX9);ENSEASG00005008909(CFTR);ENSEASG00005009249(PIP);ENSEASG00005011145(BIRC3);ENSEAS…
GO:0005634	nucleus	16	0.320838	1.12383	0.327273	1	ENSEASG00005000662(ADRA1B);ENSEASG00005000894(S100A1);ENSEASG00005002154(PPP1R1B);ENSEASG00005002201(SERPINB13);ENSEASG00005003291(AIM2);ENSEASG00005003993(HIF3A);ENSEASG00005004428(FOSL1);ENSEASG00005007564(PAX9);ENSEASG00005009249(PIP);ENSEASG00005011145(BIRC3);ENSEASG00005011724(TNFAIP3);ENSEASG00005012802(ZFP36);ENSEASG00005014779(IL7R);ENSEASG00005016127(SIX4);ENSEASG00005021242(FKBP5);ENSEA…
GO:0043170	macromolecule metabolic process	29	0.264547	1.12127	0.322449	1	ENSEASG00005002154(PPP1R1B);ENSEASG00005002201(SERPINB13);ENSEASG00005003291(AIM2);ENSEASG00005003993(HIF3A);ENSEASG00005004428(FOSL1);ENSEASG00005006521(IL1A);ENSEASG00005007564(PAX9);ENSEASG00005007840(CTH);ENSEASG00005009249(PIP);ENSEASG00005011145(BIRC3);ENSEASG00005011724(TNFAIP3);ENSEASG00005012802(ZFP36);ENSEASG00005014080(KNG1);ENSEASG00005014779(IL7R);ENSEASG00005016127(SIX4);ENSEASG0000…
GO:1901362	organic cyclic compound biosynthetic process	16	0.317148	1.11741	0.309804	1	ENSEASG00005002154(PPP1R1B);ENSEASG00005003291(AIM2);ENSEASG00005003993(HIF3A);ENSEASG00005004428(FOSL1);ENSEASG00005006521(IL1A);ENSEASG00005007564(PAX9);ENSEASG00005007840(CTH);ENSEASG00005008909(CFTR);ENSEASG00005011724(TNFAIP3);ENSEASG00005012802(ZFP36);ENSEASG00005016127(SIX4);ENSEASG00005018620(COL1A1);ENSEASG00005027335(SFRP2);ENSEASG00005033801(RIPPLY3);ENSEASG00005035882(IL23A);ENSEASG00…
GO:1901564	organonitrogen compound metabolic process	21	0.291506	1.11708	0.328452	1	ENSEASG00005002154(PPP1R1B);ENSEASG00005002201(SERPINB13);ENSEASG00005003187(KMO);ENSEASG00005003291(AIM2);ENSEASG00005007840(CTH);ENSEASG00005009249(PIP);ENSEASG00005011145(BIRC3);ENSEASG00005011724(TNFAIP3);ENSEASG00005012076(SNCB);ENSEASG00005012802(ZFP36);ENSEASG00005014080(KNG1);ENSEASG00005016930(SERPINE1);ENSEASG00005021275(COL3A1);ENSEASG00005027335(SFRP2);ENSEASG00005027378(B3GALT2);ENSE…
GO:0010467	gene expression	22	0.289898	1.11608	0.317554	1	ENSEASG00005002154(PPP1R1B);ENSEASG00005003291(AIM2);ENSEASG00005003993(HIF3A);ENSEASG00005004428(FOSL1);ENSEASG00005006521(IL1A);ENSEASG00005007564(PAX9);ENSEASG00005007840(CTH);ENSEASG00005009249(PIP);ENSEASG00005011724(TNFAIP3);ENSEASG00005012802(ZFP36);ENSEASG00005014779(IL7R);ENSEASG00005016127(SIX4);ENSEASG00005016930(SERPINE1);ENSEASG00005018620(COL1A1);ENSEASG00005021275(COL3A1);ENSEASG00…
GO:0043229	intracellular organelle	26	0.28294	1.11581	0.308017	1	ENSEASG00005000462(RND1);ENSEASG00005000471(TNNT3);ENSEASG00005000662(ADRA1B);ENSEASG00005000818(CDH15);ENSEASG00005000894(S100A1);ENSEASG00005001259(ELAPOR1);ENSEASG00005002154(PPP1R1B);ENSEASG00005002201(SERPINB13);ENSEASG00005003291(AIM2);ENSEASG00005003993(HIF3A);ENSEASG00005004428(FOSL1);ENSEASG00005006825(AQP9);ENSEASG00005007564(PAX9);ENSEASG00005008909(CFTR);ENSEASG00005009249(PIP);ENSEAS…
GO:0044238	primary metabolic process	30	0.257717	1.09162	0.33871	1	ENSEASG00005002154(PPP1R1B);ENSEASG00005002201(SERPINB13);ENSEASG00005003187(KMO);ENSEASG00005003291(AIM2);ENSEASG00005003993(HIF3A);ENSEASG00005004428(FOSL1);ENSEASG00005006521(IL1A);ENSEASG00005007564(PAX9);ENSEASG00005007840(CTH);ENSEASG00005008909(CFTR);ENSEASG00005009249(PIP);ENSEASG00005011145(BIRC3);ENSEASG00005011724(TNFAIP3);ENSEASG00005012802(ZFP36);ENSEASG00005014080(KNG1);ENSEASG00005…
GO:0042221	response to chemical	26	0.265091	1.08859	0.341615	1	ENSEASG00005002154(PPP1R1B);ENSEASG00005003291(AIM2);ENSEASG00005005313(OTOP1);ENSEASG00005006521(IL1A);ENSEASG00005006825(AQP9);ENSEASG00005007564(PAX9);ENSEASG00005007578(SCN11A);ENSEASG00005007840(CTH);ENSEASG00005008909(CFTR);ENSEASG00005009249(PIP);ENSEASG00005009584(ALDH1A1);ENSEASG00005011724(TNFAIP3);ENSEASG00005012802(ZFP36);ENSEASG00005013083(CHRD);ENSEASG00005016930(SERPINE1);ENSEASG00…
GO:0006725	cellular aromatic compound metabolic process	20	0.290191	1.06895	0.378049	1	ENSEASG00005002154(PPP1R1B);ENSEASG00005003187(KMO);ENSEASG00005003291(AIM2);ENSEASG00005003993(HIF3A);ENSEASG00005004428(FOSL1);ENSEASG00005006521(IL1A);ENSEASG00005007564(PAX9);ENSEASG00005007840(CTH);ENSEASG00005011724(TNFAIP3);ENSEASG00005012076(SNCB);ENSEASG00005012802(ZFP36);ENSEASG00005016127(SIX4);ENSEASG00005018620(COL1A1);ENSEASG00005027335(SFRP2);ENSEASG00005033801(RIPPLY3);ENSEASG0000…
GO:0010604	positive regulation of macromolecule metabolic process	17	0.300475	1.06562	0.36699	1	ENSEASG00005003291(AIM2);ENSEASG00005004428(FOSL1);ENSEASG00005006521(IL1A);ENSEASG00005007564(PAX9);ENSEASG00005009249(PIP);ENSEASG00005011145(BIRC3);ENSEASG00005011724(TNFAIP3);ENSEASG00005012802(ZFP36);ENSEASG00005014779(IL7R);ENSEASG00005016127(SIX4);ENSEASG00005016930(SERPINE1);ENSEASG00005018620(COL1A1);ENSEASG00005026915(CD14);ENSEASG00005027335(SFRP2);ENSEASG00005035143(CXCL8);ENSEASG0000…
GO:0065009	regulation of molecular function	16	0.302063	1.05095	0.399594	1	ENSEASG00005000471(TNNT3);ENSEASG00005000894(S100A1);ENSEASG00005002154(PPP1R1B);ENSEASG00005002201(SERPINB13);ENSEASG00005003291(AIM2);ENSEASG00005007385(PDZK1);ENSEASG00005007729(RASGRP3);ENSEASG00005007840(CTH);ENSEASG00005008829(KCTD7);ENSEASG00005008909(CFTR);ENSEASG00005011724(TNFAIP3);ENSEASG00005012802(ZFP36);ENSEASG00005016930(SERPINE1);ENSEASG00005027335(SFRP2);ENSEASG00005035882(IL23A)…
GO:0043226	organelle	28	0.252296	1.04912	0.391051	1	ENSEASG00005000462(RND1);ENSEASG00005000471(TNNT3);ENSEASG00005000662(ADRA1B);ENSEASG00005000818(CDH15);ENSEASG00005000894(S100A1);ENSEASG00005001259(ELAPOR1);ENSEASG00005002154(PPP1R1B);ENSEASG00005002201(SERPINB13);ENSEASG00005003291(AIM2);ENSEASG00005003993(HIF3A);ENSEASG00005004428(FOSL1);ENSEASG00005006825(AQP9);ENSEASG00005007564(PAX9);ENSEASG00005008909(CFTR);ENSEASG00005009249(PIP);ENSEAS…
GO:0009893	positive regulation of metabolic process	18	0.276941	1.01759	0.420202	1	ENSEASG00005001259(ELAPOR1);ENSEASG00005003291(AIM2);ENSEASG00005004428(FOSL1);ENSEASG00005006521(IL1A);ENSEASG00005007564(PAX9);ENSEASG00005009249(PIP);ENSEASG00005011145(BIRC3);ENSEASG00005011724(TNFAIP3);ENSEASG00005012802(ZFP36);ENSEASG00005014779(IL7R);ENSEASG00005016127(SIX4);ENSEASG00005016930(SERPINE1);ENSEASG00005018620(COL1A1);ENSEASG00005026915(CD14);ENSEASG00005027335(SFRP2);ENSEASG00…
GO:0048523	negative regulation of cellular process	26	0.250638	1.01266	0.452975	1	ENSEASG00005000462(RND1);ENSEASG00005002154(PPP1R1B);ENSEASG00005002201(SERPINB13);ENSEASG00005005313(OTOP1);ENSEASG00005006521(IL1A);ENSEASG00005007564(PAX9);ENSEASG00005007840(CTH);ENSEASG00005009249(PIP);ENSEASG00005010959(PTPRD);ENSEASG00005011724(TNFAIP3);ENSEASG00005012076(SNCB);ENSEASG00005012802(ZFP36);ENSEASG00005013083(CHRD);ENSEASG00005014080(KNG1);ENSEASG00005014779(IL7R);ENSEASG00005…
GO:0097659	nucleic acid-templated transcription	15	0.284444	1.00759	0.426263	1	ENSEASG00005002154(PPP1R1B);ENSEASG00005003291(AIM2);ENSEASG00005003993(HIF3A);ENSEASG00005004428(FOSL1);ENSEASG00005006521(IL1A);ENSEASG00005007564(PAX9);ENSEASG00005007840(CTH);ENSEASG00005011724(TNFAIP3);ENSEASG00005012802(ZFP36);ENSEASG00005016127(SIX4);ENSEASG00005018620(COL1A1);ENSEASG00005027335(SFRP2);ENSEASG00005033801(RIPPLY3);ENSEASG00005035882(IL23A);ENSEASG00005038822(LEP)
GO:0019538	protein metabolic process	17	0.278962	0.99599	0.46473	1	ENSEASG00005002154(PPP1R1B);ENSEASG00005002201(SERPINB13);ENSEASG00005003291(AIM2);ENSEASG00005007840(CTH);ENSEASG00005009249(PIP);ENSEASG00005011145(BIRC3);ENSEASG00005011724(TNFAIP3);ENSEASG00005012802(ZFP36);ENSEASG00005014080(KNG1);ENSEASG00005016930(SERPINE1);ENSEASG00005021275(COL3A1);ENSEASG00005027335(SFRP2);ENSEASG00005027541(GLUL);ENSEASG00005035882(IL23A);ENSEASG00005036881(FUT2);ENSEA…
GO:0048519	negative regulation of biological process	27	0.240364	0.994846	0.477366	1	ENSEASG00005000462(RND1);ENSEASG00005002154(PPP1R1B);ENSEASG00005002201(SERPINB13);ENSEASG00005005313(OTOP1);ENSEASG00005006521(IL1A);ENSEASG00005007564(PAX9);ENSEASG00005007840(CTH);ENSEASG00005009249(PIP);ENSEASG00005010959(PTPRD);ENSEASG00005011724(TNFAIP3);ENSEASG00005012076(SNCB);ENSEASG00005012802(ZFP36);ENSEASG00005013083(CHRD);ENSEASG00005014080(KNG1);ENSEASG00005014779(IL7R);ENSEASG00005…
GO:0070887	cellular response to chemical stimulus	23	0.254205	0.992258	0.463312	1	ENSEASG00005002154(PPP1R1B);ENSEASG00005003291(AIM2);ENSEASG00005005313(OTOP1);ENSEASG00005006521(IL1A);ENSEASG00005006825(AQP9);ENSEASG00005007564(PAX9);ENSEASG00005007840(CTH);ENSEASG00005008909(CFTR);ENSEASG00005009584(ALDH1A1);ENSEASG00005011724(TNFAIP3);ENSEASG00005012802(ZFP36);ENSEASG00005013083(CHRD);ENSEASG00005016930(SERPINE1);ENSEASG00005018620(COL1A1);ENSEASG00005018704(CA2);ENSEASG00…
GO:0080090	regulation of primary metabolic process	20	0.267175	0.989751	0.460474	1	ENSEASG00005002154(PPP1R1B);ENSEASG00005002201(SERPINB13);ENSEASG00005003291(AIM2);ENSEASG00005004428(FOSL1);ENSEASG00005006521(IL1A);ENSEASG00005007564(PAX9);ENSEASG00005007840(CTH);ENSEASG00005011145(BIRC3);ENSEASG00005011724(TNFAIP3);ENSEASG00005012802(ZFP36);ENSEASG00005014080(KNG1);ENSEASG00005016127(SIX4);ENSEASG00005016930(SERPINE1);ENSEASG00005018620(COL1A1);ENSEASG00005018955(FMO2);ENSEA…
GO:0034654	nucleobase-containing compound biosynthetic process	15	0.284444	0.981677	0.468379	1	ENSEASG00005002154(PPP1R1B);ENSEASG00005003291(AIM2);ENSEASG00005003993(HIF3A);ENSEASG00005004428(FOSL1);ENSEASG00005006521(IL1A);ENSEASG00005007564(PAX9);ENSEASG00005007840(CTH);ENSEASG00005011724(TNFAIP3);ENSEASG00005012802(ZFP36);ENSEASG00005016127(SIX4);ENSEASG00005018620(COL1A1);ENSEASG00005027335(SFRP2);ENSEASG00005033801(RIPPLY3);ENSEASG00005035882(IL23A);ENSEASG00005038822(LEP)
GO:0032774	RNA biosynthetic process	15	0.284444	0.979001	0.476768	1	ENSEASG00005002154(PPP1R1B);ENSEASG00005003291(AIM2);ENSEASG00005003993(HIF3A);ENSEASG00005004428(FOSL1);ENSEASG00005006521(IL1A);ENSEASG00005007564(PAX9);ENSEASG00005007840(CTH);ENSEASG00005011724(TNFAIP3);ENSEASG00005012802(ZFP36);ENSEASG00005016127(SIX4);ENSEASG00005018620(COL1A1);ENSEASG00005027335(SFRP2);ENSEASG00005033801(RIPPLY3);ENSEASG00005035882(IL23A);ENSEASG00005038822(LEP)
GO:0018130	heterocycle biosynthetic process	15	0.284444	0.976483	0.473477	1	ENSEASG00005002154(PPP1R1B);ENSEASG00005003291(AIM2);ENSEASG00005003993(HIF3A);ENSEASG00005004428(FOSL1);ENSEASG00005006521(IL1A);ENSEASG00005007564(PAX9);ENSEASG00005007840(CTH);ENSEASG00005011724(TNFAIP3);ENSEASG00005012802(ZFP36);ENSEASG00005016127(SIX4);ENSEASG00005018620(COL1A1);ENSEASG00005027335(SFRP2);ENSEASG00005033801(RIPPLY3);ENSEASG00005035882(IL23A);ENSEASG00005038822(LEP)
GO:0019438	aromatic compound biosynthetic process	15	0.284444	0.972921	0.498039	1	ENSEASG00005002154(PPP1R1B);ENSEASG00005003291(AIM2);ENSEASG00005003993(HIF3A);ENSEASG00005004428(FOSL1);ENSEASG00005006521(IL1A);ENSEASG00005007564(PAX9);ENSEASG00005007840(CTH);ENSEASG00005011724(TNFAIP3);ENSEASG00005012802(ZFP36);ENSEASG00005016127(SIX4);ENSEASG00005018620(COL1A1);ENSEASG00005027335(SFRP2);ENSEASG00005033801(RIPPLY3);ENSEASG00005035882(IL23A);ENSEASG00005038822(LEP)
GO:0006351	transcription, DNA-templated	15	0.284444	0.96974	0.491159	0.985576	ENSEASG00005002154(PPP1R1B);ENSEASG00005003291(AIM2);ENSEASG00005003993(HIF3A);ENSEASG00005004428(FOSL1);ENSEASG00005006521(IL1A);ENSEASG00005007564(PAX9);ENSEASG00005007840(CTH);ENSEASG00005011724(TNFAIP3);ENSEASG00005012802(ZFP36);ENSEASG00005016127(SIX4);ENSEASG00005018620(COL1A1);ENSEASG00005027335(SFRP2);ENSEASG00005033801(RIPPLY3);ENSEASG00005035882(IL23A);ENSEASG00005038822(LEP)
GO:0071310	cellular response to organic substance	19	0.257835	0.947555	0.52495	1	ENSEASG00005002154(PPP1R1B);ENSEASG00005003291(AIM2);ENSEASG00005005313(OTOP1);ENSEASG00005006521(IL1A);ENSEASG00005006825(AQP9);ENSEASG00005007564(PAX9);ENSEASG00005007840(CTH);ENSEASG00005008909(CFTR);ENSEASG00005011724(TNFAIP3);ENSEASG00005012802(ZFP36);ENSEASG00005013083(CHRD);ENSEASG00005016930(SERPINE1);ENSEASG00005018620(COL1A1);ENSEASG00005018704(CA2);ENSEASG00005021275(COL3A1);ENSEASG000…
GO:0006807	nitrogen compound metabolic process	30	0.224395	0.93339	0.576493	1	ENSEASG00005002154(PPP1R1B);ENSEASG00005002201(SERPINB13);ENSEASG00005003187(KMO);ENSEASG00005003291(AIM2);ENSEASG00005003993(HIF3A);ENSEASG00005004428(FOSL1);ENSEASG00005006521(IL1A);ENSEASG00005007564(PAX9);ENSEASG00005007840(CTH);ENSEASG00005009249(PIP);ENSEASG00005011145(BIRC3);ENSEASG00005011724(TNFAIP3);ENSEASG00005012076(SNCB);ENSEASG00005012802(ZFP36);ENSEASG00005014080(KNG1);ENSEASG00005…
GO:0031323	regulation of cellular metabolic process	22	0.230769	0.902603	0.593385	1	ENSEASG00005001259(ELAPOR1);ENSEASG00005002154(PPP1R1B);ENSEASG00005002201(SERPINB13);ENSEASG00005003291(AIM2);ENSEASG00005004428(FOSL1);ENSEASG00005006521(IL1A);ENSEASG00005007564(PAX9);ENSEASG00005007840(CTH);ENSEASG00005011145(BIRC3);ENSEASG00005011724(TNFAIP3);ENSEASG00005012802(ZFP36);ENSEASG00005014080(KNG1);ENSEASG00005016127(SIX4);ENSEASG00005016930(SERPINE1);ENSEASG00005018620(COL1A1);EN…
GO:0046483	heterocycle metabolic process	17	0.244139	0.886415	0.611219	1	ENSEASG00005002154(PPP1R1B);ENSEASG00005003291(AIM2);ENSEASG00005003993(HIF3A);ENSEASG00005004428(FOSL1);ENSEASG00005006521(IL1A);ENSEASG00005007564(PAX9);ENSEASG00005007840(CTH);ENSEASG00005011724(TNFAIP3);ENSEASG00005012802(ZFP36);ENSEASG00005016127(SIX4);ENSEASG00005018620(COL1A1);ENSEASG00005027335(SFRP2);ENSEASG00005033801(RIPPLY3);ENSEASG00005034054(SRSF12);ENSEASG00005035882(IL23A);ENSEASG…
GO:0051171	regulation of nitrogen compound metabolic process	19	0.237723	0.885639	0.610442	1	ENSEASG00005002154(PPP1R1B);ENSEASG00005002201(SERPINB13);ENSEASG00005003291(AIM2);ENSEASG00005004428(FOSL1);ENSEASG00005006521(IL1A);ENSEASG00005007564(PAX9);ENSEASG00005007840(CTH);ENSEASG00005011145(BIRC3);ENSEASG00005011724(TNFAIP3);ENSEASG00005012802(ZFP36);ENSEASG00005014080(KNG1);ENSEASG00005016127(SIX4);ENSEASG00005016930(SERPINE1);ENSEASG00005018620(COL1A1);ENSEASG00005027335(SFRP2);ENSE…
GO:0006139	nucleobase-containing compound metabolic process	17	0.244139	0.873627	0.613281	1	ENSEASG00005002154(PPP1R1B);ENSEASG00005003291(AIM2);ENSEASG00005003993(HIF3A);ENSEASG00005004428(FOSL1);ENSEASG00005006521(IL1A);ENSEASG00005007564(PAX9);ENSEASG00005007840(CTH);ENSEASG00005011724(TNFAIP3);ENSEASG00005012802(ZFP36);ENSEASG00005016127(SIX4);ENSEASG00005018620(COL1A1);ENSEASG00005027335(SFRP2);ENSEASG00005033801(RIPPLY3);ENSEASG00005034054(SRSF12);ENSEASG00005035882(IL23A);ENSEASG…
GO:0090304	nucleic acid metabolic process	17	0.244139	0.860778	0.644578	1	ENSEASG00005002154(PPP1R1B);ENSEASG00005003291(AIM2);ENSEASG00005003993(HIF3A);ENSEASG00005004428(FOSL1);ENSEASG00005006521(IL1A);ENSEASG00005007564(PAX9);ENSEASG00005007840(CTH);ENSEASG00005011724(TNFAIP3);ENSEASG00005012802(ZFP36);ENSEASG00005016127(SIX4);ENSEASG00005018620(COL1A1);ENSEASG00005027335(SFRP2);ENSEASG00005033801(RIPPLY3);ENSEASG00005034054(SRSF12);ENSEASG00005035882(IL23A);ENSEASG…
GO:1901701	cellular response to oxygen-containing compound	15	0.242477	0.840122	0.666667	1	ENSEASG00005002154(PPP1R1B);ENSEASG00005005313(OTOP1);ENSEASG00005006825(AQP9);ENSEASG00005008909(CFTR);ENSEASG00005009584(ALDH1A1);ENSEASG00005011724(TNFAIP3);ENSEASG00005012802(ZFP36);ENSEASG00005016930(SERPINE1);ENSEASG00005018620(COL1A1);ENSEASG00005018704(CA2);ENSEASG00005021275(COL3A1);ENSEASG00005026915(CD14);ENSEASG00005033026(CHRM2);ENSEASG00005035143(CXCL8);ENSEASG00005038822(LEP)
GO:1901576	organic substance biosynthetic process	19	0.227514	0.839418	0.67019	1	ENSEASG00005002154(PPP1R1B);ENSEASG00005003291(AIM2);ENSEASG00005003993(HIF3A);ENSEASG00005004428(FOSL1);ENSEASG00005006521(IL1A);ENSEASG00005007564(PAX9);ENSEASG00005007840(CTH);ENSEASG00005008909(CFTR);ENSEASG00005011724(TNFAIP3);ENSEASG00005012802(ZFP36);ENSEASG00005016127(SIX4);ENSEASG00005018620(COL1A1);ENSEASG00005027335(SFRP2);ENSEASG00005027378(B3GALT2);ENSEASG00005027541(GLUL);ENSEASG000…
GO:0044271	cellular nitrogen compound biosynthetic process	16	0.244755	0.823688	0.717268	1	ENSEASG00005002154(PPP1R1B);ENSEASG00005003291(AIM2);ENSEASG00005003993(HIF3A);ENSEASG00005004428(FOSL1);ENSEASG00005006521(IL1A);ENSEASG00005007564(PAX9);ENSEASG00005007840(CTH);ENSEASG00005011724(TNFAIP3);ENSEASG00005012802(ZFP36);ENSEASG00005016127(SIX4);ENSEASG00005018620(COL1A1);ENSEASG00005027335(SFRP2);ENSEASG00005027378(B3GALT2);ENSEASG00005033801(RIPPLY3);ENSEASG00005035882(IL23A);ENSEAS…
GO:0034645	cellular macromolecule biosynthetic process	17	0.227169	0.814545	0.702381	1	ENSEASG00005002154(PPP1R1B);ENSEASG00005003291(AIM2);ENSEASG00005003993(HIF3A);ENSEASG00005004428(FOSL1);ENSEASG00005006521(IL1A);ENSEASG00005007564(PAX9);ENSEASG00005007840(CTH);ENSEASG00005011724(TNFAIP3);ENSEASG00005012802(ZFP36);ENSEASG00005016127(SIX4);ENSEASG00005018620(COL1A1);ENSEASG00005027335(SFRP2);ENSEASG00005027541(GLUL);ENSEASG00005033801(RIPPLY3);ENSEASG00005035882(IL23A);ENSEASG00…
GO:0010033	response to organic substance	23	0.205358	0.801662	0.740443	1	ENSEASG00005002154(PPP1R1B);ENSEASG00005003291(AIM2);ENSEASG00005005313(OTOP1);ENSEASG00005006521(IL1A);ENSEASG00005006825(AQP9);ENSEASG00005007564(PAX9);ENSEASG00005007578(SCN11A);ENSEASG00005007840(CTH);ENSEASG00005008909(CFTR);ENSEASG00005009584(ALDH1A1);ENSEASG00005011724(TNFAIP3);ENSEASG00005012802(ZFP36);ENSEASG00005013083(CHRD);ENSEASG00005016930(SERPINE1);ENSEASG00005018620(COL1A1);ENSEAS…
GO:0009059	macromolecule biosynthetic process	17	0.227169	0.796608	0.73506	1	ENSEASG00005002154(PPP1R1B);ENSEASG00005003291(AIM2);ENSEASG00005003993(HIF3A);ENSEASG00005004428(FOSL1);ENSEASG00005006521(IL1A);ENSEASG00005007564(PAX9);ENSEASG00005007840(CTH);ENSEASG00005011724(TNFAIP3);ENSEASG00005012802(ZFP36);ENSEASG00005016127(SIX4);ENSEASG00005018620(COL1A1);ENSEASG00005027335(SFRP2);ENSEASG00005027541(GLUL);ENSEASG00005033801(RIPPLY3);ENSEASG00005035882(IL23A);ENSEASG00…
GO:0009058	biosynthetic process	20	0.209544	0.796371	0.740964	1	ENSEASG00005002154(PPP1R1B);ENSEASG00005003291(AIM2);ENSEASG00005003993(HIF3A);ENSEASG00005004428(FOSL1);ENSEASG00005006521(IL1A);ENSEASG00005007564(PAX9);ENSEASG00005007840(CTH);ENSEASG00005008909(CFTR);ENSEASG00005011724(TNFAIP3);ENSEASG00005012802(ZFP36);ENSEASG00005016127(SIX4);ENSEASG00005018620(COL1A1);ENSEASG00005027335(SFRP2);ENSEASG00005027378(B3GALT2);ENSEASG00005027541(GLUL);ENSEASG000…
GO:0050896	response to stimulus	42	0.169258	0.785384	0.783951	1	ENSEASG00005000662(ADRA1B);ENSEASG00005001259(ELAPOR1);ENSEASG00005002154(PPP1R1B);ENSEASG00005003187(KMO);ENSEASG00005003291(AIM2);ENSEASG00005003993(HIF3A);ENSEASG00005004428(FOSL1);ENSEASG00005005313(OTOP1);ENSEASG00005006521(IL1A);ENSEASG00005006825(AQP9);ENSEASG00005007564(PAX9);ENSEASG00005007578(SCN11A);ENSEASG00005007729(RASGRP3);ENSEASG00005007840(CTH);ENSEASG00005008909(CFTR);ENSEASG000…
GO:0051234	establishment of localization	18	0.216014	0.777661	0.762097	1	ENSEASG00005005313(OTOP1);ENSEASG00005006521(IL1A);ENSEASG00005006825(AQP9);ENSEASG00005007385(PDZK1);ENSEASG00005007578(SCN11A);ENSEASG00005008829(KCTD7);ENSEASG00005008909(CFTR);ENSEASG00005011724(TNFAIP3);ENSEASG00005012076(SNCB);ENSEASG00005012802(ZFP36);ENSEASG00005016644(MEP1B);ENSEASG00005016930(SERPINE1);ENSEASG00005018620(COL1A1);ENSEASG00005018704(CA2);ENSEASG00005019495(SNCG);ENSEASG00…
GO:0044237	cellular metabolic process	32	0.180244	0.777641	0.790514	0.999221	ENSEASG00005001259(ELAPOR1);ENSEASG00005002154(PPP1R1B);ENSEASG00005002201(SERPINB13);ENSEASG00005003187(KMO);ENSEASG00005003291(AIM2);ENSEASG00005003993(HIF3A);ENSEASG00005004428(FOSL1);ENSEASG00005006521(IL1A);ENSEASG00005007564(PAX9);ENSEASG00005007840(CTH);ENSEASG00005011145(BIRC3);ENSEASG00005011724(TNFAIP3);ENSEASG00005012076(SNCB);ENSEASG00005012802(ZFP36);ENSEASG00005014080(KNG1);ENSEASG0…
GO:0016070	RNA metabolic process	16	0.213248	0.744827	0.796258	1	ENSEASG00005002154(PPP1R1B);ENSEASG00005003291(AIM2);ENSEASG00005003993(HIF3A);ENSEASG00005004428(FOSL1);ENSEASG00005006521(IL1A);ENSEASG00005007564(PAX9);ENSEASG00005007840(CTH);ENSEASG00005011724(TNFAIP3);ENSEASG00005012802(ZFP36);ENSEASG00005016127(SIX4);ENSEASG00005018620(COL1A1);ENSEASG00005027335(SFRP2);ENSEASG00005033801(RIPPLY3);ENSEASG00005034054(SRSF12);ENSEASG00005035882(IL23A);ENSEASG…
GO:0048513	animal organ development	23	0.186354	0.744729	0.818966	1	ENSEASG00005004428(FOSL1);ENSEASG00005005313(OTOP1);ENSEASG00005007564(PAX9);ENSEASG00005007578(SCN11A);ENSEASG00005008909(CFTR);ENSEASG00005011724(TNFAIP3);ENSEASG00005012802(ZFP36);ENSEASG00005013083(CHRD);ENSEASG00005014779(IL7R);ENSEASG00005016127(SIX4);ENSEASG00005016930(SERPINE1);ENSEASG00005018348(MYOC);ENSEASG00005018620(COL1A1);ENSEASG00005021275(COL3A1);ENSEASG00005022239(RXFP1);ENSEASG…
GO:0032501	multicellular organismal process	40	0.166244	0.739866	0.83397	0.996187	ENSEASG00005000462(RND1);ENSEASG00005000471(TNNT3);ENSEASG00005000894(S100A1);ENSEASG00005002154(PPP1R1B);ENSEASG00005003291(AIM2);ENSEASG00005004428(FOSL1);ENSEASG00005005313(OTOP1);ENSEASG00005006521(IL1A);ENSEASG00005007564(PAX9);ENSEASG00005007578(SCN11A);ENSEASG00005007840(CTH);ENSEASG00005008909(CFTR);ENSEASG00005009249(PIP);ENSEASG00005009650(LRRC4B);ENSEASG00005010959(PTPRD);ENSEASG000050…
GO:0034641	cellular nitrogen compound metabolic process	19	0.192734	0.710365	0.825147	1	ENSEASG00005002154(PPP1R1B);ENSEASG00005003291(AIM2);ENSEASG00005003993(HIF3A);ENSEASG00005004428(FOSL1);ENSEASG00005006521(IL1A);ENSEASG00005007564(PAX9);ENSEASG00005007840(CTH);ENSEASG00005011724(TNFAIP3);ENSEASG00005012076(SNCB);ENSEASG00005012802(ZFP36);ENSEASG00005016127(SIX4);ENSEASG00005018620(COL1A1);ENSEASG00005027335(SFRP2);ENSEASG00005027378(B3GALT2);ENSEASG00005033801(RIPPLY3);ENSEASG…
GO:0044267	cellular protein metabolic process	16	0.199895	0.703463	0.848303	1	ENSEASG00005002154(PPP1R1B);ENSEASG00005002201(SERPINB13);ENSEASG00005003291(AIM2);ENSEASG00005007840(CTH);ENSEASG00005011145(BIRC3);ENSEASG00005011724(TNFAIP3);ENSEASG00005012802(ZFP36);ENSEASG00005014080(KNG1);ENSEASG00005016930(SERPINE1);ENSEASG00005021275(COL3A1);ENSEASG00005027335(SFRP2);ENSEASG00005027541(GLUL);ENSEASG00005035882(IL23A);ENSEASG00005036881(FUT2);ENSEASG00005038822(LEP);MSTRG…
GO:1901700	response to oxygen-containing compound	17	0.194948	0.684839	0.85119	1	ENSEASG00005002154(PPP1R1B);ENSEASG00005005313(OTOP1);ENSEASG00005006825(AQP9);ENSEASG00005007578(SCN11A);ENSEASG00005008909(CFTR);ENSEASG00005009584(ALDH1A1);ENSEASG00005011724(TNFAIP3);ENSEASG00005012802(ZFP36);ENSEASG00005016930(SERPINE1);ENSEASG00005018620(COL1A1);ENSEASG00005018704(CA2);ENSEASG00005021275(COL3A1);ENSEASG00005026915(CD14);ENSEASG00005027541(GLUL);ENSEASG00005033026(CHRM2);ENS…
GO:0051716	cellular response to stimulus	34	0.156625	0.676838	0.900406	1	ENSEASG00005000662(ADRA1B);ENSEASG00005001259(ELAPOR1);ENSEASG00005002154(PPP1R1B);ENSEASG00005003291(AIM2);ENSEASG00005004428(FOSL1);ENSEASG00005005313(OTOP1);ENSEASG00005006521(IL1A);ENSEASG00005006825(AQP9);ENSEASG00005007564(PAX9);ENSEASG00005007578(SCN11A);ENSEASG00005007729(RASGRP3);ENSEASG00005007840(CTH);ENSEASG00005008909(CFTR);ENSEASG00005009584(ALDH1A1);ENSEASG00005010959(PTPRD);ENSEAS…
GO:0044249	cellular biosynthetic process	19	0.176506	0.653532	0.885338	1	ENSEASG00005002154(PPP1R1B);ENSEASG00005003291(AIM2);ENSEASG00005003993(HIF3A);ENSEASG00005004428(FOSL1);ENSEASG00005006521(IL1A);ENSEASG00005007564(PAX9);ENSEASG00005007840(CTH);ENSEASG00005011724(TNFAIP3);ENSEASG00005012802(ZFP36);ENSEASG00005016127(SIX4);ENSEASG00005018620(COL1A1);ENSEASG00005027335(SFRP2);ENSEASG00005027378(B3GALT2);ENSEASG00005027541(GLUL);ENSEASG00005033801(RIPPLY3);ENSEASG…
GO:0006810	transport	17	0.181506	0.648741	0.877395	0.99315	ENSEASG00005005313(OTOP1);ENSEASG00005006521(IL1A);ENSEASG00005006825(AQP9);ENSEASG00005007385(PDZK1);ENSEASG00005007578(SCN11A);ENSEASG00005008829(KCTD7);ENSEASG00005008909(CFTR);ENSEASG00005012076(SNCB);ENSEASG00005012802(ZFP36);ENSEASG00005016644(MEP1B);ENSEASG00005016930(SERPINE1);ENSEASG00005018620(COL1A1);ENSEASG00005018704(CA2);ENSEASG00005019495(SNCG);ENSEASG00005026915(CD14);ENSEASG00005…
GO:0002376	immune system process	17	0.177543	0.629606	0.890946	0.992618	ENSEASG00005003291(AIM2);ENSEASG00005005313(OTOP1);ENSEASG00005007578(SCN11A);ENSEASG00005010959(PTPRD);ENSEASG00005011724(TNFAIP3);ENSEASG00005012802(ZFP36);ENSEASG00005014779(IL7R);ENSEASG00005016127(SIX4);ENSEASG00005016930(SERPINE1);ENSEASG00005019020(SELL);ENSEASG00005021275(COL3A1);ENSEASG00005026915(CD14);ENSEASG00005027335(SFRP2);ENSEASG00005034719(GPR171);ENSEASG00005035143(CXCL8);ENSEAS…
GO:0044260	cellular macromolecule metabolic process	24	0.152449	0.597283	0.935685	0.999477	ENSEASG00005002154(PPP1R1B);ENSEASG00005002201(SERPINB13);ENSEASG00005003291(AIM2);ENSEASG00005003993(HIF3A);ENSEASG00005004428(FOSL1);ENSEASG00005006521(IL1A);ENSEASG00005007564(PAX9);ENSEASG00005007840(CTH);ENSEASG00005011145(BIRC3);ENSEASG00005011724(TNFAIP3);ENSEASG00005012802(ZFP36);ENSEASG00005014080(KNG1);ENSEASG00005016127(SIX4);ENSEASG00005016930(SERPINE1);ENSEASG00005018620(COL1A1);ENSE…
GO:0005737	cytoplasm	28	0.139483	0.570725	0.956	0.999722	ENSEASG00005000471(TNNT3);ENSEASG00005000662(ADRA1B);ENSEASG00005000818(CDH15);ENSEASG00005000894(S100A1);ENSEASG00005001259(ELAPOR1);ENSEASG00005002154(PPP1R1B);ENSEASG00005002201(SERPINB13);ENSEASG00005003291(AIM2);ENSEASG00005003993(HIF3A);ENSEASG00005006521(IL1A);ENSEASG00005007335(MLPH);ENSEASG00005007729(RASGRP3);ENSEASG00005008829(KCTD7);ENSEASG00005008909(CFTR);ENSEASG00005009584(ALDH1A1)…
GO:0005622	intracellular anatomical structure	37	0.129698	0.570125	0.954644	0.984036	ENSEASG00005000462(RND1);ENSEASG00005000471(TNNT3);ENSEASG00005000662(ADRA1B);ENSEASG00005000818(CDH15);ENSEASG00005000894(S100A1);ENSEASG00005001259(ELAPOR1);ENSEASG00005002154(PPP1R1B);ENSEASG00005002201(SERPINB13);ENSEASG00005003291(AIM2);ENSEASG00005003993(HIF3A);ENSEASG00005004428(FOSL1);ENSEASG00005006521(IL1A);ENSEASG00005006825(AQP9);ENSEASG00005007335(MLPH);ENSEASG00005007564(PAX9);ENSEA…
GO:0009605	response to external stimulus	19	0.150175	0.563263	0.973577	0.972568	ENSEASG00005001259(ELAPOR1);ENSEASG00005003291(AIM2);ENSEASG00005004428(FOSL1);ENSEASG00005005313(OTOP1);ENSEASG00005007578(SCN11A);ENSEASG00005011724(TNFAIP3);ENSEASG00005012802(ZFP36);ENSEASG00005014080(KNG1);ENSEASG00005014779(IL7R);ENSEASG00005016930(SERPINE1);ENSEASG00005018620(COL1A1);ENSEASG00005021242(FKBP5);ENSEASG00005026915(CD14);ENSEASG00005027335(SFRP2);ENSEASG00005027541(GLUL);ENSEA…
GO:0006950	response to stress	22	0.146411	0.557309	0.934132	0.960724	ENSEASG00005001259(ELAPOR1);ENSEASG00005003187(KMO);ENSEASG00005003291(AIM2);ENSEASG00005003993(HIF3A);ENSEASG00005005313(OTOP1);ENSEASG00005006521(IL1A);ENSEASG00005007578(SCN11A);ENSEASG00005008909(CFTR);ENSEASG00005011321(ASIC4);ENSEASG00005011724(TNFAIP3);ENSEASG00005012802(ZFP36);ENSEASG00005014080(KNG1);ENSEASG00005014779(IL7R);ENSEASG00005016930(SERPINE1);ENSEASG00005021275(COL3A1);ENSEASG…
GO:0016043	cellular component organization	22	-0.358094	-1.37887	0.109756	1	ENSEASG00005000462(RND1);ENSEASG00005001259(ELAPOR1);ENSEASG00005003291(AIM2);ENSEASG00005004428(FOSL1);ENSEASG00005006521(IL1A);ENSEASG00005007578(SCN11A);ENSEASG00005007840(CTH);ENSEASG00005009650(LRRC4B);ENSEASG00005010959(PTPRD);ENSEASG00005012076(SNCB);ENSEASG00005014779(IL7R);ENSEASG00005016127(SIX4);ENSEASG00005016498(EGFL6);ENSEASG00005016930(SERPINE1);ENSEASG00005018348(MYOC);ENSEASG0000…
GO:0071840	cellular component organization or biogenesis	23	-0.345646	-1.34111	0.114851	1	ENSEASG00005000462(RND1);ENSEASG00005001259(ELAPOR1);ENSEASG00005003291(AIM2);ENSEASG00005004428(FOSL1);ENSEASG00005006521(IL1A);ENSEASG00005007578(SCN11A);ENSEASG00005007840(CTH);ENSEASG00005009650(LRRC4B);ENSEASG00005010959(PTPRD);ENSEASG00005012076(SNCB);ENSEASG00005014779(IL7R);ENSEASG00005016127(SIX4);ENSEASG00005016498(EGFL6);ENSEASG00005016930(SERPINE1);ENSEASG00005018348(MYOC);ENSEASG0000…
GO:0071944	cell periphery	29	-0.26986	-1.11062	0.306324	1	ENSEASG00005000462(RND1);ENSEASG00005000662(ADRA1B);ENSEASG00005000818(CDH15);ENSEASG00005001259(ELAPOR1);ENSEASG00005003993(HIF3A);ENSEASG00005005313(OTOP1);ENSEASG00005006825(AQP9);ENSEASG00005007385(PDZK1);ENSEASG00005007578(SCN11A);ENSEASG00005008829(KCTD7);ENSEASG00005008909(CFTR);ENSEASG00005010959(PTPRD);ENSEASG00005014779(IL7R);ENSEASG00005016498(EGFL6);ENSEASG00005016644(MEP1B);ENSEASG00…
GO:2000026	regulation of multicellular organismal development	15	-0.301985	-1.02196	0.447732	1	ENSEASG00005000894(S100A1);ENSEASG00005006521(IL1A);ENSEASG00005008909(CFTR);ENSEASG00005009650(LRRC4B);ENSEASG00005010959(PTPRD);ENSEASG00005012802(ZFP36);ENSEASG00005014779(IL7R);ENSEASG00005016127(SIX4);ENSEASG00005016930(SERPINE1);ENSEASG00005027335(SFRP2);ENSEASG00005027541(GLUL);ENSEASG00005034719(GPR171);ENSEASG00005035143(CXCL8);ENSEASG00005035882(IL23A);ENSEASG00005038822(LEP)
GO:0051240	positive regulation of multicellular organismal process	16	-0.293664	-1.01253	0.44381	1	ENSEASG00005000894(S100A1);ENSEASG00005003291(AIM2);ENSEASG00005006521(IL1A);ENSEASG00005008909(CFTR);ENSEASG00005009650(LRRC4B);ENSEASG00005010959(PTPRD);ENSEASG00005014779(IL7R);ENSEASG00005016127(SIX4);ENSEASG00005016930(SERPINE1);ENSEASG00005018620(COL1A1);ENSEASG00005026915(CD14);ENSEASG00005027335(SFRP2);ENSEASG00005035143(CXCL8);ENSEASG00005035780(DIO3);ENSEASG00005035882(IL23A);ENSEASG000…
GO:0051094	positive regulation of developmental process	17	-0.287175	-1.00258	0.454545	1	ENSEASG00005000894(S100A1);ENSEASG00005006521(IL1A);ENSEASG00005007840(CTH);ENSEASG00005008909(CFTR);ENSEASG00005009650(LRRC4B);ENSEASG00005010959(PTPRD);ENSEASG00005012802(ZFP36);ENSEASG00005014779(IL7R);ENSEASG00005016127(SIX4);ENSEASG00005016930(SERPINE1);ENSEASG00005018348(MYOC);ENSEASG00005018620(COL1A1);ENSEASG00005027335(SFRP2);ENSEASG00005035143(CXCL8);ENSEASG00005035780(DIO3);ENSEASG0000…
GO:0023051	regulation of signaling	19	-0.24361	-0.896947	0.614286	1	ENSEASG00005000662(ADRA1B);ENSEASG00005005313(OTOP1);ENSEASG00005007840(CTH);ENSEASG00005008909(CFTR);ENSEASG00005010959(PTPRD);ENSEASG00005011724(TNFAIP3);ENSEASG00005013083(CHRD);ENSEASG00005014779(IL7R);ENSEASG00005016930(SERPINE1);ENSEASG00005018348(MYOC);ENSEASG00005018620(COL1A1);ENSEASG00005019495(SNCG);ENSEASG00005021275(COL3A1);ENSEASG00005026915(CD14);ENSEASG00005027335(SFRP2);ENSEASG00…
GO:0007166	cell surface receptor signaling pathway	15	-0.258925	-0.885384	0.623529	1	ENSEASG00005003291(AIM2);ENSEASG00005005313(OTOP1);ENSEASG00005006521(IL1A);ENSEASG00005010959(PTPRD);ENSEASG00005011724(TNFAIP3);ENSEASG00005013083(CHRD);ENSEASG00005014779(IL7R);ENSEASG00005016930(SERPINE1);ENSEASG00005018348(MYOC);ENSEASG00005018620(COL1A1);ENSEASG00005021275(COL3A1);ENSEASG00005026915(CD14);ENSEASG00005027335(SFRP2);ENSEASG00005035882(IL23A);ENSEASG00005038822(LEP)
GO:0010646	regulation of cell communication	19	-0.24361	-0.879809	0.606654	1	ENSEASG00005000662(ADRA1B);ENSEASG00005005313(OTOP1);ENSEASG00005007840(CTH);ENSEASG00005008909(CFTR);ENSEASG00005010959(PTPRD);ENSEASG00005011724(TNFAIP3);ENSEASG00005013083(CHRD);ENSEASG00005014779(IL7R);ENSEASG00005016930(SERPINE1);ENSEASG00005018348(MYOC);ENSEASG00005018620(COL1A1);ENSEASG00005019495(SNCG);ENSEASG00005021275(COL3A1);ENSEASG00005026915(CD14);ENSEASG00005027335(SFRP2);ENSEASG00…
GO:0005488	binding	48	-0.186259	-0.862724	0.695481	1	ENSEASG00005000462(RND1);ENSEASG00005000471(TNNT3);ENSEASG00005000662(ADRA1B);ENSEASG00005000894(S100A1);ENSEASG00005002201(SERPINB13);ENSEASG00005002999(TREM1);ENSEASG00005003187(KMO);ENSEASG00005003291(AIM2);ENSEASG00005003993(HIF3A);ENSEASG00005004428(FOSL1);ENSEASG00005006521(IL1A);ENSEASG00005007335(MLPH);ENSEASG00005007385(PDZK1);ENSEASG00005007564(PAX9);ENSEASG00005007729(RASGRP3);ENSEASG0…
GO:0007165	signal transduction	25	-0.214988	-0.858989	0.654076	1	ENSEASG00005000662(ADRA1B);ENSEASG00005003291(AIM2);ENSEASG00005005313(OTOP1);ENSEASG00005006521(IL1A);ENSEASG00005007578(SCN11A);ENSEASG00005007729(RASGRP3);ENSEASG00005007840(CTH);ENSEASG00005010959(PTPRD);ENSEASG00005011724(TNFAIP3);ENSEASG00005012802(ZFP36);ENSEASG00005013083(CHRD);ENSEASG00005014779(IL7R);ENSEASG00005016930(SERPINE1);ENSEASG00005018348(MYOC);ENSEASG00005018620(COL1A1);ENSEAS…
GO:0048522	positive regulation of cellular process	27	-0.211083	-0.853391	0.652015	1	ENSEASG00005000662(ADRA1B);ENSEASG00005001259(ELAPOR1);ENSEASG00005003291(AIM2);ENSEASG00005004428(FOSL1);ENSEASG00005006521(IL1A);ENSEASG00005007385(PDZK1);ENSEASG00005007564(PAX9);ENSEASG00005007840(CTH);ENSEASG00005008909(CFTR);ENSEASG00005009650(LRRC4B);ENSEASG00005010959(PTPRD);ENSEASG00005011145(BIRC3);ENSEASG00005011724(TNFAIP3);ENSEASG00005012802(ZFP36);ENSEASG00005013083(CHRD);ENSEASG000…
GO:0065008	regulation of biological quality	20	-0.220362	-0.837792	0.678715	1	ENSEASG00005002154(PPP1R1B);ENSEASG00005006521(IL1A);ENSEASG00005007578(SCN11A);ENSEASG00005008829(KCTD7);ENSEASG00005008909(CFTR);ENSEASG00005009650(LRRC4B);ENSEASG00005010959(PTPRD);ENSEASG00005011724(TNFAIP3);ENSEASG00005012802(ZFP36);ENSEASG00005014080(KNG1);ENSEASG00005014779(IL7R);ENSEASG00005016127(SIX4);ENSEASG00005016930(SERPINE1);ENSEASG00005017677(ADAM22);ENSEASG00005018348(MYOC);ENSEA…
GO:0050793	regulation of developmental process	22	-0.214467	-0.819543	0.707031	1	ENSEASG00005000894(S100A1);ENSEASG00005006521(IL1A);ENSEASG00005007564(PAX9);ENSEASG00005007840(CTH);ENSEASG00005008909(CFTR);ENSEASG00005009650(LRRC4B);ENSEASG00005010959(PTPRD);ENSEASG00005011724(TNFAIP3);ENSEASG00005012802(ZFP36);ENSEASG00005013083(CHRD);ENSEASG00005014779(IL7R);ENSEASG00005016127(SIX4);ENSEASG00005016930(SERPINE1);ENSEASG00005018348(MYOC);ENSEASG00005018620(COL1A1);ENSEASG000…
GO:0051239	regulation of multicellular organismal process	23	-0.211856	-0.818115	0.691206	1	ENSEASG00005000471(TNNT3);ENSEASG00005000894(S100A1);ENSEASG00005003291(AIM2);ENSEASG00005006521(IL1A);ENSEASG00005007578(SCN11A);ENSEASG00005008909(CFTR);ENSEASG00005009650(LRRC4B);ENSEASG00005010959(PTPRD);ENSEASG00005011724(TNFAIP3);ENSEASG00005012802(ZFP36);ENSEASG00005014080(KNG1);ENSEASG00005014779(IL7R);ENSEASG00005016127(SIX4);ENSEASG00005016930(SERPINE1);ENSEASG00005018620(COL1A1);ENSEAS…
GO:0008150	biological_process	65	-0.165036	-0.816459	0.734694	1	ENSEASG00005000462(RND1);ENSEASG00005000471(TNNT3);ENSEASG00005000662(ADRA1B);ENSEASG00005000894(S100A1);ENSEASG00005001259(ELAPOR1);ENSEASG00005002154(PPP1R1B);ENSEASG00005002201(SERPINB13);ENSEASG00005003187(KMO);ENSEASG00005003291(AIM2);ENSEASG00005003677(TNS4);ENSEASG00005003993(HIF3A);ENSEASG00005004428(FOSL1);ENSEASG00005005313(OTOP1);ENSEASG00005006521(IL1A);ENSEASG00005006825(AQP9);ENSEAS…
GO:0048518	positive regulation of biological process	31	-0.193419	-0.816309	0.743028	1	ENSEASG00005000662(ADRA1B);ENSEASG00005000894(S100A1);ENSEASG00005001259(ELAPOR1);ENSEASG00005003291(AIM2);ENSEASG00005004428(FOSL1);ENSEASG00005006521(IL1A);ENSEASG00005007385(PDZK1);ENSEASG00005007564(PAX9);ENSEASG00005007840(CTH);ENSEASG00005008829(KCTD7);ENSEASG00005008909(CFTR);ENSEASG00005009249(PIP);ENSEASG00005009650(LRRC4B);ENSEASG00005010959(PTPRD);ENSEASG00005011145(BIRC3);ENSEASG00005…
GO:0048869	cellular developmental process	22	-0.210595	-0.808704	0.734774	1	ENSEASG00005000462(RND1);ENSEASG00005006521(IL1A);ENSEASG00005007578(SCN11A);ENSEASG00005007840(CTH);ENSEASG00005008909(CFTR);ENSEASG00005010959(PTPRD);ENSEASG00005012802(ZFP36);ENSEASG00005013083(CHRD);ENSEASG00005014779(IL7R);ENSEASG00005016127(SIX4);ENSEASG00005016930(SERPINE1);ENSEASG00005017677(ADAM22);ENSEASG00005018348(MYOC);ENSEASG00005018620(COL1A1);ENSEASG00005021275(COL3A1);ENSEASG0000…
GO:0030154	cell differentiation	22	-0.210595	-0.805687	0.758265	1	ENSEASG00005000462(RND1);ENSEASG00005006521(IL1A);ENSEASG00005007578(SCN11A);ENSEASG00005007840(CTH);ENSEASG00005008909(CFTR);ENSEASG00005010959(PTPRD);ENSEASG00005012802(ZFP36);ENSEASG00005013083(CHRD);ENSEASG00005014779(IL7R);ENSEASG00005016127(SIX4);ENSEASG00005016930(SERPINE1);ENSEASG00005017677(ADAM22);ENSEASG00005018348(MYOC);ENSEASG00005018620(COL1A1);ENSEASG00005021275(COL3A1);ENSEASG0000…
GO:0009987	cellular process	58	-0.166578	-0.803161	0.782443	1	ENSEASG00005000462(RND1);ENSEASG00005000662(ADRA1B);ENSEASG00005001259(ELAPOR1);ENSEASG00005002154(PPP1R1B);ENSEASG00005002201(SERPINB13);ENSEASG00005003187(KMO);ENSEASG00005003291(AIM2);ENSEASG00005003993(HIF3A);ENSEASG00005004428(FOSL1);ENSEASG00005005313(OTOP1);ENSEASG00005006521(IL1A);ENSEASG00005006825(AQP9);ENSEASG00005007385(PDZK1);ENSEASG00005007564(PAX9);ENSEASG00005007578(SCN11A);ENSEAS…
GO:0009966	regulation of signal transduction	16	-0.230569	-0.793161	0.732558	1	ENSEASG00005000662(ADRA1B);ENSEASG00005005313(OTOP1);ENSEASG00005007840(CTH);ENSEASG00005010959(PTPRD);ENSEASG00005011724(TNFAIP3);ENSEASG00005013083(CHRD);ENSEASG00005014779(IL7R);ENSEASG00005016930(SERPINE1);ENSEASG00005018348(MYOC);ENSEASG00005018620(COL1A1);ENSEASG00005021275(COL3A1);ENSEASG00005026915(CD14);ENSEASG00005027335(SFRP2);ENSEASG00005035143(CXCL8);ENSEASG00005035882(IL23A);ENSEASG…
GO:0050789	regulation of biological process	49	-0.170484	-0.782295	0.796191	1	ENSEASG00005000462(RND1);ENSEASG00005000471(TNNT3);ENSEASG00005000662(ADRA1B);ENSEASG00005000894(S100A1);ENSEASG00005001259(ELAPOR1);ENSEASG00005002154(PPP1R1B);ENSEASG00005002201(SERPINB13);ENSEASG00005003291(AIM2);ENSEASG00005004428(FOSL1);ENSEASG00005005313(OTOP1);ENSEASG00005006521(IL1A);ENSEASG00005007385(PDZK1);ENSEASG00005007564(PAX9);ENSEASG00005007578(SCN11A);ENSEASG00005007729(RASGRP3);…
GO:0065007	biological regulation	50	-0.164195	-0.779313	0.781746	1	ENSEASG00005000462(RND1);ENSEASG00005000471(TNNT3);ENSEASG00005000662(ADRA1B);ENSEASG00005000894(S100A1);ENSEASG00005001259(ELAPOR1);ENSEASG00005002154(PPP1R1B);ENSEASG00005002201(SERPINB13);ENSEASG00005003291(AIM2);ENSEASG00005004428(FOSL1);ENSEASG00005005313(OTOP1);ENSEASG00005006521(IL1A);ENSEASG00005007385(PDZK1);ENSEASG00005007564(PAX9);ENSEASG00005007578(SCN11A);ENSEASG00005007729(RASGRP3);…
GO:0032879	regulation of localization	18	-0.208922	-0.763552	0.766284	1	ENSEASG00005006521(IL1A);ENSEASG00005007385(PDZK1);ENSEASG00005008829(KCTD7);ENSEASG00005008909(CFTR);ENSEASG00005012802(ZFP36);ENSEASG00005013083(CHRD);ENSEASG00005016127(SIX4);ENSEASG00005016930(SERPINE1);ENSEASG00005018348(MYOC);ENSEASG00005018620(COL1A1);ENSEASG00005018704(CA2);ENSEASG00005019495(SNCG);ENSEASG00005021275(COL3A1);ENSEASG00005026915(CD14);ENSEASG00005027335(SFRP2);ENSEASG000050…
GO:0005886	plasma membrane	23	-0.191389	-0.754023	0.781563	1	ENSEASG00005000462(RND1);ENSEASG00005000662(ADRA1B);ENSEASG00005000818(CDH15);ENSEASG00005001259(ELAPOR1);ENSEASG00005003993(HIF3A);ENSEASG00005005313(OTOP1);ENSEASG00005006825(AQP9);ENSEASG00005007385(PDZK1);ENSEASG00005007578(SCN11A);ENSEASG00005008829(KCTD7);ENSEASG00005008909(CFTR);ENSEASG00005010959(PTPRD);ENSEASG00005014779(IL7R);ENSEASG00005016644(MEP1B);ENSEASG00005017269(MLNR);ENSEASG000…
GO:0023052	signaling	28	-0.184205	-0.753677	0.795591	1	ENSEASG00005000662(ADRA1B);ENSEASG00005003291(AIM2);ENSEASG00005005313(OTOP1);ENSEASG00005006521(IL1A);ENSEASG00005007578(SCN11A);ENSEASG00005007729(RASGRP3);ENSEASG00005007840(CTH);ENSEASG00005008909(CFTR);ENSEASG00005010959(PTPRD);ENSEASG00005011724(TNFAIP3);ENSEASG00005012076(SNCB);ENSEASG00005012802(ZFP36);ENSEASG00005013083(CHRD);ENSEASG00005014779(IL7R);ENSEASG00005016930(SERPINE1);ENSEASG0…
GO:0005515	protein binding	35	-0.172024	-0.740168	0.812	1	ENSEASG00005000462(RND1);ENSEASG00005000471(TNNT3);ENSEASG00005000662(ADRA1B);ENSEASG00005000894(S100A1);ENSEASG00005002201(SERPINB13);ENSEASG00005002999(TREM1);ENSEASG00005003291(AIM2);ENSEASG00005006521(IL1A);ENSEASG00005007335(MLPH);ENSEASG00005007385(PDZK1);ENSEASG00005007729(RASGRP3);ENSEASG00005007840(CTH);ENSEASG00005008909(CFTR);ENSEASG00005009249(PIP);ENSEASG00005009650(LRRC4B);ENSEASG00…
GO:0050794	regulation of cellular process	45	-0.163465	-0.736487	0.829787	1	ENSEASG00005000462(RND1);ENSEASG00005000662(ADRA1B);ENSEASG00005001259(ELAPOR1);ENSEASG00005002154(PPP1R1B);ENSEASG00005002201(SERPINB13);ENSEASG00005003291(AIM2);ENSEASG00005004428(FOSL1);ENSEASG00005005313(OTOP1);ENSEASG00005006521(IL1A);ENSEASG00005007385(PDZK1);ENSEASG00005007564(PAX9);ENSEASG00005007578(SCN11A);ENSEASG00005007729(RASGRP3);ENSEASG00005007840(CTH);ENSEASG00005008909(CFTR);ENSE…
GO:0048731	system development	31	-0.166314	-0.69388	0.858824	1	ENSEASG00005000462(RND1);ENSEASG00005000894(S100A1);ENSEASG00005004428(FOSL1);ENSEASG00005005313(OTOP1);ENSEASG00005006521(IL1A);ENSEASG00005007564(PAX9);ENSEASG00005007578(SCN11A);ENSEASG00005007840(CTH);ENSEASG00005008909(CFTR);ENSEASG00005009650(LRRC4B);ENSEASG00005010959(PTPRD);ENSEASG00005011724(TNFAIP3);ENSEASG00005012802(ZFP36);ENSEASG00005013083(CHRD);ENSEASG00005014779(IL7R);ENSEASG00005…
GO:0007275	multicellular organism development	31	-0.166314	-0.687585	0.891732	1	ENSEASG00005000462(RND1);ENSEASG00005000894(S100A1);ENSEASG00005004428(FOSL1);ENSEASG00005005313(OTOP1);ENSEASG00005006521(IL1A);ENSEASG00005007564(PAX9);ENSEASG00005007578(SCN11A);ENSEASG00005007840(CTH);ENSEASG00005008909(CFTR);ENSEASG00005009650(LRRC4B);ENSEASG00005010959(PTPRD);ENSEASG00005011724(TNFAIP3);ENSEASG00005012802(ZFP36);ENSEASG00005013083(CHRD);ENSEASG00005014779(IL7R);ENSEASG00005…
GO:0048856	anatomical structure development	32	-0.158979	-0.674445	0.881764	1	ENSEASG00005000462(RND1);ENSEASG00005000894(S100A1);ENSEASG00005004428(FOSL1);ENSEASG00005005313(OTOP1);ENSEASG00005006521(IL1A);ENSEASG00005007564(PAX9);ENSEASG00005007578(SCN11A);ENSEASG00005007840(CTH);ENSEASG00005008909(CFTR);ENSEASG00005009650(LRRC4B);ENSEASG00005010959(PTPRD);ENSEASG00005011724(TNFAIP3);ENSEASG00005012802(ZFP36);ENSEASG00005013083(CHRD);ENSEASG00005014779(IL7R);ENSEASG00005…
GO:0032502	developmental process	32	-0.158979	-0.670302	0.878327	1	ENSEASG00005000462(RND1);ENSEASG00005000894(S100A1);ENSEASG00005004428(FOSL1);ENSEASG00005005313(OTOP1);ENSEASG00005006521(IL1A);ENSEASG00005007564(PAX9);ENSEASG00005007578(SCN11A);ENSEASG00005007840(CTH);ENSEASG00005008909(CFTR);ENSEASG00005009650(LRRC4B);ENSEASG00005010959(PTPRD);ENSEASG00005011724(TNFAIP3);ENSEASG00005012802(ZFP36);ENSEASG00005013083(CHRD);ENSEASG00005014779(IL7R);ENSEASG00005…
GO:0048583	regulation of response to stimulus	19	-0.17893	-0.668177	0.868472	1	ENSEASG00005000662(ADRA1B);ENSEASG00005003291(AIM2);ENSEASG00005005313(OTOP1);ENSEASG00005007840(CTH);ENSEASG00005010959(PTPRD);ENSEASG00005011724(TNFAIP3);ENSEASG00005012802(ZFP36);ENSEASG00005013083(CHRD);ENSEASG00005014080(KNG1);ENSEASG00005014779(IL7R);ENSEASG00005016930(SERPINE1);ENSEASG00005018348(MYOC);ENSEASG00005018620(COL1A1);ENSEASG00005021275(COL3A1);ENSEASG00005026915(CD14);ENSEASG00…
GO:0003674	molecular_function	60	-0.135201	-0.656233	0.934489	1	ENSEASG00005000462(RND1);ENSEASG00005000471(TNNT3);ENSEASG00005000662(ADRA1B);ENSEASG00005000894(S100A1);ENSEASG00005002154(PPP1R1B);ENSEASG00005002201(SERPINB13);ENSEASG00005002999(TREM1);ENSEASG00005003187(KMO);ENSEASG00005003291(AIM2);ENSEASG00005003993(HIF3A);ENSEASG00005004428(FOSL1);ENSEASG00005005313(OTOP1);ENSEASG00005006521(IL1A);ENSEASG00005006825(AQP9);ENSEASG00005007335(MLPH);ENSEASG0…
GO:0110165	cellular anatomical entity	58	-0.134476	-0.646826	0.903226	1	ENSEASG00005000462(RND1);ENSEASG00005000471(TNNT3);ENSEASG00005000662(ADRA1B);ENSEASG00005000818(CDH15);ENSEASG00005000894(S100A1);ENSEASG00005001259(ELAPOR1);ENSEASG00005002154(PPP1R1B);ENSEASG00005002201(SERPINB13);ENSEASG00005003291(AIM2);ENSEASG00005003677(TNS4);ENSEASG00005003993(HIF3A);ENSEASG00005004428(FOSL1);ENSEASG00005005313(OTOP1);ENSEASG00005006521(IL1A);ENSEASG00005006825(AQP9);ENSE…
GO:0007154	cell communication	31	-0.153288	-0.635359	0.921488	1	ENSEASG00005000662(ADRA1B);ENSEASG00005001259(ELAPOR1);ENSEASG00005003291(AIM2);ENSEASG00005004428(FOSL1);ENSEASG00005005313(OTOP1);ENSEASG00005006521(IL1A);ENSEASG00005007578(SCN11A);ENSEASG00005007729(RASGRP3);ENSEASG00005007840(CTH);ENSEASG00005008909(CFTR);ENSEASG00005010959(PTPRD);ENSEASG00005011724(TNFAIP3);ENSEASG00005012076(SNCB);ENSEASG00005012802(ZFP36);ENSEASG00005013083(CHRD);ENSEASG0…
GO:0016020	membrane	26	-0.159701	-0.624331	0.944444	0.993287	ENSEASG00005000462(RND1);ENSEASG00005000662(ADRA1B);ENSEASG00005000818(CDH15);ENSEASG00005001259(ELAPOR1);ENSEASG00005003993(HIF3A);ENSEASG00005005313(OTOP1);ENSEASG00005006825(AQP9);ENSEASG00005007385(PDZK1);ENSEASG00005007578(SCN11A);ENSEASG00005008829(KCTD7);ENSEASG00005008909(CFTR);ENSEASG00005010959(PTPRD);ENSEASG00005014026(CLCA1);ENSEASG00005014779(IL7R);ENSEASG00005016644(MEP1B);ENSEASG00…
GO:0005575	cellular_component	59	-0.128983	-0.611421	0.972325	0.976213	ENSEASG00005000462(RND1);ENSEASG00005000471(TNNT3);ENSEASG00005000662(ADRA1B);ENSEASG00005000818(CDH15);ENSEASG00005000894(S100A1);ENSEASG00005001259(ELAPOR1);ENSEASG00005002154(PPP1R1B);ENSEASG00005002201(SERPINB13);ENSEASG00005003291(AIM2);ENSEASG00005003677(TNS4);ENSEASG00005003993(HIF3A);ENSEASG00005004428(FOSL1);ENSEASG00005005313(OTOP1);ENSEASG00005006521(IL1A);ENSEASG00005006825(AQP9);ENSE…
GO:0009653	anatomical structure morphogenesis	20	-0.147977	-0.553729	0.951417	0.986015	ENSEASG00005000894(S100A1);ENSEASG00005005313(OTOP1);ENSEASG00005006521(IL1A);ENSEASG00005007564(PAX9);ENSEASG00005007578(SCN11A);ENSEASG00005008909(CFTR);ENSEASG00005010959(PTPRD);ENSEASG00005011724(TNFAIP3);ENSEASG00005014779(IL7R);ENSEASG00005016127(SIX4);ENSEASG00005016930(SERPINE1);ENSEASG00005018348(MYOC);ENSEASG00005018620(COL1A1);ENSEASG00005021275(COL3A1);ENSEASG00005022239(RXFP1);ENSEAS…
GO:0051179	localization	28	-0.103192	-0.423491	1	0.995986	ENSEASG00005003677(TNS4);ENSEASG00005005313(OTOP1);ENSEASG00005006521(IL1A);ENSEASG00005006825(AQP9);ENSEASG00005007385(PDZK1);ENSEASG00005007578(SCN11A);ENSEASG00005008829(KCTD7);ENSEASG00005008909(CFTR);ENSEASG00005011724(TNFAIP3);ENSEASG00005012076(SNCB);ENSEASG00005012802(ZFP36);ENSEASG00005013083(CHRD);ENSEASG00005016127(SIX4);ENSEASG00005016644(MEP1B);ENSEASG00005016930(SERPINE1);ENSEASG000…

## Sheet: MD-vs-OD.go.Gsea
id	name	SIZE	ES	NES	NOM p-val	FDR q-val	Genes
GO:0009966	regulation of signal transduction	16	-0.470097	-2.03377	0.00696864	0.219969	ENSEASG00005000662(ADRA1B);ENSEASG00005005313(OTOP1);ENSEASG00005007840(CTH);ENSEASG00005010959(PTPRD);ENSEASG00005011724(TNFAIP3);ENSEASG00005013083(CHRD);ENSEASG00005014779(IL7R);ENSEASG00005016930(SERPINE1);ENSEASG00005018348(MYOC);ENSEASG00005018620(COL1A1);ENSEASG00005021275(COL3A1);ENSEASG00005026915(CD14);ENSEASG00005027335(SFRP2);ENSEASG00005035143(CXCL8);ENSEASG00005035882(IL23A);ENSEASG…
GO:0007166	cell surface receptor signaling pathway	15	-0.456155	-1.98806	0.00344828	0.155981	ENSEASG00005003291(AIM2);ENSEASG00005005313(OTOP1);ENSEASG00005006521(IL1A);ENSEASG00005010959(PTPRD);ENSEASG00005011724(TNFAIP3);ENSEASG00005013083(CHRD);ENSEASG00005014779(IL7R);ENSEASG00005016930(SERPINE1);ENSEASG00005018348(MYOC);ENSEASG00005018620(COL1A1);ENSEASG00005021275(COL3A1);ENSEASG00005026915(CD14);ENSEASG00005027335(SFRP2);ENSEASG00005035882(IL23A);ENSEASG00005038822(LEP)
GO:0048583	regulation of response to stimulus	19	-0.374182	-1.79882	0.0165289	0.320406	ENSEASG00005000662(ADRA1B);ENSEASG00005003291(AIM2);ENSEASG00005005313(OTOP1);ENSEASG00005007840(CTH);ENSEASG00005010959(PTPRD);ENSEASG00005011724(TNFAIP3);ENSEASG00005012802(ZFP36);ENSEASG00005013083(CHRD);ENSEASG00005014080(KNG1);ENSEASG00005014779(IL7R);ENSEASG00005016930(SERPINE1);ENSEASG00005018348(MYOC);ENSEASG00005018620(COL1A1);ENSEASG00005021275(COL3A1);ENSEASG00005026915(CD14);ENSEASG00…
GO:0002376	immune system process	17	-0.383703	-1.79246	0.00732601	0.249919	ENSEASG00005003291(AIM2);ENSEASG00005005313(OTOP1);ENSEASG00005007578(SCN11A);ENSEASG00005010959(PTPRD);ENSEASG00005011724(TNFAIP3);ENSEASG00005012802(ZFP36);ENSEASG00005014779(IL7R);ENSEASG00005016127(SIX4);ENSEASG00005016930(SERPINE1);ENSEASG00005019020(SELL);ENSEASG00005021275(COL3A1);ENSEASG00005026915(CD14);ENSEASG00005027335(SFRP2);ENSEASG00005034719(GPR171);ENSEASG00005035143(CXCL8);ENSEAS…
GO:0023051	regulation of signaling	19	-0.371748	-1.77966	0.0118577	0.212329	ENSEASG00005000662(ADRA1B);ENSEASG00005005313(OTOP1);ENSEASG00005007840(CTH);ENSEASG00005008909(CFTR);ENSEASG00005010959(PTPRD);ENSEASG00005011724(TNFAIP3);ENSEASG00005013083(CHRD);ENSEASG00005014779(IL7R);ENSEASG00005016930(SERPINE1);ENSEASG00005018348(MYOC);ENSEASG00005018620(COL1A1);ENSEASG00005019495(SNCG);ENSEASG00005021275(COL3A1);ENSEASG00005026915(CD14);ENSEASG00005027335(SFRP2);ENSEASG00…
GO:0010468	regulation of gene expression	19	-0.369428	-1.75332	0.0125	0.219094	ENSEASG00005003291(AIM2);ENSEASG00005004428(FOSL1);ENSEASG00005006521(IL1A);ENSEASG00005007564(PAX9);ENSEASG00005007840(CTH);ENSEASG00005009249(PIP);ENSEASG00005011724(TNFAIP3);ENSEASG00005012802(ZFP36);ENSEASG00005014779(IL7R);ENSEASG00005016127(SIX4);ENSEASG00005016930(SERPINE1);ENSEASG00005018620(COL1A1);ENSEASG00005026915(CD14);ENSEASG00005027335(SFRP2);ENSEASG00005033801(RIPPLY3);ENSEASG0000…
GO:0010646	regulation of cell communication	19	-0.371748	-1.74382	0.0182482	0.196896	ENSEASG00005000662(ADRA1B);ENSEASG00005005313(OTOP1);ENSEASG00005007840(CTH);ENSEASG00005008909(CFTR);ENSEASG00005010959(PTPRD);ENSEASG00005011724(TNFAIP3);ENSEASG00005013083(CHRD);ENSEASG00005014779(IL7R);ENSEASG00005016930(SERPINE1);ENSEASG00005018348(MYOC);ENSEASG00005018620(COL1A1);ENSEASG00005019495(SNCG);ENSEASG00005021275(COL3A1);ENSEASG00005026915(CD14);ENSEASG00005027335(SFRP2);ENSEASG00…
GO:0010604	positive regulation of macromolecule metabolic process	17	-0.376394	-1.72537	0.0233463	0.187191	ENSEASG00005003291(AIM2);ENSEASG00005004428(FOSL1);ENSEASG00005006521(IL1A);ENSEASG00005007564(PAX9);ENSEASG00005009249(PIP);ENSEASG00005011145(BIRC3);ENSEASG00005011724(TNFAIP3);ENSEASG00005012802(ZFP36);ENSEASG00005014779(IL7R);ENSEASG00005016127(SIX4);ENSEASG00005016930(SERPINE1);ENSEASG00005018620(COL1A1);ENSEASG00005026915(CD14);ENSEASG00005027335(SFRP2);ENSEASG00005035143(CXCL8);ENSEASG0000…
GO:0009893	positive regulation of metabolic process	18	-0.361082	-1.70314	0.0264151	0.192025	ENSEASG00005001259(ELAPOR1);ENSEASG00005003291(AIM2);ENSEASG00005004428(FOSL1);ENSEASG00005006521(IL1A);ENSEASG00005007564(PAX9);ENSEASG00005009249(PIP);ENSEASG00005011145(BIRC3);ENSEASG00005011724(TNFAIP3);ENSEASG00005012802(ZFP36);ENSEASG00005014779(IL7R);ENSEASG00005016127(SIX4);ENSEASG00005016930(SERPINE1);ENSEASG00005018620(COL1A1);ENSEASG00005026915(CD14);ENSEASG00005027335(SFRP2);ENSEASG00…
GO:0009605	response to external stimulus	19	-0.357929	-1.67844	0.0325203	0.202969	ENSEASG00005001259(ELAPOR1);ENSEASG00005003291(AIM2);ENSEASG00005004428(FOSL1);ENSEASG00005005313(OTOP1);ENSEASG00005007578(SCN11A);ENSEASG00005011724(TNFAIP3);ENSEASG00005012802(ZFP36);ENSEASG00005014080(KNG1);ENSEASG00005014779(IL7R);ENSEASG00005016930(SERPINE1);ENSEASG00005018620(COL1A1);ENSEASG00005021242(FKBP5);ENSEASG00005026915(CD14);ENSEASG00005027335(SFRP2);ENSEASG00005027541(GLUL);ENSEA…
GO:0010467	gene expression	22	-0.325067	-1.6286	0.0212766	0.242058	ENSEASG00005002154(PPP1R1B);ENSEASG00005003291(AIM2);ENSEASG00005003993(HIF3A);ENSEASG00005004428(FOSL1);ENSEASG00005006521(IL1A);ENSEASG00005007564(PAX9);ENSEASG00005007840(CTH);ENSEASG00005009249(PIP);ENSEASG00005011724(TNFAIP3);ENSEASG00005012802(ZFP36);ENSEASG00005014779(IL7R);ENSEASG00005016127(SIX4);ENSEASG00005016930(SERPINE1);ENSEASG00005018620(COL1A1);ENSEASG00005021275(COL3A1);ENSEASG00…
GO:0048513	animal organ development	23	-0.313693	-1.57725	0.0445344	0.298026	ENSEASG00005004428(FOSL1);ENSEASG00005005313(OTOP1);ENSEASG00005007564(PAX9);ENSEASG00005007578(SCN11A);ENSEASG00005008909(CFTR);ENSEASG00005011724(TNFAIP3);ENSEASG00005012802(ZFP36);ENSEASG00005013083(CHRD);ENSEASG00005014779(IL7R);ENSEASG00005016127(SIX4);ENSEASG00005016930(SERPINE1);ENSEASG00005018348(MYOC);ENSEASG00005018620(COL1A1);ENSEASG00005021275(COL3A1);ENSEASG00005022239(RXFP1);ENSEASG…
GO:0009653	anatomical structure morphogenesis	20	-0.310801	-1.48301	0.0522088	0.419417	ENSEASG00005000894(S100A1);ENSEASG00005005313(OTOP1);ENSEASG00005006521(IL1A);ENSEASG00005007564(PAX9);ENSEASG00005007578(SCN11A);ENSEASG00005008909(CFTR);ENSEASG00005010959(PTPRD);ENSEASG00005011724(TNFAIP3);ENSEASG00005014779(IL7R);ENSEASG00005016127(SIX4);ENSEASG00005016930(SERPINE1);ENSEASG00005018348(MYOC);ENSEASG00005018620(COL1A1);ENSEASG00005021275(COL3A1);ENSEASG00005022239(RXFP1);ENSEAS…
GO:0019222	regulation of metabolic process	25	-0.267217	-1.45554	0.0725389	0.445033	ENSEASG00005001259(ELAPOR1);ENSEASG00005002154(PPP1R1B);ENSEASG00005002201(SERPINB13);ENSEASG00005003291(AIM2);ENSEASG00005004428(FOSL1);ENSEASG00005006521(IL1A);ENSEASG00005007564(PAX9);ENSEASG00005007840(CTH);ENSEASG00005009249(PIP);ENSEASG00005011145(BIRC3);ENSEASG00005011724(TNFAIP3);ENSEASG00005012802(ZFP36);ENSEASG00005014080(KNG1);ENSEASG00005014779(IL7R);ENSEASG00005016127(SIX4);ENSEASG00…
GO:0060255	regulation of macromolecule metabolic process	23	-0.292933	-1.44091	0.0826446	0.448471	ENSEASG00005002154(PPP1R1B);ENSEASG00005002201(SERPINB13);ENSEASG00005003291(AIM2);ENSEASG00005004428(FOSL1);ENSEASG00005006521(IL1A);ENSEASG00005007564(PAX9);ENSEASG00005007840(CTH);ENSEASG00005009249(PIP);ENSEASG00005011145(BIRC3);ENSEASG00005011724(TNFAIP3);ENSEASG00005012802(ZFP36);ENSEASG00005014080(KNG1);ENSEASG00005014779(IL7R);ENSEASG00005016127(SIX4);ENSEASG00005016930(SERPINE1);ENSEASG0…
GO:0048519	negative regulation of biological process	27	-0.263917	-1.43444	0.0818182	0.43085	ENSEASG00005000462(RND1);ENSEASG00005002154(PPP1R1B);ENSEASG00005002201(SERPINB13);ENSEASG00005005313(OTOP1);ENSEASG00005006521(IL1A);ENSEASG00005007564(PAX9);ENSEASG00005007840(CTH);ENSEASG00005009249(PIP);ENSEASG00005010959(PTPRD);ENSEASG00005011724(TNFAIP3);ENSEASG00005012076(SNCB);ENSEASG00005012802(ZFP36);ENSEASG00005013083(CHRD);ENSEASG00005014080(KNG1);ENSEASG00005014779(IL7R);ENSEASG00005…
GO:0048523	negative regulation of cellular process	26	-0.271494	-1.43184	0.0594059	0.409307	ENSEASG00005000462(RND1);ENSEASG00005002154(PPP1R1B);ENSEASG00005002201(SERPINB13);ENSEASG00005005313(OTOP1);ENSEASG00005006521(IL1A);ENSEASG00005007564(PAX9);ENSEASG00005007840(CTH);ENSEASG00005009249(PIP);ENSEASG00005010959(PTPRD);ENSEASG00005011724(TNFAIP3);ENSEASG00005012076(SNCB);ENSEASG00005012802(ZFP36);ENSEASG00005013083(CHRD);ENSEASG00005014080(KNG1);ENSEASG00005014779(IL7R);ENSEASG00005…
GO:0048522	positive regulation of cellular process	27	-0.271364	-1.43104	0.055794	0.387878	ENSEASG00005000662(ADRA1B);ENSEASG00005001259(ELAPOR1);ENSEASG00005003291(AIM2);ENSEASG00005004428(FOSL1);ENSEASG00005006521(IL1A);ENSEASG00005007385(PDZK1);ENSEASG00005007564(PAX9);ENSEASG00005007840(CTH);ENSEASG00005008909(CFTR);ENSEASG00005009650(LRRC4B);ENSEASG00005010959(PTPRD);ENSEASG00005011145(BIRC3);ENSEASG00005011724(TNFAIP3);ENSEASG00005012802(ZFP36);ENSEASG00005013083(CHRD);ENSEASG000…
GO:2000026	regulation of multicellular organismal development	15	-0.326237	-1.38784	0.106897	0.451614	ENSEASG00005000894(S100A1);ENSEASG00005006521(IL1A);ENSEASG00005008909(CFTR);ENSEASG00005009650(LRRC4B);ENSEASG00005010959(PTPRD);ENSEASG00005012802(ZFP36);ENSEASG00005014779(IL7R);ENSEASG00005016127(SIX4);ENSEASG00005016930(SERPINE1);ENSEASG00005027335(SFRP2);ENSEASG00005027541(GLUL);ENSEASG00005034719(GPR171);ENSEASG00005035143(CXCL8);ENSEASG00005035882(IL23A);ENSEASG00005038822(LEP)
GO:0071310	cellular response to organic substance	19	-0.291606	-1.35452	0.114815	0.503807	ENSEASG00005002154(PPP1R1B);ENSEASG00005003291(AIM2);ENSEASG00005005313(OTOP1);ENSEASG00005006521(IL1A);ENSEASG00005006825(AQP9);ENSEASG00005007564(PAX9);ENSEASG00005007840(CTH);ENSEASG00005008909(CFTR);ENSEASG00005011724(TNFAIP3);ENSEASG00005012802(ZFP36);ENSEASG00005013083(CHRD);ENSEASG00005016930(SERPINE1);ENSEASG00005018620(COL1A1);ENSEASG00005018704(CA2);ENSEASG00005021275(COL3A1);ENSEASG000…
GO:0007165	signal transduction	25	-0.262001	-1.34377	0.104762	0.503133	ENSEASG00005000662(ADRA1B);ENSEASG00005003291(AIM2);ENSEASG00005005313(OTOP1);ENSEASG00005006521(IL1A);ENSEASG00005007578(SCN11A);ENSEASG00005007729(RASGRP3);ENSEASG00005007840(CTH);ENSEASG00005010959(PTPRD);ENSEASG00005011724(TNFAIP3);ENSEASG00005012802(ZFP36);ENSEASG00005013083(CHRD);ENSEASG00005014779(IL7R);ENSEASG00005016930(SERPINE1);ENSEASG00005018348(MYOC);ENSEASG00005018620(COL1A1);ENSEAS…
GO:0051240	positive regulation of multicellular organismal process	16	-0.313182	-1.33111	0.146953	0.503785	ENSEASG00005000894(S100A1);ENSEASG00005003291(AIM2);ENSEASG00005006521(IL1A);ENSEASG00005008909(CFTR);ENSEASG00005009650(LRRC4B);ENSEASG00005010959(PTPRD);ENSEASG00005014779(IL7R);ENSEASG00005016127(SIX4);ENSEASG00005016930(SERPINE1);ENSEASG00005018620(COL1A1);ENSEASG00005026915(CD14);ENSEASG00005027335(SFRP2);ENSEASG00005035143(CXCL8);ENSEASG00005035780(DIO3);ENSEASG00005035882(IL23A);ENSEASG000…
GO:0048731	system development	31	-0.228846	-1.29352	0.158654	0.568578	ENSEASG00005000462(RND1);ENSEASG00005000894(S100A1);ENSEASG00005004428(FOSL1);ENSEASG00005005313(OTOP1);ENSEASG00005006521(IL1A);ENSEASG00005007564(PAX9);ENSEASG00005007578(SCN11A);ENSEASG00005007840(CTH);ENSEASG00005008909(CFTR);ENSEASG00005009650(LRRC4B);ENSEASG00005010959(PTPRD);ENSEASG00005011724(TNFAIP3);ENSEASG00005012802(ZFP36);ENSEASG00005013083(CHRD);ENSEASG00005014779(IL7R);ENSEASG00005…
GO:0032502	developmental process	32	-0.221677	-1.28312	0.146789	0.56825	ENSEASG00005000462(RND1);ENSEASG00005000894(S100A1);ENSEASG00005004428(FOSL1);ENSEASG00005005313(OTOP1);ENSEASG00005006521(IL1A);ENSEASG00005007564(PAX9);ENSEASG00005007578(SCN11A);ENSEASG00005007840(CTH);ENSEASG00005008909(CFTR);ENSEASG00005009650(LRRC4B);ENSEASG00005010959(PTPRD);ENSEASG00005011724(TNFAIP3);ENSEASG00005012802(ZFP36);ENSEASG00005013083(CHRD);ENSEASG00005014779(IL7R);ENSEASG00005…
GO:0007275	multicellular organism development	31	-0.228846	-1.27917	0.171429	0.553515	ENSEASG00005000462(RND1);ENSEASG00005000894(S100A1);ENSEASG00005004428(FOSL1);ENSEASG00005005313(OTOP1);ENSEASG00005006521(IL1A);ENSEASG00005007564(PAX9);ENSEASG00005007578(SCN11A);ENSEASG00005007840(CTH);ENSEASG00005008909(CFTR);ENSEASG00005009650(LRRC4B);ENSEASG00005010959(PTPRD);ENSEASG00005011724(TNFAIP3);ENSEASG00005012802(ZFP36);ENSEASG00005013083(CHRD);ENSEASG00005014779(IL7R);ENSEASG00005…
GO:0023052	signaling	28	-0.234827	-1.27619	0.163551	0.539752	ENSEASG00005000662(ADRA1B);ENSEASG00005003291(AIM2);ENSEASG00005005313(OTOP1);ENSEASG00005006521(IL1A);ENSEASG00005007578(SCN11A);ENSEASG00005007729(RASGRP3);ENSEASG00005007840(CTH);ENSEASG00005008909(CFTR);ENSEASG00005010959(PTPRD);ENSEASG00005011724(TNFAIP3);ENSEASG00005012076(SNCB);ENSEASG00005012802(ZFP36);ENSEASG00005013083(CHRD);ENSEASG00005014779(IL7R);ENSEASG00005016930(SERPINE1);ENSEASG0…
GO:0048856	anatomical structure development	32	-0.221677	-1.25646	0.172043	0.562768	ENSEASG00005000462(RND1);ENSEASG00005000894(S100A1);ENSEASG00005004428(FOSL1);ENSEASG00005005313(OTOP1);ENSEASG00005006521(IL1A);ENSEASG00005007564(PAX9);ENSEASG00005007578(SCN11A);ENSEASG00005007840(CTH);ENSEASG00005008909(CFTR);ENSEASG00005009650(LRRC4B);ENSEASG00005010959(PTPRD);ENSEASG00005011724(TNFAIP3);ENSEASG00005012802(ZFP36);ENSEASG00005013083(CHRD);ENSEASG00005014779(IL7R);ENSEASG00005…
GO:0050793	regulation of developmental process	22	-0.246232	-1.24962	0.163866	0.55922	ENSEASG00005000894(S100A1);ENSEASG00005006521(IL1A);ENSEASG00005007564(PAX9);ENSEASG00005007840(CTH);ENSEASG00005008909(CFTR);ENSEASG00005009650(LRRC4B);ENSEASG00005010959(PTPRD);ENSEASG00005011724(TNFAIP3);ENSEASG00005012802(ZFP36);ENSEASG00005013083(CHRD);ENSEASG00005014779(IL7R);ENSEASG00005016127(SIX4);ENSEASG00005016930(SERPINE1);ENSEASG00005018348(MYOC);ENSEASG00005018620(COL1A1);ENSEASG000…
GO:0043170	macromolecule metabolic process	29	-0.220151	-1.24847	0.160976	0.544486	ENSEASG00005002154(PPP1R1B);ENSEASG00005002201(SERPINB13);ENSEASG00005003291(AIM2);ENSEASG00005003993(HIF3A);ENSEASG00005004428(FOSL1);ENSEASG00005006521(IL1A);ENSEASG00005007564(PAX9);ENSEASG00005007840(CTH);ENSEASG00005009249(PIP);ENSEASG00005011145(BIRC3);ENSEASG00005011724(TNFAIP3);ENSEASG00005012802(ZFP36);ENSEASG00005014080(KNG1);ENSEASG00005014779(IL7R);ENSEASG00005016127(SIX4);ENSEASG0000…
GO:0007154	cell communication	31	-0.217596	-1.24183	0.171717	0.541919	ENSEASG00005000662(ADRA1B);ENSEASG00005001259(ELAPOR1);ENSEASG00005003291(AIM2);ENSEASG00005004428(FOSL1);ENSEASG00005005313(OTOP1);ENSEASG00005006521(IL1A);ENSEASG00005007578(SCN11A);ENSEASG00005007729(RASGRP3);ENSEASG00005007840(CTH);ENSEASG00005008909(CFTR);ENSEASG00005010959(PTPRD);ENSEASG00005011724(TNFAIP3);ENSEASG00005012076(SNCB);ENSEASG00005012802(ZFP36);ENSEASG00005013083(CHRD);ENSEASG0…
GO:0051234	establishment of localization	18	-0.258082	-1.23871	0.186567	0.530549	ENSEASG00005005313(OTOP1);ENSEASG00005006521(IL1A);ENSEASG00005006825(AQP9);ENSEASG00005007385(PDZK1);ENSEASG00005007578(SCN11A);ENSEASG00005008829(KCTD7);ENSEASG00005008909(CFTR);ENSEASG00005011724(TNFAIP3);ENSEASG00005012076(SNCB);ENSEASG00005012802(ZFP36);ENSEASG00005016644(MEP1B);ENSEASG00005016930(SERPINE1);ENSEASG00005018620(COL1A1);ENSEASG00005018704(CA2);ENSEASG00005019495(SNCG);ENSEASG00…
GO:1901701	cellular response to oxygen-containing compound	15	-0.293104	-1.21471	0.179775	0.57092	ENSEASG00005002154(PPP1R1B);ENSEASG00005005313(OTOP1);ENSEASG00005006825(AQP9);ENSEASG00005008909(CFTR);ENSEASG00005009584(ALDH1A1);ENSEASG00005011724(TNFAIP3);ENSEASG00005012802(ZFP36);ENSEASG00005016930(SERPINE1);ENSEASG00005018620(COL1A1);ENSEASG00005018704(CA2);ENSEASG00005021275(COL3A1);ENSEASG00005026915(CD14);ENSEASG00005033026(CHRM2);ENSEASG00005035143(CXCL8);ENSEASG00005038822(LEP)
GO:0051179	localization	28	-0.214796	-1.19853	0.221154	0.589637	ENSEASG00005003677(TNS4);ENSEASG00005005313(OTOP1);ENSEASG00005006521(IL1A);ENSEASG00005006825(AQP9);ENSEASG00005007385(PDZK1);ENSEASG00005007578(SCN11A);ENSEASG00005008829(KCTD7);ENSEASG00005008909(CFTR);ENSEASG00005011724(TNFAIP3);ENSEASG00005012076(SNCB);ENSEASG00005012802(ZFP36);ENSEASG00005013083(CHRD);ENSEASG00005016127(SIX4);ENSEASG00005016644(MEP1B);ENSEASG00005016930(SERPINE1);ENSEASG000…
GO:0051239	regulation of multicellular organismal process	23	-0.234507	-1.16141	0.26383	0.659064	ENSEASG00005000471(TNNT3);ENSEASG00005000894(S100A1);ENSEASG00005003291(AIM2);ENSEASG00005006521(IL1A);ENSEASG00005007578(SCN11A);ENSEASG00005008909(CFTR);ENSEASG00005009650(LRRC4B);ENSEASG00005010959(PTPRD);ENSEASG00005011724(TNFAIP3);ENSEASG00005012802(ZFP36);ENSEASG00005014080(KNG1);ENSEASG00005014779(IL7R);ENSEASG00005016127(SIX4);ENSEASG00005016930(SERPINE1);ENSEASG00005018620(COL1A1);ENSEAS…
GO:0006950	response to stress	22	-0.223613	-1.14241	0.271552	0.685644	ENSEASG00005001259(ELAPOR1);ENSEASG00005003187(KMO);ENSEASG00005003291(AIM2);ENSEASG00005003993(HIF3A);ENSEASG00005005313(OTOP1);ENSEASG00005006521(IL1A);ENSEASG00005007578(SCN11A);ENSEASG00005008909(CFTR);ENSEASG00005011321(ASIC4);ENSEASG00005011724(TNFAIP3);ENSEASG00005012802(ZFP36);ENSEASG00005014080(KNG1);ENSEASG00005014779(IL7R);ENSEASG00005016930(SERPINE1);ENSEASG00005021275(COL3A1);ENSEASG…
GO:0032774	RNA biosynthetic process	15	-0.261699	-1.13802	0.284091	0.678364	ENSEASG00005002154(PPP1R1B);ENSEASG00005003291(AIM2);ENSEASG00005003993(HIF3A);ENSEASG00005004428(FOSL1);ENSEASG00005006521(IL1A);ENSEASG00005007564(PAX9);ENSEASG00005007840(CTH);ENSEASG00005011724(TNFAIP3);ENSEASG00005012802(ZFP36);ENSEASG00005016127(SIX4);ENSEASG00005018620(COL1A1);ENSEASG00005027335(SFRP2);ENSEASG00005033801(RIPPLY3);ENSEASG00005035882(IL23A);ENSEASG00005038822(LEP)
GO:0018130	heterocycle biosynthetic process	15	-0.261699	-1.13361	0.281588	0.670977	ENSEASG00005002154(PPP1R1B);ENSEASG00005003291(AIM2);ENSEASG00005003993(HIF3A);ENSEASG00005004428(FOSL1);ENSEASG00005006521(IL1A);ENSEASG00005007564(PAX9);ENSEASG00005007840(CTH);ENSEASG00005011724(TNFAIP3);ENSEASG00005012802(ZFP36);ENSEASG00005016127(SIX4);ENSEASG00005018620(COL1A1);ENSEASG00005027335(SFRP2);ENSEASG00005033801(RIPPLY3);ENSEASG00005035882(IL23A);ENSEASG00005038822(LEP)
GO:1901700	response to oxygen-containing compound	17	-0.253731	-1.13252	0.25969	0.656301	ENSEASG00005002154(PPP1R1B);ENSEASG00005005313(OTOP1);ENSEASG00005006825(AQP9);ENSEASG00005007578(SCN11A);ENSEASG00005008909(CFTR);ENSEASG00005009584(ALDH1A1);ENSEASG00005011724(TNFAIP3);ENSEASG00005012802(ZFP36);ENSEASG00005016930(SERPINE1);ENSEASG00005018620(COL1A1);ENSEASG00005018704(CA2);ENSEASG00005021275(COL3A1);ENSEASG00005026915(CD14);ENSEASG00005027541(GLUL);ENSEASG00005033026(CHRM2);ENS…
GO:0048518	positive regulation of biological process	31	-0.191012	-1.12726	0.281553	0.652643	ENSEASG00005000662(ADRA1B);ENSEASG00005000894(S100A1);ENSEASG00005001259(ELAPOR1);ENSEASG00005003291(AIM2);ENSEASG00005004428(FOSL1);ENSEASG00005006521(IL1A);ENSEASG00005007385(PDZK1);ENSEASG00005007564(PAX9);ENSEASG00005007840(CTH);ENSEASG00005008829(KCTD7);ENSEASG00005008909(CFTR);ENSEASG00005009249(PIP);ENSEASG00005009650(LRRC4B);ENSEASG00005010959(PTPRD);ENSEASG00005011145(BIRC3);ENSEASG00005…
GO:0006351	transcription, DNA-templated	15	-0.261699	-1.12658	0.3	0.63821	ENSEASG00005002154(PPP1R1B);ENSEASG00005003291(AIM2);ENSEASG00005003993(HIF3A);ENSEASG00005004428(FOSL1);ENSEASG00005006521(IL1A);ENSEASG00005007564(PAX9);ENSEASG00005007840(CTH);ENSEASG00005011724(TNFAIP3);ENSEASG00005012802(ZFP36);ENSEASG00005016127(SIX4);ENSEASG00005018620(COL1A1);ENSEASG00005027335(SFRP2);ENSEASG00005033801(RIPPLY3);ENSEASG00005035882(IL23A);ENSEASG00005038822(LEP)
GO:0010033	response to organic substance	23	-0.214762	-1.12255	0.306034	0.632416	ENSEASG00005002154(PPP1R1B);ENSEASG00005003291(AIM2);ENSEASG00005005313(OTOP1);ENSEASG00005006521(IL1A);ENSEASG00005006825(AQP9);ENSEASG00005007564(PAX9);ENSEASG00005007578(SCN11A);ENSEASG00005007840(CTH);ENSEASG00005008909(CFTR);ENSEASG00005009584(ALDH1A1);ENSEASG00005011724(TNFAIP3);ENSEASG00005012802(ZFP36);ENSEASG00005013083(CHRD);ENSEASG00005016930(SERPINE1);ENSEASG00005018620(COL1A1);ENSEAS…
GO:0019438	aromatic compound biosynthetic process	15	-0.261699	-1.12221	0.280443	0.618383	ENSEASG00005002154(PPP1R1B);ENSEASG00005003291(AIM2);ENSEASG00005003993(HIF3A);ENSEASG00005004428(FOSL1);ENSEASG00005006521(IL1A);ENSEASG00005007564(PAX9);ENSEASG00005007840(CTH);ENSEASG00005011724(TNFAIP3);ENSEASG00005012802(ZFP36);ENSEASG00005016127(SIX4);ENSEASG00005018620(COL1A1);ENSEASG00005027335(SFRP2);ENSEASG00005033801(RIPPLY3);ENSEASG00005035882(IL23A);ENSEASG00005038822(LEP)
GO:0070887	cellular response to chemical stimulus	23	-0.215797	-1.10964	0.287938	0.633149	ENSEASG00005002154(PPP1R1B);ENSEASG00005003291(AIM2);ENSEASG00005005313(OTOP1);ENSEASG00005006521(IL1A);ENSEASG00005006825(AQP9);ENSEASG00005007564(PAX9);ENSEASG00005007840(CTH);ENSEASG00005008909(CFTR);ENSEASG00005009584(ALDH1A1);ENSEASG00005011724(TNFAIP3);ENSEASG00005012802(ZFP36);ENSEASG00005013083(CHRD);ENSEASG00005016930(SERPINE1);ENSEASG00005018620(COL1A1);ENSEASG00005018704(CA2);ENSEASG00…
GO:0034654	nucleobase-containing compound biosynthetic process	15	-0.261699	-1.10325	0.347656	0.634244	ENSEASG00005002154(PPP1R1B);ENSEASG00005003291(AIM2);ENSEASG00005003993(HIF3A);ENSEASG00005004428(FOSL1);ENSEASG00005006521(IL1A);ENSEASG00005007564(PAX9);ENSEASG00005007840(CTH);ENSEASG00005011724(TNFAIP3);ENSEASG00005012802(ZFP36);ENSEASG00005016127(SIX4);ENSEASG00005018620(COL1A1);ENSEASG00005027335(SFRP2);ENSEASG00005033801(RIPPLY3);ENSEASG00005035882(IL23A);ENSEASG00005038822(LEP)
GO:0097659	nucleic acid-templated transcription	15	-0.261699	-1.09827	0.303571	0.630455	ENSEASG00005002154(PPP1R1B);ENSEASG00005003291(AIM2);ENSEASG00005003993(HIF3A);ENSEASG00005004428(FOSL1);ENSEASG00005006521(IL1A);ENSEASG00005007564(PAX9);ENSEASG00005007840(CTH);ENSEASG00005011724(TNFAIP3);ENSEASG00005012802(ZFP36);ENSEASG00005016127(SIX4);ENSEASG00005018620(COL1A1);ENSEASG00005027335(SFRP2);ENSEASG00005033801(RIPPLY3);ENSEASG00005035882(IL23A);ENSEASG00005038822(LEP)
GO:0032501	multicellular organismal process	40	-0.175178	-1.08046	0.357542	0.656307	ENSEASG00005000462(RND1);ENSEASG00005000471(TNNT3);ENSEASG00005000894(S100A1);ENSEASG00005002154(PPP1R1B);ENSEASG00005003291(AIM2);ENSEASG00005004428(FOSL1);ENSEASG00005005313(OTOP1);ENSEASG00005006521(IL1A);ENSEASG00005007564(PAX9);ENSEASG00005007578(SCN11A);ENSEASG00005007840(CTH);ENSEASG00005008909(CFTR);ENSEASG00005009249(PIP);ENSEASG00005009650(LRRC4B);ENSEASG00005010959(PTPRD);ENSEASG000050…
GO:0051716	cellular response to stimulus	34	-0.181309	-1.0754	0.349112	0.654165	ENSEASG00005000662(ADRA1B);ENSEASG00005001259(ELAPOR1);ENSEASG00005002154(PPP1R1B);ENSEASG00005003291(AIM2);ENSEASG00005004428(FOSL1);ENSEASG00005005313(OTOP1);ENSEASG00005006521(IL1A);ENSEASG00005006825(AQP9);ENSEASG00005007564(PAX9);ENSEASG00005007578(SCN11A);ENSEASG00005007729(RASGRP3);ENSEASG00005007840(CTH);ENSEASG00005008909(CFTR);ENSEASG00005009584(ALDH1A1);ENSEASG00005010959(PTPRD);ENSEAS…
GO:0005886	plasma membrane	23	-0.212679	-1.06663	0.352113	0.659794	ENSEASG00005000462(RND1);ENSEASG00005000662(ADRA1B);ENSEASG00005000818(CDH15);ENSEASG00005001259(ELAPOR1);ENSEASG00005003993(HIF3A);ENSEASG00005005313(OTOP1);ENSEASG00005006825(AQP9);ENSEASG00005007385(PDZK1);ENSEASG00005007578(SCN11A);ENSEASG00005008829(KCTD7);ENSEASG00005008909(CFTR);ENSEASG00005010959(PTPRD);ENSEASG00005014779(IL7R);ENSEASG00005016644(MEP1B);ENSEASG00005017269(MLNR);ENSEASG000…
GO:1901362	organic cyclic compound biosynthetic process	16	-0.24075	-1.06552	0.348485	0.648719	ENSEASG00005002154(PPP1R1B);ENSEASG00005003291(AIM2);ENSEASG00005003993(HIF3A);ENSEASG00005004428(FOSL1);ENSEASG00005006521(IL1A);ENSEASG00005007564(PAX9);ENSEASG00005007840(CTH);ENSEASG00005008909(CFTR);ENSEASG00005011724(TNFAIP3);ENSEASG00005012802(ZFP36);ENSEASG00005016127(SIX4);ENSEASG00005018620(COL1A1);ENSEASG00005027335(SFRP2);ENSEASG00005033801(RIPPLY3);ENSEASG00005035882(IL23A);ENSEASG00…
GO:0043231	intracellular membrane-bounded organelle	25	-0.199142	-1.05194	0.395918	0.666645	ENSEASG00005000462(RND1);ENSEASG00005000662(ADRA1B);ENSEASG00005000818(CDH15);ENSEASG00005000894(S100A1);ENSEASG00005001259(ELAPOR1);ENSEASG00005002154(PPP1R1B);ENSEASG00005002201(SERPINB13);ENSEASG00005003291(AIM2);ENSEASG00005003993(HIF3A);ENSEASG00005004428(FOSL1);ENSEASG00005006825(AQP9);ENSEASG00005007564(PAX9);ENSEASG00005008909(CFTR);ENSEASG00005009249(PIP);ENSEASG00005011145(BIRC3);ENSEAS…
GO:0032879	regulation of localization	18	-0.223819	-1.03152	0.40625	0.696821	ENSEASG00005006521(IL1A);ENSEASG00005007385(PDZK1);ENSEASG00005008829(KCTD7);ENSEASG00005008909(CFTR);ENSEASG00005012802(ZFP36);ENSEASG00005013083(CHRD);ENSEASG00005016127(SIX4);ENSEASG00005016930(SERPINE1);ENSEASG00005018348(MYOC);ENSEASG00005018620(COL1A1);ENSEASG00005018704(CA2);ENSEASG00005019495(SNCG);ENSEASG00005021275(COL3A1);ENSEASG00005026915(CD14);ENSEASG00005027335(SFRP2);ENSEASG000050…
GO:0043227	membrane-bounded organelle	26	-0.193046	-1.03147	0.390756	0.683421	ENSEASG00005000462(RND1);ENSEASG00005000662(ADRA1B);ENSEASG00005000818(CDH15);ENSEASG00005000894(S100A1);ENSEASG00005001259(ELAPOR1);ENSEASG00005002154(PPP1R1B);ENSEASG00005002201(SERPINB13);ENSEASG00005003291(AIM2);ENSEASG00005003993(HIF3A);ENSEASG00005004428(FOSL1);ENSEASG00005006825(AQP9);ENSEASG00005007564(PAX9);ENSEASG00005008909(CFTR);ENSEASG00005009249(PIP);ENSEASG00005011145(BIRC3);ENSEAS…
GO:0044271	cellular nitrogen compound biosynthetic process	16	-0.232762	-1.02943	0.410853	0.675961	ENSEASG00005002154(PPP1R1B);ENSEASG00005003291(AIM2);ENSEASG00005003993(HIF3A);ENSEASG00005004428(FOSL1);ENSEASG00005006521(IL1A);ENSEASG00005007564(PAX9);ENSEASG00005007840(CTH);ENSEASG00005011724(TNFAIP3);ENSEASG00005012802(ZFP36);ENSEASG00005016127(SIX4);ENSEASG00005018620(COL1A1);ENSEASG00005027335(SFRP2);ENSEASG00005027378(B3GALT2);ENSEASG00005033801(RIPPLY3);ENSEASG00005035882(IL23A);ENSEAS…
GO:0071840	cellular component organization or biogenesis	23	-0.202809	-1.02439	0.416667	0.674606	ENSEASG00005000462(RND1);ENSEASG00005001259(ELAPOR1);ENSEASG00005003291(AIM2);ENSEASG00005004428(FOSL1);ENSEASG00005006521(IL1A);ENSEASG00005007578(SCN11A);ENSEASG00005007840(CTH);ENSEASG00005009650(LRRC4B);ENSEASG00005010959(PTPRD);ENSEASG00005012076(SNCB);ENSEASG00005014779(IL7R);ENSEASG00005016127(SIX4);ENSEASG00005016498(EGFL6);ENSEASG00005016930(SERPINE1);ENSEASG00005018348(MYOC);ENSEASG0000…
GO:0006139	nucleobase-containing compound metabolic process	17	-0.218698	-1.01496	0.414062	0.683526	ENSEASG00005002154(PPP1R1B);ENSEASG00005003291(AIM2);ENSEASG00005003993(HIF3A);ENSEASG00005004428(FOSL1);ENSEASG00005006521(IL1A);ENSEASG00005007564(PAX9);ENSEASG00005007840(CTH);ENSEASG00005011724(TNFAIP3);ENSEASG00005012802(ZFP36);ENSEASG00005016127(SIX4);ENSEASG00005018620(COL1A1);ENSEASG00005027335(SFRP2);ENSEASG00005033801(RIPPLY3);ENSEASG00005034054(SRSF12);ENSEASG00005035882(IL23A);ENSEASG…
GO:0050794	regulation of cellular process	45	-0.159831	-1.01198	0.450292	0.675724	ENSEASG00005000462(RND1);ENSEASG00005000662(ADRA1B);ENSEASG00005001259(ELAPOR1);ENSEASG00005002154(PPP1R1B);ENSEASG00005002201(SERPINB13);ENSEASG00005003291(AIM2);ENSEASG00005004428(FOSL1);ENSEASG00005005313(OTOP1);ENSEASG00005006521(IL1A);ENSEASG00005007385(PDZK1);ENSEASG00005007564(PAX9);ENSEASG00005007578(SCN11A);ENSEASG00005007729(RASGRP3);ENSEASG00005007840(CTH);ENSEASG00005008909(CFTR);ENSE…
GO:0051094	positive regulation of developmental process	17	-0.22577	-1.01041	0.410256	0.666903	ENSEASG00005000894(S100A1);ENSEASG00005006521(IL1A);ENSEASG00005007840(CTH);ENSEASG00005008909(CFTR);ENSEASG00005009650(LRRC4B);ENSEASG00005010959(PTPRD);ENSEASG00005012802(ZFP36);ENSEASG00005014779(IL7R);ENSEASG00005016127(SIX4);ENSEASG00005016930(SERPINE1);ENSEASG00005018348(MYOC);ENSEASG00005018620(COL1A1);ENSEASG00005027335(SFRP2);ENSEASG00005035143(CXCL8);ENSEASG00005035780(DIO3);ENSEASG0000…
GO:0044249	cellular biosynthetic process	19	-0.214561	-1.00955	0.418033	0.656928	ENSEASG00005002154(PPP1R1B);ENSEASG00005003291(AIM2);ENSEASG00005003993(HIF3A);ENSEASG00005004428(FOSL1);ENSEASG00005006521(IL1A);ENSEASG00005007564(PAX9);ENSEASG00005007840(CTH);ENSEASG00005011724(TNFAIP3);ENSEASG00005012802(ZFP36);ENSEASG00005016127(SIX4);ENSEASG00005018620(COL1A1);ENSEASG00005027335(SFRP2);ENSEASG00005027378(B3GALT2);ENSEASG00005027541(GLUL);ENSEASG00005033801(RIPPLY3);ENSEASG…
GO:0016070	RNA metabolic process	16	-0.233041	-0.992566	0.462633	0.679529	ENSEASG00005002154(PPP1R1B);ENSEASG00005003291(AIM2);ENSEASG00005003993(HIF3A);ENSEASG00005004428(FOSL1);ENSEASG00005006521(IL1A);ENSEASG00005007564(PAX9);ENSEASG00005007840(CTH);ENSEASG00005011724(TNFAIP3);ENSEASG00005012802(ZFP36);ENSEASG00005016127(SIX4);ENSEASG00005018620(COL1A1);ENSEASG00005027335(SFRP2);ENSEASG00005033801(RIPPLY3);ENSEASG00005034054(SRSF12);ENSEASG00005035882(IL23A);ENSEASG…
GO:0090304	nucleic acid metabolic process	17	-0.218698	-0.992387	0.41958	0.668477	ENSEASG00005002154(PPP1R1B);ENSEASG00005003291(AIM2);ENSEASG00005003993(HIF3A);ENSEASG00005004428(FOSL1);ENSEASG00005006521(IL1A);ENSEASG00005007564(PAX9);ENSEASG00005007840(CTH);ENSEASG00005011724(TNFAIP3);ENSEASG00005012802(ZFP36);ENSEASG00005016127(SIX4);ENSEASG00005018620(COL1A1);ENSEASG00005027335(SFRP2);ENSEASG00005033801(RIPPLY3);ENSEASG00005034054(SRSF12);ENSEASG00005035882(IL23A);ENSEASG…
GO:0043229	intracellular organelle	26	-0.178674	-0.983347	0.481172	0.677592	ENSEASG00005000462(RND1);ENSEASG00005000471(TNNT3);ENSEASG00005000662(ADRA1B);ENSEASG00005000818(CDH15);ENSEASG00005000894(S100A1);ENSEASG00005001259(ELAPOR1);ENSEASG00005002154(PPP1R1B);ENSEASG00005002201(SERPINB13);ENSEASG00005003291(AIM2);ENSEASG00005003993(HIF3A);ENSEASG00005004428(FOSL1);ENSEASG00005006825(AQP9);ENSEASG00005007564(PAX9);ENSEASG00005008909(CFTR);ENSEASG00005009249(PIP);ENSEAS…
GO:0046483	heterocycle metabolic process	17	-0.218698	-0.978845	0.471074	0.675963	ENSEASG00005002154(PPP1R1B);ENSEASG00005003291(AIM2);ENSEASG00005003993(HIF3A);ENSEASG00005004428(FOSL1);ENSEASG00005006521(IL1A);ENSEASG00005007564(PAX9);ENSEASG00005007840(CTH);ENSEASG00005011724(TNFAIP3);ENSEASG00005012802(ZFP36);ENSEASG00005016127(SIX4);ENSEASG00005018620(COL1A1);ENSEASG00005027335(SFRP2);ENSEASG00005033801(RIPPLY3);ENSEASG00005034054(SRSF12);ENSEASG00005035882(IL23A);ENSEASG…
GO:0009058	biosynthetic process	20	-0.200656	-0.977608	0.490196	0.667598	ENSEASG00005002154(PPP1R1B);ENSEASG00005003291(AIM2);ENSEASG00005003993(HIF3A);ENSEASG00005004428(FOSL1);ENSEASG00005006521(IL1A);ENSEASG00005007564(PAX9);ENSEASG00005007840(CTH);ENSEASG00005008909(CFTR);ENSEASG00005011724(TNFAIP3);ENSEASG00005012802(ZFP36);ENSEASG00005016127(SIX4);ENSEASG00005018620(COL1A1);ENSEASG00005027335(SFRP2);ENSEASG00005027378(B3GALT2);ENSEASG00005027541(GLUL);ENSEASG000…
GO:0071944	cell periphery	29	-0.17921	-0.96368	0.482412	0.687644	ENSEASG00005000462(RND1);ENSEASG00005000662(ADRA1B);ENSEASG00005000818(CDH15);ENSEASG00005001259(ELAPOR1);ENSEASG00005003993(HIF3A);ENSEASG00005005313(OTOP1);ENSEASG00005006825(AQP9);ENSEASG00005007385(PDZK1);ENSEASG00005007578(SCN11A);ENSEASG00005008829(KCTD7);ENSEASG00005008909(CFTR);ENSEASG00005010959(PTPRD);ENSEASG00005014779(IL7R);ENSEASG00005016498(EGFL6);ENSEASG00005016644(MEP1B);ENSEASG00…
GO:0042221	response to chemical	26	-0.181403	-0.955395	0.526087	0.691826	ENSEASG00005002154(PPP1R1B);ENSEASG00005003291(AIM2);ENSEASG00005005313(OTOP1);ENSEASG00005006521(IL1A);ENSEASG00005006825(AQP9);ENSEASG00005007564(PAX9);ENSEASG00005007578(SCN11A);ENSEASG00005007840(CTH);ENSEASG00005008909(CFTR);ENSEASG00005009249(PIP);ENSEASG00005009584(ALDH1A1);ENSEASG00005011724(TNFAIP3);ENSEASG00005012802(ZFP36);ENSEASG00005013083(CHRD);ENSEASG00005016930(SERPINE1);ENSEASG00…
GO:0071704	organic substance metabolic process	36	-0.156245	-0.954594	0.5533	0.682959	ENSEASG00005002154(PPP1R1B);ENSEASG00005002201(SERPINB13);ENSEASG00005003187(KMO);ENSEASG00005003291(AIM2);ENSEASG00005003993(HIF3A);ENSEASG00005004428(FOSL1);ENSEASG00005006521(IL1A);ENSEASG00005007564(PAX9);ENSEASG00005007840(CTH);ENSEASG00005008909(CFTR);ENSEASG00005009249(PIP);ENSEASG00005009584(ALDH1A1);ENSEASG00005011145(BIRC3);ENSEASG00005011724(TNFAIP3);ENSEASG00005012076(SNCB);ENSEASG000…
GO:0016020	membrane	26	-0.185667	-0.946802	0.507109	0.68803	ENSEASG00005000462(RND1);ENSEASG00005000662(ADRA1B);ENSEASG00005000818(CDH15);ENSEASG00005001259(ELAPOR1);ENSEASG00005003993(HIF3A);ENSEASG00005005313(OTOP1);ENSEASG00005006825(AQP9);ENSEASG00005007385(PDZK1);ENSEASG00005007578(SCN11A);ENSEASG00005008829(KCTD7);ENSEASG00005008909(CFTR);ENSEASG00005010959(PTPRD);ENSEASG00005014026(CLCA1);ENSEASG00005014779(IL7R);ENSEASG00005016644(MEP1B);ENSEASG00…
GO:0043226	organelle	28	-0.169448	-0.946316	0.520362	0.678489	ENSEASG00005000462(RND1);ENSEASG00005000471(TNNT3);ENSEASG00005000662(ADRA1B);ENSEASG00005000818(CDH15);ENSEASG00005000894(S100A1);ENSEASG00005001259(ELAPOR1);ENSEASG00005002154(PPP1R1B);ENSEASG00005002201(SERPINB13);ENSEASG00005003291(AIM2);ENSEASG00005003993(HIF3A);ENSEASG00005004428(FOSL1);ENSEASG00005006825(AQP9);ENSEASG00005007564(PAX9);ENSEASG00005008909(CFTR);ENSEASG00005009249(PIP);ENSEAS…
GO:0009059	macromolecule biosynthetic process	17	-0.203223	-0.932071	0.518518	0.696193	ENSEASG00005002154(PPP1R1B);ENSEASG00005003291(AIM2);ENSEASG00005003993(HIF3A);ENSEASG00005004428(FOSL1);ENSEASG00005006521(IL1A);ENSEASG00005007564(PAX9);ENSEASG00005007840(CTH);ENSEASG00005011724(TNFAIP3);ENSEASG00005012802(ZFP36);ENSEASG00005016127(SIX4);ENSEASG00005018620(COL1A1);ENSEASG00005027335(SFRP2);ENSEASG00005027541(GLUL);ENSEASG00005033801(RIPPLY3);ENSEASG00005035882(IL23A);ENSEASG00…
GO:0031323	regulation of cellular metabolic process	22	-0.183154	-0.931256	0.538462	0.687965	ENSEASG00005001259(ELAPOR1);ENSEASG00005002154(PPP1R1B);ENSEASG00005002201(SERPINB13);ENSEASG00005003291(AIM2);ENSEASG00005004428(FOSL1);ENSEASG00005006521(IL1A);ENSEASG00005007564(PAX9);ENSEASG00005007840(CTH);ENSEASG00005011145(BIRC3);ENSEASG00005011724(TNFAIP3);ENSEASG00005012802(ZFP36);ENSEASG00005014080(KNG1);ENSEASG00005016127(SIX4);ENSEASG00005016930(SERPINE1);ENSEASG00005018620(COL1A1);EN…
GO:0016043	cellular component organization	22	-0.184543	-0.915552	0.550661	0.7076	ENSEASG00005000462(RND1);ENSEASG00005001259(ELAPOR1);ENSEASG00005003291(AIM2);ENSEASG00005004428(FOSL1);ENSEASG00005006521(IL1A);ENSEASG00005007578(SCN11A);ENSEASG00005007840(CTH);ENSEASG00005009650(LRRC4B);ENSEASG00005010959(PTPRD);ENSEASG00005012076(SNCB);ENSEASG00005014779(IL7R);ENSEASG00005016127(SIX4);ENSEASG00005016498(EGFL6);ENSEASG00005016930(SERPINE1);ENSEASG00005018348(MYOC);ENSEASG0000…
GO:0044260	cellular macromolecule metabolic process	24	-0.175227	-0.908641	0.558442	0.709352	ENSEASG00005002154(PPP1R1B);ENSEASG00005002201(SERPINB13);ENSEASG00005003291(AIM2);ENSEASG00005003993(HIF3A);ENSEASG00005004428(FOSL1);ENSEASG00005006521(IL1A);ENSEASG00005007564(PAX9);ENSEASG00005007840(CTH);ENSEASG00005011145(BIRC3);ENSEASG00005011724(TNFAIP3);ENSEASG00005012802(ZFP36);ENSEASG00005014080(KNG1);ENSEASG00005016127(SIX4);ENSEASG00005016930(SERPINE1);ENSEASG00005018620(COL1A1);ENSE…
GO:0005737	cytoplasm	28	-0.166789	-0.907949	0.572816	0.700528	ENSEASG00005000471(TNNT3);ENSEASG00005000662(ADRA1B);ENSEASG00005000818(CDH15);ENSEASG00005000894(S100A1);ENSEASG00005001259(ELAPOR1);ENSEASG00005002154(PPP1R1B);ENSEASG00005002201(SERPINB13);ENSEASG00005003291(AIM2);ENSEASG00005003993(HIF3A);ENSEASG00005006521(IL1A);ENSEASG00005007335(MLPH);ENSEASG00005007729(RASGRP3);ENSEASG00005008829(KCTD7);ENSEASG00005008909(CFTR);ENSEASG00005009584(ALDH1A1)…
GO:0034645	cellular macromolecule biosynthetic process	17	-0.203223	-0.904473	0.560606	0.697625	ENSEASG00005002154(PPP1R1B);ENSEASG00005003291(AIM2);ENSEASG00005003993(HIF3A);ENSEASG00005004428(FOSL1);ENSEASG00005006521(IL1A);ENSEASG00005007564(PAX9);ENSEASG00005007840(CTH);ENSEASG00005011724(TNFAIP3);ENSEASG00005012802(ZFP36);ENSEASG00005016127(SIX4);ENSEASG00005018620(COL1A1);ENSEASG00005027335(SFRP2);ENSEASG00005027541(GLUL);ENSEASG00005033801(RIPPLY3);ENSEASG00005035882(IL23A);ENSEASG00…
GO:0008152	metabolic process	37	-0.152263	-0.899831	0.638743	0.696195	ENSEASG00005001259(ELAPOR1);ENSEASG00005002154(PPP1R1B);ENSEASG00005002201(SERPINB13);ENSEASG00005003187(KMO);ENSEASG00005003291(AIM2);ENSEASG00005003993(HIF3A);ENSEASG00005004428(FOSL1);ENSEASG00005006521(IL1A);ENSEASG00005007564(PAX9);ENSEASG00005007840(CTH);ENSEASG00005008909(CFTR);ENSEASG00005009249(PIP);ENSEASG00005009584(ALDH1A1);ENSEASG00005011145(BIRC3);ENSEASG00005011724(TNFAIP3);ENSEASG…
GO:0006810	transport	17	-0.192659	-0.887839	0.586498	0.70676	ENSEASG00005005313(OTOP1);ENSEASG00005006521(IL1A);ENSEASG00005006825(AQP9);ENSEASG00005007385(PDZK1);ENSEASG00005007578(SCN11A);ENSEASG00005008829(KCTD7);ENSEASG00005008909(CFTR);ENSEASG00005012076(SNCB);ENSEASG00005012802(ZFP36);ENSEASG00005016644(MEP1B);ENSEASG00005016930(SERPINE1);ENSEASG00005018620(COL1A1);ENSEASG00005018704(CA2);ENSEASG00005019495(SNCG);ENSEASG00005026915(CD14);ENSEASG00005…
GO:0034641	cellular nitrogen compound metabolic process	19	-0.184226	-0.882631	0.597656	0.706606	ENSEASG00005002154(PPP1R1B);ENSEASG00005003291(AIM2);ENSEASG00005003993(HIF3A);ENSEASG00005004428(FOSL1);ENSEASG00005006521(IL1A);ENSEASG00005007564(PAX9);ENSEASG00005007840(CTH);ENSEASG00005011724(TNFAIP3);ENSEASG00005012076(SNCB);ENSEASG00005012802(ZFP36);ENSEASG00005016127(SIX4);ENSEASG00005018620(COL1A1);ENSEASG00005027335(SFRP2);ENSEASG00005027378(B3GALT2);ENSEASG00005033801(RIPPLY3);ENSEASG…
GO:0005634	nucleus	16	-0.204779	-0.877325	0.620567	0.707296	ENSEASG00005000662(ADRA1B);ENSEASG00005000894(S100A1);ENSEASG00005002154(PPP1R1B);ENSEASG00005002201(SERPINB13);ENSEASG00005003291(AIM2);ENSEASG00005003993(HIF3A);ENSEASG00005004428(FOSL1);ENSEASG00005007564(PAX9);ENSEASG00005009249(PIP);ENSEASG00005011145(BIRC3);ENSEASG00005011724(TNFAIP3);ENSEASG00005012802(ZFP36);ENSEASG00005014779(IL7R);ENSEASG00005016127(SIX4);ENSEASG00005021242(FKBP5);ENSEA…
GO:0065008	regulation of biological quality	20	-0.176841	-0.866407	0.696581	0.714503	ENSEASG00005002154(PPP1R1B);ENSEASG00005006521(IL1A);ENSEASG00005007578(SCN11A);ENSEASG00005008829(KCTD7);ENSEASG00005008909(CFTR);ENSEASG00005009650(LRRC4B);ENSEASG00005010959(PTPRD);ENSEASG00005011724(TNFAIP3);ENSEASG00005012802(ZFP36);ENSEASG00005014080(KNG1);ENSEASG00005014779(IL7R);ENSEASG00005016127(SIX4);ENSEASG00005016930(SERPINE1);ENSEASG00005017677(ADAM22);ENSEASG00005018348(MYOC);ENSEA…
GO:0030154	cell differentiation	22	-0.166899	-0.855085	0.671111	0.723559	ENSEASG00005000462(RND1);ENSEASG00005006521(IL1A);ENSEASG00005007578(SCN11A);ENSEASG00005007840(CTH);ENSEASG00005008909(CFTR);ENSEASG00005010959(PTPRD);ENSEASG00005012802(ZFP36);ENSEASG00005013083(CHRD);ENSEASG00005014779(IL7R);ENSEASG00005016127(SIX4);ENSEASG00005016930(SERPINE1);ENSEASG00005017677(ADAM22);ENSEASG00005018348(MYOC);ENSEASG00005018620(COL1A1);ENSEASG00005021275(COL3A1);ENSEASG0000…
GO:0048869	cellular developmental process	22	-0.166899	-0.847369	0.690678	0.728521	ENSEASG00005000462(RND1);ENSEASG00005006521(IL1A);ENSEASG00005007578(SCN11A);ENSEASG00005007840(CTH);ENSEASG00005008909(CFTR);ENSEASG00005010959(PTPRD);ENSEASG00005012802(ZFP36);ENSEASG00005013083(CHRD);ENSEASG00005014779(IL7R);ENSEASG00005016127(SIX4);ENSEASG00005016930(SERPINE1);ENSEASG00005017677(ADAM22);ENSEASG00005018348(MYOC);ENSEASG00005018620(COL1A1);ENSEASG00005021275(COL3A1);ENSEASG0000…
GO:0110165	cellular anatomical entity	58	-0.12526	-0.844322	0.70922	0.725042	ENSEASG00005000462(RND1);ENSEASG00005000471(TNNT3);ENSEASG00005000662(ADRA1B);ENSEASG00005000818(CDH15);ENSEASG00005000894(S100A1);ENSEASG00005001259(ELAPOR1);ENSEASG00005002154(PPP1R1B);ENSEASG00005002201(SERPINB13);ENSEASG00005003291(AIM2);ENSEASG00005003677(TNS4);ENSEASG00005003993(HIF3A);ENSEASG00005004428(FOSL1);ENSEASG00005005313(OTOP1);ENSEASG00005006521(IL1A);ENSEASG00005006825(AQP9);ENSE…
GO:0005575	cellular_component	59	-0.122448	-0.835729	0.711268	0.728954	ENSEASG00005000462(RND1);ENSEASG00005000471(TNNT3);ENSEASG00005000662(ADRA1B);ENSEASG00005000818(CDH15);ENSEASG00005000894(S100A1);ENSEASG00005001259(ELAPOR1);ENSEASG00005002154(PPP1R1B);ENSEASG00005002201(SERPINB13);ENSEASG00005003291(AIM2);ENSEASG00005003677(TNS4);ENSEASG00005003993(HIF3A);ENSEASG00005004428(FOSL1);ENSEASG00005005313(OTOP1);ENSEASG00005006521(IL1A);ENSEASG00005006825(AQP9);ENSE…
GO:0051171	regulation of nitrogen compound metabolic process	19	-0.176722	-0.82106	0.699588	0.744016	ENSEASG00005002154(PPP1R1B);ENSEASG00005002201(SERPINB13);ENSEASG00005003291(AIM2);ENSEASG00005004428(FOSL1);ENSEASG00005006521(IL1A);ENSEASG00005007564(PAX9);ENSEASG00005007840(CTH);ENSEASG00005011145(BIRC3);ENSEASG00005011724(TNFAIP3);ENSEASG00005012802(ZFP36);ENSEASG00005014080(KNG1);ENSEASG00005016127(SIX4);ENSEASG00005016930(SERPINE1);ENSEASG00005018620(COL1A1);ENSEASG00005027335(SFRP2);ENSE…
GO:0080090	regulation of primary metabolic process	20	-0.161293	-0.785353	0.762295	0.7877	ENSEASG00005002154(PPP1R1B);ENSEASG00005002201(SERPINB13);ENSEASG00005003291(AIM2);ENSEASG00005004428(FOSL1);ENSEASG00005006521(IL1A);ENSEASG00005007564(PAX9);ENSEASG00005007840(CTH);ENSEASG00005011145(BIRC3);ENSEASG00005011724(TNFAIP3);ENSEASG00005012802(ZFP36);ENSEASG00005014080(KNG1);ENSEASG00005016127(SIX4);ENSEASG00005016930(SERPINE1);ENSEASG00005018620(COL1A1);ENSEASG00005018955(FMO2);ENSEA…
GO:0006725	cellular aromatic compound metabolic process	20	-0.166255	-0.783526	0.751037	0.780618	ENSEASG00005002154(PPP1R1B);ENSEASG00005003187(KMO);ENSEASG00005003291(AIM2);ENSEASG00005003993(HIF3A);ENSEASG00005004428(FOSL1);ENSEASG00005006521(IL1A);ENSEASG00005007564(PAX9);ENSEASG00005007840(CTH);ENSEASG00005011724(TNFAIP3);ENSEASG00005012076(SNCB);ENSEASG00005012802(ZFP36);ENSEASG00005016127(SIX4);ENSEASG00005018620(COL1A1);ENSEASG00005027335(SFRP2);ENSEASG00005033801(RIPPLY3);ENSEASG0000…
GO:0005622	intracellular anatomical structure	37	-0.125684	-0.755508	0.824742	0.808297	ENSEASG00005000462(RND1);ENSEASG00005000471(TNNT3);ENSEASG00005000662(ADRA1B);ENSEASG00005000818(CDH15);ENSEASG00005000894(S100A1);ENSEASG00005001259(ELAPOR1);ENSEASG00005002154(PPP1R1B);ENSEASG00005002201(SERPINB13);ENSEASG00005003291(AIM2);ENSEASG00005003993(HIF3A);ENSEASG00005004428(FOSL1);ENSEASG00005006521(IL1A);ENSEASG00005006825(AQP9);ENSEASG00005007335(MLPH);ENSEASG00005007564(PAX9);ENSEA…
GO:1901360	organic cyclic compound metabolic process	21	-0.154958	-0.754211	0.819231	0.800519	ENSEASG00005002154(PPP1R1B);ENSEASG00005003187(KMO);ENSEASG00005003291(AIM2);ENSEASG00005003993(HIF3A);ENSEASG00005004428(FOSL1);ENSEASG00005006521(IL1A);ENSEASG00005007564(PAX9);ENSEASG00005007840(CTH);ENSEASG00005008909(CFTR);ENSEASG00005011724(TNFAIP3);ENSEASG00005012076(SNCB);ENSEASG00005012802(ZFP36);ENSEASG00005016127(SIX4);ENSEASG00005018620(COL1A1);ENSEASG00005027335(SFRP2);ENSEASG0000503…
GO:1901564	organonitrogen compound metabolic process	21	0.327464	1.276	0.19496	1	ENSEASG00005002154(PPP1R1B);ENSEASG00005002201(SERPINB13);ENSEASG00005003187(KMO);ENSEASG00005003291(AIM2);ENSEASG00005007840(CTH);ENSEASG00005009249(PIP);ENSEASG00005011145(BIRC3);ENSEASG00005011724(TNFAIP3);ENSEASG00005012076(SNCB);ENSEASG00005012802(ZFP36);ENSEASG00005014080(KNG1);ENSEASG00005016930(SERPINE1);ENSEASG00005021275(COL3A1);ENSEASG00005027335(SFRP2);ENSEASG00005027378(B3GALT2);ENSE…
GO:0065009	regulation of molecular function	16	0.33818	1.17898	0.268362	1	ENSEASG00005000471(TNNT3);ENSEASG00005000894(S100A1);ENSEASG00005002154(PPP1R1B);ENSEASG00005002201(SERPINB13);ENSEASG00005003291(AIM2);ENSEASG00005007385(PDZK1);ENSEASG00005007729(RASGRP3);ENSEASG00005007840(CTH);ENSEASG00005008829(KCTD7);ENSEASG00005008909(CFTR);ENSEASG00005011724(TNFAIP3);ENSEASG00005012802(ZFP36);ENSEASG00005016930(SERPINE1);ENSEASG00005027335(SFRP2);ENSEASG00005035882(IL23A)…
GO:0003824	catalytic activity	16	0.293754	1.029	0.426982	1	ENSEASG00005003187(KMO);ENSEASG00005007840(CTH);ENSEASG00005008909(CFTR);ENSEASG00005009249(PIP);ENSEASG00005009584(ALDH1A1);ENSEASG00005011145(BIRC3);ENSEASG00005011724(TNFAIP3);ENSEASG00005018704(CA2);ENSEASG00005018955(FMO2);ENSEASG00005021242(FKBP5);ENSEASG00005027378(B3GALT2);ENSEASG00005027541(GLUL);ENSEASG00005033891(SOD3);ENSEASG00005035780(DIO3);ENSEASG00005036881(FUT2);MSTRG.6812(env)
GO:0019538	protein metabolic process	17	0.255986	0.92386	0.554201	1	ENSEASG00005002154(PPP1R1B);ENSEASG00005002201(SERPINB13);ENSEASG00005003291(AIM2);ENSEASG00005007840(CTH);ENSEASG00005009249(PIP);ENSEASG00005011145(BIRC3);ENSEASG00005011724(TNFAIP3);ENSEASG00005012802(ZFP36);ENSEASG00005014080(KNG1);ENSEASG00005016930(SERPINE1);ENSEASG00005021275(COL3A1);ENSEASG00005027335(SFRP2);ENSEASG00005027541(GLUL);ENSEASG00005035882(IL23A);ENSEASG00005036881(FUT2);ENSEA…
GO:0005488	binding	48	0.194602	0.906165	0.601407	1	ENSEASG00005000462(RND1);ENSEASG00005000471(TNNT3);ENSEASG00005000662(ADRA1B);ENSEASG00005000894(S100A1);ENSEASG00005002201(SERPINB13);ENSEASG00005002999(TREM1);ENSEASG00005003187(KMO);ENSEASG00005003291(AIM2);ENSEASG00005003993(HIF3A);ENSEASG00005004428(FOSL1);ENSEASG00005006521(IL1A);ENSEASG00005007335(MLPH);ENSEASG00005007385(PDZK1);ENSEASG00005007564(PAX9);ENSEASG00005007729(RASGRP3);ENSEASG0…
GO:0044267	cellular protein metabolic process	16	0.255467	0.89404	0.602797	1	ENSEASG00005002154(PPP1R1B);ENSEASG00005002201(SERPINB13);ENSEASG00005003291(AIM2);ENSEASG00005007840(CTH);ENSEASG00005011145(BIRC3);ENSEASG00005011724(TNFAIP3);ENSEASG00005012802(ZFP36);ENSEASG00005014080(KNG1);ENSEASG00005016930(SERPINE1);ENSEASG00005021275(COL3A1);ENSEASG00005027335(SFRP2);ENSEASG00005027541(GLUL);ENSEASG00005035882(IL23A);ENSEASG00005036881(FUT2);ENSEASG00005038822(LEP);MSTRG…
GO:0044238	primary metabolic process	30	0.209689	0.883097	0.605031	1	ENSEASG00005002154(PPP1R1B);ENSEASG00005002201(SERPINB13);ENSEASG00005003187(KMO);ENSEASG00005003291(AIM2);ENSEASG00005003993(HIF3A);ENSEASG00005004428(FOSL1);ENSEASG00005006521(IL1A);ENSEASG00005007564(PAX9);ENSEASG00005007840(CTH);ENSEASG00005008909(CFTR);ENSEASG00005009249(PIP);ENSEASG00005011145(BIRC3);ENSEASG00005011724(TNFAIP3);ENSEASG00005012802(ZFP36);ENSEASG00005014080(KNG1);ENSEASG00005…
GO:0003674	molecular_function	60	0.181799	0.880343	0.622378	1	ENSEASG00005000462(RND1);ENSEASG00005000471(TNNT3);ENSEASG00005000662(ADRA1B);ENSEASG00005000894(S100A1);ENSEASG00005002154(PPP1R1B);ENSEASG00005002201(SERPINB13);ENSEASG00005002999(TREM1);ENSEASG00005003187(KMO);ENSEASG00005003291(AIM2);ENSEASG00005003993(HIF3A);ENSEASG00005004428(FOSL1);ENSEASG00005005313(OTOP1);ENSEASG00005006521(IL1A);ENSEASG00005006825(AQP9);ENSEASG00005007335(MLPH);ENSEASG0…
GO:0006807	nitrogen compound metabolic process	30	0.206639	0.853107	0.655556	1	ENSEASG00005002154(PPP1R1B);ENSEASG00005002201(SERPINB13);ENSEASG00005003187(KMO);ENSEASG00005003291(AIM2);ENSEASG00005003993(HIF3A);ENSEASG00005004428(FOSL1);ENSEASG00005006521(IL1A);ENSEASG00005007564(PAX9);ENSEASG00005007840(CTH);ENSEASG00005009249(PIP);ENSEASG00005011145(BIRC3);ENSEASG00005011724(TNFAIP3);ENSEASG00005012076(SNCB);ENSEASG00005012802(ZFP36);ENSEASG00005014080(KNG1);ENSEASG00005…
GO:0008150	biological_process	65	0.16318	0.813083	0.696158	1	ENSEASG00005000462(RND1);ENSEASG00005000471(TNNT3);ENSEASG00005000662(ADRA1B);ENSEASG00005000894(S100A1);ENSEASG00005001259(ELAPOR1);ENSEASG00005002154(PPP1R1B);ENSEASG00005002201(SERPINB13);ENSEASG00005003187(KMO);ENSEASG00005003291(AIM2);ENSEASG00005003677(TNS4);ENSEASG00005003993(HIF3A);ENSEASG00005004428(FOSL1);ENSEASG00005005313(OTOP1);ENSEASG00005006521(IL1A);ENSEASG00005006825(AQP9);ENSEAS…
GO:0044237	cellular metabolic process	32	0.178611	0.770144	0.741379	1	ENSEASG00005001259(ELAPOR1);ENSEASG00005002154(PPP1R1B);ENSEASG00005002201(SERPINB13);ENSEASG00005003187(KMO);ENSEASG00005003291(AIM2);ENSEASG00005003993(HIF3A);ENSEASG00005004428(FOSL1);ENSEASG00005006521(IL1A);ENSEASG00005007564(PAX9);ENSEASG00005007840(CTH);ENSEASG00005011145(BIRC3);ENSEASG00005011724(TNFAIP3);ENSEASG00005012076(SNCB);ENSEASG00005012802(ZFP36);ENSEASG00005014080(KNG1);ENSEASG0…
GO:0050896	response to stimulus	42	0.16638	0.763088	0.772894	1	ENSEASG00005000662(ADRA1B);ENSEASG00005001259(ELAPOR1);ENSEASG00005002154(PPP1R1B);ENSEASG00005003187(KMO);ENSEASG00005003291(AIM2);ENSEASG00005003993(HIF3A);ENSEASG00005004428(FOSL1);ENSEASG00005005313(OTOP1);ENSEASG00005006521(IL1A);ENSEASG00005006825(AQP9);ENSEASG00005007564(PAX9);ENSEASG00005007578(SCN11A);ENSEASG00005007729(RASGRP3);ENSEASG00005007840(CTH);ENSEASG00005008909(CFTR);ENSEASG000…
GO:0005515	protein binding	35	0.159402	0.69644	0.819322	1	ENSEASG00005000462(RND1);ENSEASG00005000471(TNNT3);ENSEASG00005000662(ADRA1B);ENSEASG00005000894(S100A1);ENSEASG00005002201(SERPINB13);ENSEASG00005002999(TREM1);ENSEASG00005003291(AIM2);ENSEASG00005006521(IL1A);ENSEASG00005007335(MLPH);ENSEASG00005007385(PDZK1);ENSEASG00005007729(RASGRP3);ENSEASG00005007840(CTH);ENSEASG00005008909(CFTR);ENSEASG00005009249(PIP);ENSEASG00005009650(LRRC4B);ENSEASG00…
GO:1901576	organic substance biosynthetic process	19	0.173805	0.658577	0.843324	1	ENSEASG00005002154(PPP1R1B);ENSEASG00005003291(AIM2);ENSEASG00005003993(HIF3A);ENSEASG00005004428(FOSL1);ENSEASG00005006521(IL1A);ENSEASG00005007564(PAX9);ENSEASG00005007840(CTH);ENSEASG00005008909(CFTR);ENSEASG00005011724(TNFAIP3);ENSEASG00005012802(ZFP36);ENSEASG00005016127(SIX4);ENSEASG00005018620(COL1A1);ENSEASG00005027335(SFRP2);ENSEASG00005027378(B3GALT2);ENSEASG00005027541(GLUL);ENSEASG000…
GO:0009987	cellular process	58	0.133216	0.651229	0.876157	0.988761	ENSEASG00005000462(RND1);ENSEASG00005000662(ADRA1B);ENSEASG00005001259(ELAPOR1);ENSEASG00005002154(PPP1R1B);ENSEASG00005002201(SERPINB13);ENSEASG00005003187(KMO);ENSEASG00005003291(AIM2);ENSEASG00005003993(HIF3A);ENSEASG00005004428(FOSL1);ENSEASG00005005313(OTOP1);ENSEASG00005006521(IL1A);ENSEASG00005006825(AQP9);ENSEASG00005007385(PDZK1);ENSEASG00005007564(PAX9);ENSEASG00005007578(SCN11A);ENSEAS…
GO:0050789	regulation of biological process	49	0.128368	0.604297	0.915072	0.968643	ENSEASG00005000462(RND1);ENSEASG00005000471(TNNT3);ENSEASG00005000662(ADRA1B);ENSEASG00005000894(S100A1);ENSEASG00005001259(ELAPOR1);ENSEASG00005002154(PPP1R1B);ENSEASG00005002201(SERPINB13);ENSEASG00005003291(AIM2);ENSEASG00005004428(FOSL1);ENSEASG00005005313(OTOP1);ENSEASG00005006521(IL1A);ENSEASG00005007385(PDZK1);ENSEASG00005007564(PAX9);ENSEASG00005007578(SCN11A);ENSEASG00005007729(RASGRP3);…
GO:0065007	biological regulation	50	0.120615	0.578394	0.935185	0.930685	ENSEASG00005000462(RND1);ENSEASG00005000471(TNNT3);ENSEASG00005000662(ADRA1B);ENSEASG00005000894(S100A1);ENSEASG00005001259(ELAPOR1);ENSEASG00005002154(PPP1R1B);ENSEASG00005002201(SERPINB13);ENSEASG00005003291(AIM2);ENSEASG00005004428(FOSL1);ENSEASG00005005313(OTOP1);ENSEASG00005006521(IL1A);ENSEASG00005007385(PDZK1);ENSEASG00005007564(PAX9);ENSEASG00005007578(SCN11A);ENSEASG00005007729(RASGRP3);…
