# Supplementary material for: Comprehensive transcriptomic analysis unveils the interplay of mRNA and LncRNA expression in shaping collagen organization and skin development in Dezhou donkeys
Source: Front Genet. 2024 Feb 9;15:1335591. doi: 10.3389/fgene.2024.1335591 (PMC10884126; doi:10.3389/fgene.2024.1335591)
Supplement: Supplementary file 1 [file DataSheet1.ZIP › Supplementary table5.xls]

## Sheet: Trend analysis
id	SPOT	Profile	YD	MD	OD	YD-2_tpm	YD-3_tpm	YD-4_tpm	OD-2_tpm	OD-3_tpm	OD-4_tpm	MD-1_tpm	MD-3_tpm	MD-4_tpm	Symbol	Description	KEGG_A_class	KEGG_B_class	Pathway	K_ID	GO Component	GO Function	GO Process	TF_family
ENSEASG00005000462	ID_0	6	0	3	1.84	3.086	2.486	1.928	10.751	3.917	12.21	35.625	16.146	8.069	RND1	Rho family GTPase 1 [Source:HGNC Symbol;Acc:HGNC:18314]	Organismal Systems	Development and regeneration	ko04360//Axon guidance	K07531	GO:0005886//plasma membrane;GO:0005912//adherens junction;GO:0015629//actin cytoskeleton;GO:0043231//intracellular membrane-bounded organelle	GO:0005102//signaling receptor binding	GO:0007015//actin filament organization;GO:0007162//negative regulation of cell adhesion;GO:0016322//neuron remodeling	--
ENSEASG00005000471	ID_1	1	0	-12.38	-9.92	4.234	912.875	2508.4	0.819	1.327	1.399	0.184	0.267	0.192	TNNT3	troponin T3, fast skeletal type [Source:HGNC Symbol;Acc:HGNC:11950]	-	-	-	-	GO:0005861//troponin complex	GO:0003779//actin binding;GO:0005523//tropomyosin binding;GO:0030172//troponin C binding;GO:0031013//troponin I binding;GO:0048306//calcium-dependent protein binding	GO:0003009//skeletal muscle contraction;GO:0006942//regulation of striated muscle contraction;GO:0043462//regulation of ATPase activity;GO:1903612//positive regulation of calcium-dependent ATPase activity	--
ENSEASG00005000662	ID_2	5	0	2.12	1	3.617	2.443	3.023	5.773	6.726	5.677	22.438	7.307	9.625	ADRA1B	adrenoceptor alpha 1B [Source:HGNC Symbol;Acc:HGNC:278]	Environmental Information Processing;Environmental Information Processing;Environmental Information Processing;Organismal Systems;Organismal Systems;Organismal Systems	Signal transduction;Signaling molecules and interaction;Signal transduction;Circulatory system;Circulatory system;Digestive system	ko04020//Calcium signaling pathway;ko04080//Neuroactive ligand-receptor interaction;ko04022//cGMP-PKG signaling pathway;ko04261//Adrenergic signaling in cardiomyocytes;ko04270//Vascular smooth muscle contraction;ko04970//Salivary secretion	K04136;K04136;K04136;K04136;K04136;K04136	GO:0005634//nucleus;GO:0005737//cytoplasm;GO:0005886//plasma membrane;GO:0031965//nuclear membrane	GO:0046982//protein heterodimerization activity	GO:0043410//positive regulation of MAPK cascade	--
ENSEASG00005000728	ID_3	6	0	3.71	1.99	0.155	0.413	0.116	0.905	1.181	0.634	6.106	1.213	1.658	C3	XP_044609056.1 complement C3-like [Equus asinus]	-	-	-	-	-	-	-	--
ENSEASG00005000818	ID_4	1	0	-6.17	-7.43	1.969	34.935	95.247	0.221	0.324	0.223	0.677	0.458	0.697	CDH15	cadherin 15 [Source:HGNC Symbol;Acc:HGNC:1754]	Environmental Information Processing	Signaling molecules and interaction	ko04514//Cell adhesion molecules	K06809	GO:0005794//Golgi apparatus;GO:0005886//plasma membrane;GO:0005901//caveola;GO:0031594//neuromuscular junction	-	-	--
ENSEASG00005000894	ID_5	7	0	1.94	3.02	1.73	6.99	16.953	45.006	59.919	103.191	25.179	48.341	24.768	S100A1	S100 calcium binding protein A1 [Source:HGNC Symbol;Acc:HGNC:10486]	-	-	-	-	GO:0005634//nucleus;GO:0005654//nucleoplasm;GO:0005794//Golgi apparatus;GO:0005829//cytosol;GO:0016529//sarcoplasmic reticulum	GO:0042802//identical protein binding;GO:0042803//protein homodimerization activity;GO:0044548//S100 protein binding;GO:0051117//ATPase binding	GO:0051000//positive regulation of nitric-oxide synthase activity;GO:1903672//positive regulation of sprouting angiogenesis	--
ENSEASG00005001041	ID_6	6	0	9.26	6.48	0	0.056	0	1.159	0.992	2.865	30.9	2.749	0.736	PGLYRP4	XP_014720475.2 peptidoglycan recognition protein 4 isoform X1 [Equus asinus]	-	-	-	-	-	-	-	--
ENSEASG00005001162	ID_7	6	0	6.64	7.84	0.589	0	0.077	43.507	49.956	59.458	10.433	21.194	35.013	SERPINB11	serpin family B member 11 [Source:HGNC Symbol;Acc:HGNC:14221]	-	-	-	-	-	-	-	--
ENSEASG00005001241	ID_8	0	0	-2.36	-3.67	3740.14	4702.98	4158.09	426.395	256.916	309.198	1330.02	455.22	670	SPARC	secreted protein acidic and cysteine rich [Source:HGNC Symbol;Acc:HGNC:11219]	-	-	-	-	-	-	-	--
ENSEASG00005001259	ID_9	6	0	4.9	6.1	0.507	0.383	0.647	23.453	59.316	22.899	4.08	28.633	13.206	ELAPOR1	endosome-lysosome associated apoptosis and autophagy regulator 1 [Source:HGNC Symbol;Acc:HGNC:29618]	-	-	-	-	GO:0005764//lysosome;GO:0005770//late endosome;GO:0005802//trans-Golgi network;GO:0005886//plasma membrane	-	GO:0000045//autophagosome assembly;GO:0009267//cellular response to starvation;GO:0044090//positive regulation of vacuole organization;GO:2000786//positive regulation of autophagosome assembly	--
ENSEASG00005001708	ID_10	6	0	2.33	1.17	1.203	1.58	0.558	2.015	2.47	3.053	9.797	4.035	2.911	NEURL3	neuralized E3 ubiquitin protein ligase 3 [Source:HGNC Symbol;Acc:HGNC:25162]	-	-	-	-	-	-	-	--
ENSEASG00005002070	ID_11	6	0	4.09	2.34	23.269	24.886	18.778	154.686	81.241	102.74	759.318	206.705	172.073	NFKBIA	NFKB inhibitor alpha [Source:HGNC Symbol;Acc:HGNC:7797]	Human Diseases;Human Diseases;Human Diseases;Human Diseases;Human Diseases;Human Diseases;Human Diseases;Environmental Information Processing;Human Diseases;Human Diseases;Human Diseases;Human Diseases;Human Diseases;Organismal Systems;Human Diseases;Human Diseases;Environmental Information Processing;Organismal Systems;Organismal Systems;Human Diseases;Organismal Systems;Human Diseases;Human Dis…	Cancer: overview;Infectious disease: viral;Infectious disease: viral;Infectious disease: viral;Infectious disease: viral;Infectious disease: viral;Infectious disease: bacterial;Signal transduction;Infectious disease: bacterial;Infectious disease: viral;Cancer: overview;Infectious disease: viral;Infectious disease: parasitic;Immune system;Infectious disease: viral;Cardiovascular disease;Signal tra…	ko05200//Pathways in cancer;ko05168//Herpes simplex virus 1 infection;ko05169//Epstein-Barr virus infection;ko05171//Coronavirus disease - COVID-19;ko05166//Human T-cell leukemia virus 1 infection;ko05170//Human immunodeficiency virus 1 infection;ko05135//Yersinia infection;ko04064//NF-kappa B signaling pathway;ko05132//Salmonella infection;ko05162//Measles;ko05208//Chemical carcinogenesis - reac…	K04734;K04734;K04734;K04734;K04734;K04734;K04734;K04734;K04734;K04734;K04734;K04734;K04734;K04734;K04734;K04734;K04734;K04734;K04734;K04734;K04734;K04734;K04734;K04734;K04734;K04734;K04734;K04734;K04734;K04734;K04734;K04734;K04734;K04734;K04734;K04734;K04734;K04734;K04734;K04734;K04734;K04734;K04734;K04734;K04734;K04734	-	-	-	--
ENSEASG00005002154	ID_12	6	0	4.62	5.68	2.9	0.789	0.889	46.388	116.806	71.152	30.613	54.131	27.442	PPP1R1B	protein phosphatase 1 regulatory inhibitor subunit 1B [Source:HGNC Symbol;Acc:HGNC:9287]	Environmental Information Processing;Human Diseases;Organismal Systems;Human Diseases;Human Diseases	Signal transduction;Substance dependence;Nervous system;Substance dependence;Substance dependence	ko04024//cAMP signaling pathway;ko05034//Alcoholism;ko04728//Dopaminergic synapse;ko05031//Amphetamine addiction;ko05030//Cocaine addiction	K15494;K15494;K15494;K15494;K15494	GO:0005634//nucleus;GO:0005737//cytoplasm;GO:0043025//neuronal cell body	GO:0004864//protein phosphatase inhibitor activity	GO:0001975//response to amphetamine;GO:0006351//transcription, DNA-templated;GO:0007621//negative regulation of female receptivity;GO:0007626//locomotory behavior;GO:0008542//visual learning;GO:0032515//negative regulation of phosphoprotein phosphatase activity;GO:0043278//response to morphine;GO:0048148//behavioral response to cocaine;GO:0071314//cellular response to cocaine	--
ENSEASG00005002201	ID_13	6	0	5.02	6.09	1.335	0.7	0.955	58.724	78.235	66.536	21.047	25.957	50.269	SERPINB13	serpin family B member 13 [Source:HGNC Symbol;Acc:HGNC:8944]	Human Diseases	Infectious disease: parasitic	ko05146//Amoebiasis	K13963	GO:0005654//nucleoplasm;GO:0005737//cytoplasm;GO:0005829//cytosol;GO:0016607//nuclear speck	GO:0002020//protease binding;GO:0004869//cysteine-type endopeptidase inhibitor activity	GO:0010951//negative regulation of endopeptidase activity;GO:1902173//negative regulation of keratinocyte apoptotic process	--
ENSEASG00005002999	ID_14	6	0	4.71	3.14	0.316	0.336	0.469	3.667	4.996	1.214	10.365	11.404	7.534	TREM1	triggering receptor expressed on myeloid cells 1 [Source:HGNC Symbol;Acc:HGNC:17760]	-	-	-	-	-	GO:0097110//scaffold protein binding	-	--
ENSEASG00005003187	ID_15	6	0	4.52	6.06	0.234	0.088	0.49	13.994	23.739	16.26	3.646	8.057	6.881	KMO	kynurenine 3-monooxygenase [Source:HGNC Symbol;Acc:HGNC:6381]	Metabolism;Metabolism	Global and overview maps;Amino acid metabolism	ko01100//Metabolic pathways;ko00380//Tryptophan metabolism	K00486;K00486	-	GO:0004502//kynurenine 3-monooxygenase activity;GO:0016174//NAD(P)H oxidase H2O2-forming activity;GO:0050660//flavin adenine dinucleotide binding;GO:0071949//FAD binding	GO:0009651//response to salt stress;GO:0019674//NAD metabolic process;GO:0070189//kynurenine metabolic process	--
ENSEASG00005003291	ID_16	7	0	3.44	4.7	0	0.064	0.107	1.701	1.132	1.605	0.268	0.744	0.84	AIM2	absent in melanoma 2 [Source:HGNC Symbol;Acc:HGNC:357]	Organismal Systems;Organismal Systems	Immune system;Immune system	ko04621//NOD-like receptor signaling pathway;ko04623//Cytosolic DNA-sensing pathway	K12966;K12966	GO:0005654//nucleoplasm;GO:0005737//cytoplasm;GO:0005739//mitochondrion;GO:0005829//cytosol;GO:0097169//AIM2 inflammasome complex	GO:0003690//double-stranded DNA binding;GO:0042802//identical protein binding	GO:0002218//activation of innate immune response;GO:0002230//positive regulation of defense response to virus by host;GO:0032088//negative regulation of NF-kappaB transcription factor activity;GO:0032731//positive regulation of interleukin-1 beta production;GO:0033209//tumor necrosis factor-mediated signaling pathway;GO:0035458//cellular response to interferon-beta;GO:0044546//NLRP3 inflammasome …	--
ENSEASG00005003677	ID_17	6	0	7.28	6.23	0.272	0.521	0.098	25.798	22.382	18.566	77.282	29.185	32.391	TNS4	tensin 4 [Source:HGNC Symbol;Acc:HGNC:24352]	-	-	-	-	GO:0005925//focal adhesion	-	GO:0008104//protein localization	--
ENSEASG00005003993	ID_18	0	0	-3.22	-5.74	21.309	22.985	34.069	0.511	0.262	0.689	6.376	0.213	1.821	HIF3A	hypoxia inducible factor 3 subunit alpha [Source:HGNC Symbol;Acc:HGNC:15825]	-	-	-	-	GO:0000785//chromatin;GO:0005654//nucleoplasm;GO:0005829//cytosol;GO:0005886//plasma membrane	GO:0000978//RNA polymerase II cis-regulatory region sequence-specific DNA binding;GO:0000981//DNA-binding transcription factor activity, RNA polymerase II-specific;GO:0003677//DNA binding;GO:0003700//DNA-binding transcription factor activity	GO:0001666//response to hypoxia;GO:0006366//transcription by RNA polymerase II	bHLH
ENSEASG00005004367	ID_19	6	0	15.15	16.78	0	0	0	107.051	113.58	117.067	5.76	32.722	70.775	Pbsn	XP_044624133.1 odorant-binding protein-like isoform X1 [Equus asinus]	-	-	-	-	-	-	-	--
ENSEASG00005004428	ID_20	6	0	5.2	3.1	0.339	0	0.322	2.335	2.592	0.742	3.605	17.983	2.711	FOSL1	FOS like 1, AP-1 transcription factor subunit [Source:HGNC Symbol;Acc:HGNC:13718]	Human Diseases;Environmental Information Processing;Organismal Systems;Organismal Systems	Infectious disease: viral;Signal transduction;Development and regeneration;Immune system	ko05166//Human T-cell leukemia virus 1 infection;ko04310//Wnt signaling pathway;ko04380//Osteoclast differentiation;ko04657//IL-17 signaling pathway	K04502;K04502;K04502;K04502	GO:0005654//nucleoplasm;GO:0090575//RNA polymerase II transcription regulator complex	GO:0000977//RNA polymerase II transcription regulatory region sequence-specific DNA binding;GO:0000978//RNA polymerase II cis-regulatory region sequence-specific DNA binding;GO:1990837//sequence-specific double-stranded DNA binding	GO:0001701//in utero embryonic development;GO:0007296//vitellogenesis;GO:0031668//cellular response to extracellular stimulus;GO:0060674//placenta blood vessel development;GO:1902895//positive regulation of pri-miRNA transcription by RNA polymerase II;GO:2000144//positive regulation of DNA-templated transcription, initiation	TF_bZIP
ENSEASG00005004834	ID_21	6	0	11.16	14.21	0	0	0	4.896	35.596	16.392	1.112	4.407	1.355	CYP2B4	XP_014715697.2 LOW QUALITY PROTEIN: cytochrome P450 2B4-like [Equus asinus]	Metabolism;Human Diseases;Metabolism;Metabolism;Metabolism	Global and overview maps;Cancer: overview;Lipid metabolism;Metabolism of cofactors and vitamins;Lipid metabolism	ko01100//Metabolic pathways;ko05207//Chemical carcinogenesis - receptor activation;ko00140//Steroid hormone biosynthesis;ko00830//Retinol metabolism;ko00590//Arachidonic acid metabolism	K07412;K07412;K07412;K07412;K07412	-	-	-	--
ENSEASG00005005241	ID_22	6	0	11.66	10.25	0	0	0	1.242	0.742	1.666	0.668	4.413	4.604	CYP2F1	XP_044614986.1 cytochrome P450 2F5 [Equus asinus]	Human Diseases;Metabolism	Cancer: overview;Xenobiotics biodegradation and metabolism	ko05208//Chemical carcinogenesis - reactive oxygen species;ko00980//Metabolism of xenobiotics by cytochrome P450	K07416;K07416	-	-	-	--
ENSEASG00005005313	ID_23	6	0	9.32	7.83	0	0	0	0.206	0.195	0.281	0.351	0.738	0.824	OTOP1	XP_014719802.2 LOW QUALITY PROTEIN: proton channel OTOP1 [Equus asinus]	-	-	-	-	GO:0005886//plasma membrane;GO:0016020//membrane	GO:0015252//proton channel activity	GO:0009590//detection of gravity;GO:0032869//cellular response to insulin stimulus;GO:0042472//inner ear morphogenesis;GO:0060336//negative regulation of interferon-gamma-mediated signaling pathway;GO:1902600//proton transmembrane transport	--
ENSEASG00005005678	ID_24	6	0	7.55	6.13	0.336	0.236	0.096	10.77	12.721	23.341	26.285	61.356	37.424	COL6A5	XP_014714942.2 collagen alpha-5(VI) chain isoform X1 [Equus asinus]	Environmental Information Processing;Human Diseases;Cellular Processes;Organismal Systems;Environmental Information Processing	Signal transduction;Infectious disease: viral;Cellular community - eukaryotes;Digestive system;Signaling molecules and interaction	ko04151//PI3K-Akt signaling pathway;ko05165//Human papillomavirus infection;ko04510//Focal adhesion;ko04974//Protein digestion and absorption;ko04512//ECM-receptor interaction	K06238;K06238;K06238;K06238;K06238	-	-	-	--
ENSEASG00005005757	ID_25	7	0	2.68	3.8	9.42	8.43	7.77	77.795	188.91	89.393	18.207	102.613	43.271	MFSD4A	major facilitator superfamily domain containing 4A [Source:HGNC Symbol;Acc:HGNC:25433]	-	-	-	-	-	-	-	--
ENSEASG00005006169	ID_26	1	0	-3.74	-2.28	0.824	11.828	23.513	2.095	2.851	2.512	0.131	1.164	1.409	GADL1	glutamate decarboxylase like 1 [Source:HGNC Symbol;Acc:HGNC:27949]	Metabolism;Metabolism;Metabolism;Metabolism	Global and overview maps;Metabolism of other amino acids;Metabolism of cofactors and vitamins;Metabolism of other amino acids	ko01100//Metabolic pathways;ko00410//beta-Alanine metabolism;ko00770//Pantothenate and CoA biosynthesis;ko00430//Taurine and hypotaurine metabolism	K18966;K18966;K18966;K18966	-	-	-	--
ENSEASG00005006521	ID_27	6	0	14.6	11.8	0	0	0	4.088	2.485	4.12	65.051	6.53	3.116	IL1A	interleukin 1 alpha [Source:HGNC Symbol;Acc:HGNC:5991]	Human Diseases;Human Diseases;Environmental Information Processing;Environmental Information Processing;Human Diseases;Human Diseases;Human Diseases;Human Diseases;Human Diseases;Human Diseases;Human Diseases;Cellular Processes;Human Diseases;Organismal Systems;Cellular Processes;Human Diseases;Human Diseases;Human Diseases;Organismal Systems;Human Diseases;Human Diseases	Neurodegenerative disease;Neurodegenerative disease;Signaling molecules and interaction;Signal transduction;Neurodegenerative disease;Immune disease;Infectious disease: viral;Infectious disease: bacterial;Infectious disease: viral;Immune disease;Endocrine and metabolic disease;Cell growth and death;Immune disease;Immune system;Cell growth and death;Endocrine and metabolic disease;Cardiovascular d…	ko05022//Pathways of neurodegeneration - multiple diseases;ko05010//Alzheimer disease;ko04060//Cytokine-cytokine receptor interaction;ko04010//MAPK signaling pathway;ko05020//Prion disease;ko05323//Rheumatoid arthritis;ko05162//Measles;ko05152//Tuberculosis;ko05164//Influenza A;ko05332//Graft-versus-host disease;ko04940//Type I diabetes mellitus;ko04217//Necroptosis;ko05321//Inflammatory bowel di…	K04383;K04383;K04383;K04383;K04383;K04383;K04383;K04383;K04383;K04383;K04383;K04383;K04383;K04383;K04383;K04383;K04383;K04383;K04383;K04383;K04383	GO:0005615//extracellular space;GO:0005829//cytosol	GO:0005125//cytokine activity;GO:0005507//copper ion binding	GO:0001819//positive regulation of cytokine production;GO:0002248//connective tissue replacement involved in inflammatory response wound healing;GO:0006883//cellular sodium ion homeostasis;GO:0008285//negative regulation of cell population proliferation;GO:0010575//positive regulation of vascular endothelial growth factor production;GO:0010628//positive regulation of gene expression;GO:0019221//c…	--
ENSEASG00005006615	ID_28	6	0	3.08	1.98	7.785	7.683	11.083	35.517	29.418	39.468	133.026	35.788	55.843	GLUL	XP_044626242.1 glutamine synthetase-like [Equus asinus]	Metabolism;Cellular Processes;Organismal Systems;Organismal Systems;Metabolism;Metabolism;Metabolism;Metabolism;Metabolism	Global and overview maps;Cell growth and death;Nervous system;Nervous system;Global and overview maps;Amino acid metabolism;Carbohydrate metabolism;Amino acid metabolism;Energy metabolism	ko01100//Metabolic pathways;ko04217//Necroptosis;ko04724//Glutamatergic synapse;ko04727//GABAergic synapse;ko01230//Biosynthesis of amino acids;ko00250//Alanine, aspartate and glutamate metabolism;ko00630//Glyoxylate and dicarboxylate metabolism;ko00220//Arginine biosynthesis;ko00910//Nitrogen metabolism	K01915;K01915;K01915;K01915;K01915;K01915;K01915;K01915;K01915	-	-	-	--
ENSEASG00005006736	ID_29	6	0	11.07	9.52	0	0	0	1.141	0.771	0.297	3.055	1.788	1.595	TM4SF19	transmembrane 4 L six family member 19 [Source:HGNC Symbol;Acc:HGNC:25167]	-	-	-	-	-	-	-	--
ENSEASG00005006754	ID_30	6	0	13.17	12.1	0	0	0	4.808	4.242	4.084	19.33	3.786	4.56	--	XP_014710802.2 L-amino-acid oxidase-like [Equus asinus]	Metabolism;Metabolism;Metabolism;Metabolism;Metabolism;Metabolism;Metabolism;Metabolism	Global and overview maps;Amino acid metabolism;Amino acid metabolism;Amino acid metabolism;Amino acid metabolism;Amino acid metabolism;Amino acid metabolism;Amino acid metabolism	ko01100//Metabolic pathways;ko00270//Cysteine and methionine metabolism;ko00280//Valine, leucine and isoleucine degradation;ko00380//Tryptophan metabolism;ko00350//Tyrosine metabolism;ko00250//Alanine, aspartate and glutamate metabolism;ko00360//Phenylalanine metabolism;ko00400//Phenylalanine, tyrosine and tryptophan biosynthesis	K03334;K03334;K03334;K03334;K03334;K03334;K03334;K03334	-	-	-	--
ENSEASG00005006825	ID_31	6	0	11.7	13.41	0	0	0	10.425	12.737	9.551	0.173	6.34	3.491	AQP9	aquaporin 9 [Source:HGNC Symbol;Acc:HGNC:643]	Organismal Systems;Organismal Systems	Immune system;Digestive system	ko04613//Neutrophil extracellular trap formation;ko04976//Bile secretion	K09877;K09877	GO:0005886//plasma membrane;GO:0043231//intracellular membrane-bounded organelle	GO:0015250//water channel activity;GO:0015254//glycerol channel activity;GO:0015265//urea channel activity	GO:0006833//water transport;GO:0015793//glycerol transport;GO:0071320//cellular response to cAMP;GO:0071918//urea transmembrane transport	--
ENSEASG00005006886	ID_32	2	0	-2.25	-1.02	12.856	10.624	9.406	4.873	4.556	6.826	1.732	2.783	2.384	ZNF33B	XP_044614283.1 zinc finger protein 33B-like isoform X1 [Equus asinus]	Human Diseases	Infectious disease: viral	ko05168//Herpes simplex virus 1 infection	K09228	-	-	-	zf-C2H2
ENSEASG00005007335	ID_33	6	0	4.97	6.09	1.439	1.754	0.548	67.226	126.945	60.763	11.431	72.444	33.453	MLPH	melanophilin [Source:HGNC Symbol;Acc:HGNC:29643]	-	-	-	-	GO:0030425//dendrite;GO:0048471//perinuclear region of cytoplasm	GO:0017022//myosin binding;GO:0030674//protein-macromolecule adaptor activity;GO:0031267//small GTPase binding	-	--
ENSEASG00005007385	ID_34	6	0	4.12	5.14	0.421	0.129	0.653	11.742	16.148	14.656	4.337	9.869	6.673	PDZK1	PDZ domain containing 1 [Source:HGNC Symbol;Acc:HGNC:8821]	-	-	-	-	GO:0005886//plasma membrane;GO:0005903//brush border	GO:0030165//PDZ domain binding	GO:0015879//carnitine transport;GO:0032414//positive regulation of ion transmembrane transporter activity;GO:1904064//positive regulation of cation transmembrane transport;GO:1905477//positive regulation of protein localization to membrane	--
ENSEASG00005007475	ID_35	2	0	-4.64	-1.9	2.853	4.64	2.107	1.505	0.334	0.726	0.075	0.075	0.236	TAFA2	TAFA chemokine like family member 2 [Source:HGNC Symbol;Acc:HGNC:21589]	-	-	-	-	-	-	-	--
ENSEASG00005007486	ID_36	0	0	-2.1	-5.04	6.46	9.357	4.536	0.125	0.308	0.184	2.989	0.722	1.043	LYPD1	XP_008997248.2 ly6/PLAUR domain-containing protein 1 isoform X1 [Callithrix jacchus]	-	-	-	-	-	-	-	--
ENSEASG00005007564	ID_37	7	0	3.82	5.43	0.06	0.064	0.054	1.649	4.37	1.674	0.27	1.124	1.128	PAX9	paired box 9 [Source:HGNC Symbol;Acc:HGNC:8623]	-	-	-	-	GO:0005654//nucleoplasm;GO:0005730//nucleolus	GO:0000977//RNA polymerase II transcription regulatory region sequence-specific DNA binding;GO:0001228//DNA-binding transcription activator activity, RNA polymerase II-specific;GO:1990837//sequence-specific double-stranded DNA binding	GO:0007492//endoderm development;GO:0042476//odontogenesis;GO:0042481//regulation of odontogenesis;GO:0045892//negative regulation of transcription, DNA-templated;GO:0045944//positive regulation of transcription by RNA polymerase II;GO:0060325//face morphogenesis;GO:0071363//cellular response to growth factor stimulus	PAX
ENSEASG00005007576	ID_38	6	0	15.62	13.05	0	0	0	7.366	12.235	5.799	116.947	10.414	23.897	SAA1	XP_014703363.1 serum amyloid A protein-like [Equus asinus]	-	-	-	-	-	-	-	--
ENSEASG00005007578	ID_39	6	0	3.23	4.28	0	0.197	0.021	1.389	1.243	1.61	0.249	0.923	0.868	SCN11A	sodium voltage-gated channel alpha subunit 11 [Source:HGNC Symbol;Acc:HGNC:10583]	-	-	-	-	GO:0005886//plasma membrane;GO:0030424//axon;GO:0043025//neuronal cell body;GO:0044295//axonal growth cone;GO:0044297//cell body;GO:0044299//C-fiber	GO:0005248//voltage-gated sodium channel activity	GO:0001508//action potential;GO:0001966//thigmotaxis;GO:0002526//acute inflammatory response;GO:0002544//chronic inflammatory response;GO:0006814//sodium ion transport;GO:0006954//inflammatory response;GO:0007186//G protein-coupled receptor signaling pathway;GO:0007409//axonogenesis;GO:0007623//circadian rhythm;GO:0007635//chemosensory behavior;GO:0009408//response to heat;GO:0009409//response to…	--
ENSEASG00005007729	ID_40	2	0	-2.12	-1.04	13.87	14.21	10.215	4.814	6.465	7.406	1.972	3.29	3.55	RASGRP3	RAS guanyl releasing protein 3 [Source:HGNC Symbol;Acc:HGNC:14545]	Human Diseases;Environmental Information Processing;Environmental Information Processing;Environmental Information Processing;Organismal Systems	Cancer: overview;Signal transduction;Signal transduction;Signal transduction;Immune system	ko05200//Pathways in cancer;ko04014//Ras signaling pathway;ko04015//Rap1 signaling pathway;ko04010//MAPK signaling pathway;ko04662//B cell receptor signaling pathway	K12362;K12362;K12362;K12362;K12362	GO:0005737//cytoplasm;GO:0032045//guanyl-nucleotide exchange factor complex;GO:0048471//perinuclear region of cytoplasm	GO:0005085//guanyl-nucleotide exchange factor activity;GO:0005096//GTPase activator activity;GO:0019900//kinase binding;GO:0031267//small GTPase binding	GO:0007265//Ras protein signal transduction;GO:0043087//regulation of GTPase activity	--
ENSEASG00005007840	ID_41	7	0	2.81	3.97	0.932	3.008	5.664	60.198	47.941	42.862	13.517	28.377	25.397	CTH	cystathionine gamma-lyase [Source:HGNC Symbol;Acc:HGNC:2501]	Metabolism;Metabolism;Metabolism;Metabolism;Metabolism	Global and overview maps;Global and overview maps;Amino acid metabolism;Amino acid metabolism;Metabolism of other amino acids	ko01100//Metabolic pathways;ko01230//Biosynthesis of amino acids;ko00270//Cysteine and methionine metabolism;ko00260//Glycine, serine and threonine metabolism;ko00450//Selenocompound metabolism	K01758;K01758;K01758;K01758;K01758	-	GO:0004123//cystathionine gamma-lyase activity;GO:0030170//pyridoxal phosphate binding;GO:0042802//identical protein binding;GO:0044540//L-cystine L-cysteine-lyase (deaminating)	GO:0018272//protein-pyridoxal-5-phosphate linkage via peptidyl-N6-pyridoxal phosphate-L-lysine;GO:0019343//cysteine biosynthetic process via cystathionine;GO:0019344//cysteine biosynthetic process;GO:0019346//transsulfuration;GO:0043066//negative regulation of apoptotic process;GO:0043123//positive regulation of I-kappaB kinase/NF-kappaB signaling;GO:0044524//protein sulfhydration;GO:0051092//pos…	--
ENSEASG00005008297	ID_42	6	0	9.55	6.9	0.122	0	0	2.499	1.826	10.22	72.662	6.517	12.362	CCL20	XP_005610720.1 C-C motif chemokine 20 isoform X2 [Equus caballus]	Environmental Information Processing;Human Diseases;Organismal Systems;Environmental Information Processing;Organismal Systems;Environmental Information Processing	Signaling molecules and interaction;Immune disease;Immune system;Signal transduction;Immune system;Signaling molecules and interaction	ko04060//Cytokine-cytokine receptor interaction;ko05323//Rheumatoid arthritis;ko04062//Chemokine signaling pathway;ko04668//TNF signaling pathway;ko04657//IL-17 signaling pathway;ko04061//Viral protein interaction with cytokine and cytokine receptor	K14625;K14625;K14625;K14625;K14625;K14625	-	-	-	--
ENSEASG00005008829	ID_43	1	0	-2.43	-1.25	16.731	14.85	13.333	5.869	6.864	6.088	0.866	4.022	3.456	KCTD7	potassium channel tetramerization domain containing 7 [Source:HGNC Symbol;Acc:HGNC:21957]	-	-	-	-	GO:0005737//cytoplasm;GO:0005886//plasma membrane	-	GO:0030007//cellular potassium ion homeostasis;GO:0032411//positive regulation of transporter activity;GO:0060081//membrane hyperpolarization;GO:0090461//glutamate homeostasis	--
ENSEASG00005008909	ID_44	6	0	8.39	9.54	0.024	0	0	4.06	6.068	7.756	1.078	4.082	2.904	CFTR	CF transmembrane conductance regulator [Source:HGNC Symbol;Acc:HGNC:1884]	Environmental Information Processing;Cellular Processes;Environmental Information Processing;Organismal Systems;Organismal Systems;Organismal Systems;Environmental Information Processing	Signal transduction;Cellular community - eukaryotes;Signal transduction;Digestive system;Digestive system;Digestive system;Membrane transport	ko04024//cAMP signaling pathway;ko04530//Tight junction;ko04152//AMPK signaling pathway;ko04972//Pancreatic secretion;ko04976//Bile secretion;ko04971//Gastric acid secretion;ko02010//ABC transporters	K05031;K05031;K05031;K05031;K05031;K05031;K05031	GO:0005737//cytoplasm;GO:0005769//early endosome;GO:0005789//endoplasmic reticulum membrane;GO:0005829//cytosol;GO:0005886//plasma membrane;GO:0009986//cell surface;GO:0016020//membrane;GO:0016324//apical plasma membrane;GO:0032991//protein-containing complex;GO:0055037//recycling endosome	GO:0005254//chloride channel activity;GO:0005260//intracellularly ATP-gated chloride channel activity;GO:0015106//bicarbonate transmembrane transporter activity;GO:0015108//chloride transmembrane transporter activity;GO:0016887//ATP hydrolysis activity;GO:0019869//chloride channel inhibitor activity;GO:0019899//enzyme binding;GO:0030165//PDZ domain binding;GO:0051087//chaperone binding;GO:0106138…	GO:0006695//cholesterol biosynthetic process;GO:0006821//chloride transport;GO:0006904//vesicle docking involved in exocytosis;GO:0015701//bicarbonate transport;GO:0030301//cholesterol transport;GO:0034976//response to endoplasmic reticulum stress;GO:0035377//transepithelial water transport;GO:0035774//positive regulation of insulin secretion involved in cellular response to glucose stimulus;GO:0…	--
ENSEASG00005009066	ID_45	7	0	6.45	10.32	0	0.065	0.094	16.86	110.974	74.807	4.633	3.886	5.409	FADS3	fatty acid desaturase 3 [Source:HGNC Symbol;Acc:HGNC:3576]	-	-	-	-	-	-	-	--
ENSEASG00005009249	ID_46	6	0	13.2	16.49	0	0	0	27.399	94.69	154.457	6.921	10.045	11.257	PIP	prolactin induced protein [Source:HGNC Symbol;Acc:HGNC:8993]	-	-	-	-	GO:0005615//extracellular space;GO:0005634//nucleus	GO:0004190//aspartic-type endopeptidase activity;GO:0019864//IgG binding;GO:0042802//identical protein binding	GO:0001580//detection of chemical stimulus involved in sensory perception of bitter taste;GO:0006508//proteolysis;GO:0010628//positive regulation of gene expression;GO:0070233//negative regulation of T cell apoptotic process	--
ENSEASG00005009584	ID_47	6	0	3.88	5.07	2.712	4.868	6.167	91.765	184.457	184.686	26.243	104.178	71.318	ALDH1A1	aldehyde dehydrogenase 1 family member A1 [Source:HGNC Symbol;Acc:HGNC:402]	Metabolism;Metabolism	Global and overview maps;Metabolism of cofactors and vitamins	ko01100//Metabolic pathways;ko00830//Retinol metabolism	K07249;K07249	GO:0005829//cytosol	GO:0004029//aldehyde dehydrogenase (NAD+) activity;GO:0106373//3-deoxyglucosone dehydrogenase activity	GO:0030392//fructosamine catabolic process;GO:0110095//cellular detoxification of aldehyde	--
ENSEASG00005009650	ID_48	0	0	-5.98	-9.19	15.886	20.243	16.864	0.047	0.044	0	0.638	0.118	0.083	LRRC4B	leucine rich repeat containing 4B [Source:HGNC Symbol;Acc:HGNC:25042]	Environmental Information Processing	Signaling molecules and interaction	ko04514//Cell adhesion molecules	K16360	GO:0044300//cerebellar mossy fiber	GO:0005102//signaling receptor binding	GO:0051965//positive regulation of synapse assembly	--
ENSEASG00005010386	ID_49	6	0	6.39	4.18	0.133	0	0	0.703	1.064	0.64	0.12	8.307	2.751	GZMB	XP_014695462.1 granzyme B-like isoform X3 [Equus asinus]	Human Diseases;Human Diseases;Human Diseases;Organismal Systems;Human Diseases;Human Diseases;Cellular Processes	Cancer: overview;Immune disease;Immune disease;Immune system;Immune disease;Endocrine and metabolic disease;Cell growth and death	ko05202//Transcriptional misregulation in cancer;ko05320//Autoimmune thyroid disease;ko05330//Allograft rejection;ko04650//Natural killer cell mediated cytotoxicity;ko05332//Graft-versus-host disease;ko04940//Type I diabetes mellitus;ko04210//Apoptosis	K01353;K01353;K01353;K01353;K01353;K01353;K01353	-	-	-	--
ENSEASG00005010508	ID_50	6	0	13.7	15.12	0	0	0	27.687	51.503	27.435	3.409	26.031	10.502	RDH11	KAF5915087.1 hypothetical protein HPG69_003588 [Diceros bicornis minor]	-	-	-	-	-	-	-	--
ENSEASG00005010959	ID_51	1	0	-4.06	-2.94	18.933	15.612	19.946	1.482	2.207	3.425	0.384	1.731	1.155	PTPRD	protein tyrosine phosphatase receptor type D [Source:HGNC Symbol;Acc:HGNC:9668]	-	-	-	-	GO:0042734//presynaptic membrane;GO:0098685//Schaffer collateral - CA1 synapse;GO:0098686//hippocampal mossy fiber to CA3 synapse;GO:0098978//glutamatergic synapse	GO:0005102//signaling receptor binding;GO:0050839//cell adhesion molecule binding	GO:0007157//heterophilic cell-cell adhesion via plasma membrane cell adhesion molecules;GO:0030182//neuron differentiation;GO:0046426//negative regulation of receptor signaling pathway via JAK-STAT;GO:0050775//positive regulation of dendrite morphogenesis;GO:0050776//regulation of immune response;GO:0050804//modulation of chemical synaptic transmission;GO:0051965//positive regulation of synapse a…	--
ENSEASG00005011145	ID_52	5	0	3.66	1.73	3.911	5.104	3.466	12.001	9.042	20.483	101.912	36.866	19.467	BIRC3	baculoviral IAP repeat containing 3 [Source:HGNC Symbol;Acc:HGNC:591]	Human Diseases;Human Diseases;Human Diseases;Environmental Information Processing;Human Diseases;Cellular Processes;Organismal Systems;Cellular Processes;Cellular Processes;Environmental Information Processing;Genetic Information Processing;Environmental Information Processing;Human Diseases;Human Diseases;Human Diseases;Cellular Processes	Cancer: overview;Infectious disease: viral;Cancer: overview;Signal transduction;Infectious disease: bacterial;Cellular community - eukaryotes;Immune system;Cell growth and death;Cell growth and death;Signal transduction;Folding, sorting and degradation;Signal transduction;Infectious disease: parasitic;Cancer: specific types;Drug resistance: antineoplastic;Cell growth and death	ko05200//Pathways in cancer;ko05168//Herpes simplex virus 1 infection;ko05202//Transcriptional misregulation in cancer;ko04064//NF-kappa B signaling pathway;ko05132//Salmonella infection;ko04510//Focal adhesion;ko04621//NOD-like receptor signaling pathway;ko04217//Necroptosis;ko04210//Apoptosis;ko04390//Hippo signaling pathway;ko04120//Ubiquitin mediated proteolysis;ko04668//TNF signaling pathway…	K16060;K16060;K16060;K16060;K16060;K16060;K16060;K16060;K16060;K16060;K16060;K16060;K16060;K16060;K16060;K16060	GO:0005634//nucleus;GO:0005654//nucleoplasm;GO:0005737//cytoplasm;GO:0005829//cytosol	GO:0004842//ubiquitin-protein transferase activity	GO:0031398//positive regulation of protein ubiquitination;GO:0042981//regulation of apoptotic process;GO:0060544//regulation of necroptotic process	--
ENSEASG00005011263	ID_53	6	0	5.23	6.62	0.154	0.328	0.276	30.09	26.758	17.618	3.464	9.332	15.62	Wfdc21	XP_014717736.2 WAP four-disulfide core domain protein 2-like [Equus asinus]	-	-	-	-	-	-	-	--
ENSEASG00005011321	ID_54	2	0	-3.86	-1.21	1.355	1.506	1.214	0.26	0.614	0.887	0	0.164	0.116	ASIC4	acid sensing ion channel subunit family member 4 [Source:HGNC Symbol;Acc:HGNC:21263]	Organismal Systems	Sensory system	ko04750//Inflammatory mediator regulation of TRP channels	K04831	-	-	GO:0001662//behavioral fear response	--
ENSEASG00005011359	ID_55	6	0	4.36	2.9	15.437	11.351	9.274	143.593	51.097	73.788	422.879	94.269	221.481	CEBPD	XP_014723634.2 CCAAT/enhancer-binding protein delta [Equus asinus]	-	-	-	-	-	-	-	C_EBP
ENSEASG00005011724	ID_56	5	0	3.41	1.17	2.085	1.568	1.611	4.665	3.478	3.694	26.878	19.904	9.206	TNFAIP3	TNF alpha induced protein 3 [Source:HGNC Symbol;Acc:HGNC:11896]	Human Diseases;Environmental Information Processing;Human Diseases;Organismal Systems;Cellular Processes;Environmental Information Processing;Organismal Systems	Infectious disease: viral;Signal transduction;Infectious disease: viral;Immune system;Cell growth and death;Signal transduction;Immune system	ko05169//Epstein-Barr virus infection;ko04064//NF-kappa B signaling pathway;ko05162//Measles;ko04621//NOD-like receptor signaling pathway;ko04217//Necroptosis;ko04668//TNF signaling pathway;ko04657//IL-17 signaling pathway	K11859;K11859;K11859;K11859;K11859;K11859;K11859	GO:0005634//nucleus;GO:0005737//cytoplasm	GO:0002020//protease binding;GO:0004842//ubiquitin-protein transferase activity;GO:0004843//thiol-dependent deubiquitinase;GO:0008022//protein C-terminus binding;GO:0019900//kinase binding;GO:0042802//identical protein binding;GO:0043130//ubiquitin binding;GO:0043621//protein self-association	GO:0001922//B-1 B cell homeostasis;GO:0002237//response to molecule of bacterial origin;GO:0002634//regulation of germinal center formation;GO:0002677//negative regulation of chronic inflammatory response;GO:0016579//protein deubiquitination;GO:0031397//negative regulation of protein ubiquitination;GO:0032088//negative regulation of NF-kappaB transcription factor activity;GO:0032495//response to …	--
ENSEASG00005011767	ID_57	7	0	1.63	2.78	0.846	0.664	0.505	3.611	6.728	3.519	1.249	2.868	2.134	ARFGEF3	ARFGEF family member 3 [Source:HGNC Symbol;Acc:HGNC:21213]	-	-	-	-	-	-	-	--
ENSEASG00005012076	ID_58	0	0	-2.5	-3.98	18.847	9.516	8.021	0.466	1.102	0.742	0.695	3.343	2.383	SNCB	synuclein beta [Source:HGNC Symbol;Acc:HGNC:11140]	-	-	-	-	GO:0016234//inclusion body;GO:0045202//synapse	GO:0005509//calcium ion binding;GO:0046914//transition metal ion binding;GO:1903136//cuprous ion binding	GO:0007268//chemical synaptic transmission;GO:0042417//dopamine metabolic process;GO:0043524//negative regulation of neuron apoptotic process;GO:0048488//synaptic vesicle endocytosis;GO:0050808//synapse organization;GO:0051402//neuron apoptotic process	--
ENSEASG00005012802	ID_59	6	0	3.08	1.83	27.231	39.065	48.857	219.438	74.067	115.467	512.36	286.235	176.881	ZFP36	ZFP36 ring finger protein [Source:HGNC Symbol;Acc:HGNC:12862]	Human Diseases;Human Diseases	Infectious disease: viral;Infectious disease: viral	ko05166//Human T-cell leukemia virus 1 infection;ko05167//Kaposi sarcoma-associated herpesvirus infection	K15308;K15308	GO:0000932//P-body;GO:0005634//nucleus;GO:0005737//cytoplasm;GO:0005829//cytosol;GO:0010494//cytoplasmic stress granule;GO:0030014//CCR4-NOT complex;GO:0070578//RISC-loading complex;GO:1990904//ribonucleoprotein complex	GO:0003729//mRNA binding;GO:0019899//enzyme binding;GO:0019901//protein kinase binding;GO:0019957//C-C chemokine binding;GO:0031072//heat shock protein binding;GO:0035925//mRNA 3'-UTR AU-rich region binding;GO:0044877//protein-containing complex binding;GO:0070063//RNA polymerase binding;GO:0071889//14-3-3 protein binding	GO:0000122//negative regulation of transcription by RNA polymerase II;GO:0000165//MAPK cascade;GO:0000288//nuclear-transcribed mRNA catabolic process, deadenylation-dependent decay;GO:0000289//nuclear-transcribed mRNA poly(A) tail shortening;GO:0006357//regulation of transcription by RNA polymerase II;GO:0006402//mRNA catabolic process;GO:0009611//response to wounding;GO:0010837//regulation of ke…	--
ENSEASG00005013083	ID_60	1	0	-2.71	-1.69	7.637	6.145	11.983	2.252	1.793	3.931	1.157	1.233	1.539	CHRD	chordin [Source:HGNC Symbol;Acc:HGNC:1949]	Environmental Information Processing	Signal transduction	ko04350//TGF-beta signaling pathway	K04657	-	-	GO:0002053//positive regulation of mesenchymal cell proliferation;GO:0021919//BMP signaling pathway involved in spinal cord dorsal/ventral patterning;GO:0030336//negative regulation of cell migration;GO:0030514//negative regulation of BMP signaling pathway;GO:0045668//negative regulation of osteoblast differentiation;GO:0045785//positive regulation of cell adhesion	--
ENSEASG00005013238	ID_61	6	0	6.5	5.45	0.143	0.305	0.147	5.369	4.332	16.396	16.781	16.718	20.442	Clca3a1	XP_014683056.2 calcium-activated chloride channel regulator 1-like [Equus asinus]	Organismal Systems;Organismal Systems	Digestive system;Endocrine system	ko04972//Pancreatic secretion;ko04924//Renin secretion	K05030;K05030	-	-	-	--
ENSEASG00005013569	ID_62	5	0	2.9	1.43	4.006	4.229	2.588	10.917	10.395	7.925	20.891	49.147	10.863	PLAUR	XP_044614915.1 urokinase plasminogen activator surface receptor [Equus asinus]	Human Diseases;Organismal Systems	Cancer: overview;Immune system	ko05205//Proteoglycans in cancer;ko04610//Complement and coagulation cascades	K03985;K03985	-	-	-	--
ENSEASG00005013897	ID_63	2	0	-3.07	-1.06	3.109	2.55	1.966	1.157	0.929	1.583	0.259	0.541	0.111	LMNTD1	lamin tail domain containing 1 [Source:HGNC Symbol;Acc:HGNC:26683]	-	-	-	-	-	-	-	--
ENSEASG00005014026	ID_64	7	0	2.52	5.71	0.034	0.072	0.489	5.786	4.757	20.543	2.939	0.273	0.192	CLCA1	chloride channel accessory 1 [Source:HGNC Symbol;Acc:HGNC:2015]	Organismal Systems;Organismal Systems	Digestive system;Endocrine system	ko04972//Pancreatic secretion;ko04924//Renin secretion	K05027;K05027	GO:0005902//microvillus;GO:0016020//membrane;GO:0030141//secretory granule	-	-	--
ENSEASG00005014080	ID_65	6	0	8.82	10.92	0	0	0	1.2	2.11	2.519	0.228	0.81	0.317	KNG1	kininogen 1 [Source:HGNC Symbol;Acc:HGNC:6383]	Human Diseases;Environmental Information Processing;Cellular Processes;Human Diseases;Environmental Information Processing;Environmental Information Processing;Organismal Systems;Human Diseases;Organismal Systems	Cancer: overview;Signaling molecules and interaction;Cell motility;Infectious disease: parasitic;Signal transduction;Signal transduction;Sensory system;Infectious disease: parasitic;Immune system	ko05200//Pathways in cancer;ko04080//Neuroactive ligand-receptor interaction;ko04810//Regulation of actin cytoskeleton;ko05142//Chagas disease;ko04022//cGMP-PKG signaling pathway;ko04071//Sphingolipid signaling pathway;ko04750//Inflammatory mediator regulation of TRP channels;ko05143//African trypanosomiasis;ko04610//Complement and coagulation cascades	K03898;K03898;K03898;K03898;K03898;K03898;K03898;K03898;K03898	GO:0005615//extracellular space	GO:0004869//cysteine-type endopeptidase inhibitor activity;GO:0005102//signaling receptor binding	GO:0007162//negative regulation of cell adhesion;GO:0007204//positive regulation of cytosolic calcium ion concentration;GO:0030195//negative regulation of blood coagulation;GO:0045861//negative regulation of proteolysis	--
ENSEASG00005014586	ID_66	7	0	4.01	5.68	0.114	0.608	0.513	9.958	19.572	33.822	1.285	9.73	8.855	PNLIPRP3	pancreatic lipase related protein 3 [Source:HGNC Symbol;Acc:HGNC:23492]	Metabolism;Metabolism	Global and overview maps;Lipid metabolism	ko01100//Metabolic pathways;ko00561//Glycerolipid metabolism	K14076;K14076	-	-	-	--
ENSEASG00005014779	ID_67	6	0	4.35	3.16	0	0.626	0	2.256	1.6	1.746	4.618	4.028	4.112	IL7R	interleukin 7 receptor [Source:HGNC Symbol;Acc:HGNC:6024]	Human Diseases;Environmental Information Processing;Environmental Information Processing;Environmental Information Processing;Organismal Systems;Environmental Information Processing;Human Diseases	Cancer: overview;Signal transduction;Signaling molecules and interaction;Signal transduction;Immune system;Signal transduction;Immune disease	ko05200//Pathways in cancer;ko04151//PI3K-Akt signaling pathway;ko04060//Cytokine-cytokine receptor interaction;ko04630//JAK-STAT signaling pathway;ko04640//Hematopoietic cell lineage;ko04068//FoxO signaling pathway;ko05340//Primary immunodeficiency	K05072;K05072;K05072;K05072;K05072;K05072;K05072	GO:0005654//nucleoplasm;GO:0005829//cytosol;GO:0005886//plasma membrane;GO:0009897//external side of plasma membrane	GO:0004896//cytokine receptor activity	GO:0000902//cell morphogenesis;GO:0001782//B cell homeostasis;GO:0001913//T cell mediated cytotoxicity;GO:0001915//negative regulation of T cell mediated cytotoxicity;GO:0008284//positive regulation of cell population proliferation;GO:0008361//regulation of cell size;GO:0010467//gene expression;GO:0010628//positive regulation of gene expression;GO:0030217//T cell differentiation;GO:0033077//T cel…	--
ENSEASG00005015549	ID_68	6	0	3.86	1.98	0.116	0.495	0.452	1.264	1.349	1.59	11.133	2.3	1.999	CFB	complement factor B [Source:HGNC Symbol;Acc:HGNC:1037]	Human Diseases;Human Diseases;Organismal Systems	Infectious disease: viral;Infectious disease: bacterial;Immune system	ko05171//Coronavirus disease - COVID-19;ko05150//Staphylococcus aureus infection;ko04610//Complement and coagulation cascades	K01335;K01335;K01335	-	-	-	--
ENSEASG00005015712	ID_69	1	0	-2.5	-1.49	6.157	7.31	5.08	1.793	2.666	2.145	0.526	0.957	1.791	KBTBD7	XP_014710332.2 kelch repeat and BTB domain-containing protein 7 [Equus asinus]	-	-	-	-	-	-	-	--
ENSEASG00005016127	ID_70	2	0	-2.61	-1.14	1.326	3.183	5.827	1.191	2.486	1.018	0.17	0.843	0.675	SIX4	SIX homeobox 4 [Source:HGNC Symbol;Acc:HGNC:10890]	Human Diseases	Cancer: overview	ko05202//Transcriptional misregulation in cancer	K15615	GO:0005634//nucleus;GO:0005737//cytoplasm	GO:0000978//RNA polymerase II cis-regulatory region sequence-specific DNA binding;GO:0001228//DNA-binding transcription activator activity, RNA polymerase II-specific;GO:0003677//DNA binding;GO:0003700//DNA-binding transcription factor activity;GO:0043565//sequence-specific DNA binding;GO:1990837//sequence-specific double-stranded DNA binding	GO:0007519//skeletal muscle tissue development;GO:0008582//regulation of synaptic assembly at neuromuscular junction;GO:0008584//male gonad development;GO:0010468//regulation of gene expression;GO:0030238//male sex determination;GO:0030910//olfactory placode formation;GO:0032880//regulation of protein localization;GO:0034504//protein localization to nucleus;GO:0042472//inner ear morphogenesis;GO:…	Homeobox
ENSEASG00005016498	ID_71	0	0	-2.36	-3.43	31.889	36.336	43.522	4.399	2.145	3.823	4.288	8.319	9.179	EGFL6	EGF like domain multiple 6 [Source:HGNC Symbol;Acc:HGNC:3235]	-	-	-	-	GO:0005604//basement membrane;GO:0031012//extracellular matrix	-	GO:0010811//positive regulation of cell-substrate adhesion;GO:0030198//extracellular matrix organization	--
ENSEASG00005016555	ID_72	6	0	4.8	3.56	1.143	0.561	0.631	18.734	1.754	7.091	23.148	26.137	15.834	CXCL1	NP_001296409.1 chemokine (C-X-C motif) ligand 1 (melanoma growth stimulating activity, alpha) precursor [Equus caballus]	Environmental Information Processing;Environmental Information Processing;Human Diseases;Human Diseases;Human Diseases;Organismal Systems;Organismal Systems;Human Diseases;Human Diseases;Environmental Information Processing;Organismal Systems;Environmental Information Processing;Human Diseases	Signaling molecules and interaction;Signal transduction;Immune disease;Infectious disease: viral;Cardiovascular disease;Immune system;Immune system;Infectious disease: parasitic;Endocrine and metabolic disease;Signal transduction;Immune system;Signaling molecules and interaction;Infectious disease: bacterial	ko04060//Cytokine-cytokine receptor interaction;ko04064//NF-kappa B signaling pathway;ko05323//Rheumatoid arthritis;ko05167//Kaposi sarcoma-associated herpesvirus infection;ko05417//Lipid and atherosclerosis;ko04621//NOD-like receptor signaling pathway;ko04062//Chemokine signaling pathway;ko05146//Amoebiasis;ko04936//Alcoholic liver disease;ko04668//TNF signaling pathway;ko04657//IL-17 signaling …	K05505;K05505;K05505;K05505;K05505;K05505;K05505;K05505;K05505;K05505;K05505;K05505;K05505	-	-	-	--
ENSEASG00005016644	ID_73	6	0	11.93	12.94	0	0	0	5.908	6.93	10.715	2.081	5.472	4.147	MEP1B	meprin A subunit beta [Source:HGNC Symbol;Acc:HGNC:7020]	Organismal Systems	Digestive system	ko04974//Protein digestion and absorption	K08606	GO:0005886//plasma membrane;GO:0016020//membrane;GO:0017090//meprin A complex	GO:0042802//identical protein binding	GO:1901998//toxin transport	--
ENSEASG00005016930	ID_74	5	0	3.74	1.29	2.407	3.186	2.589	8.915	7.949	3.082	78.777	22.662	7.777	SERPINE1	serpin family E member 1 [Source:HGNC Symbol;Acc:HGNC:8583]	Human Diseases;Cellular Processes;Environmental Information Processing;Environmental Information Processing;Environmental Information Processing;Human Diseases;Organismal Systems;Cellular Processes	Infectious disease: parasitic;Cell growth and death;Signal transduction;Signal transduction;Signal transduction;Endocrine and metabolic disease;Immune system;Cell growth and death	ko05142//Chagas disease;ko04218//Cellular senescence;ko04390//Hippo signaling pathway;ko04371//Apelin signaling pathway;ko04066//HIF-1 signaling pathway;ko04933//AGE-RAGE signaling pathway in diabetic complications;ko04610//Complement and coagulation cascades;ko04115//p53 signaling pathway	K03982;K03982;K03982;K03982;K03982;K03982;K03982;K03982	GO:0005576//extracellular region;GO:0005615//extracellular space;GO:0062023//collagen-containing extracellular matrix;GO:0070062//extracellular exosome;GO:0097180//serine protease inhibitor complex;GO:1904090//peptidase inhibitor complex	GO:0002020//protease binding;GO:0004867//serine-type endopeptidase inhibitor activity;GO:0005102//signaling receptor binding	GO:0001525//angiogenesis;GO:0010469//regulation of signaling receptor activity;GO:0010757//negative regulation of plasminogen activation;GO:0010951//negative regulation of endopeptidase activity;GO:0014912//negative regulation of smooth muscle cell migration;GO:0030194//positive regulation of blood coagulation;GO:0030336//negative regulation of cell migration;GO:0032757//positive regulation of in…	--
ENSEASG00005017269	ID_75	6	0	5.53	6.87	0.054	0.115	0	5.768	7.397	6.602	0.827	4.53	2.437	MLNR	motilin receptor [Source:HGNC Symbol;Acc:HGNC:4495]	Environmental Information Processing	Signaling molecules and interaction	ko04080//Neuroactive ligand-receptor interaction	K05266	GO:0005829//cytosol;GO:0005886//plasma membrane	GO:0008528//G protein-coupled peptide receptor activity;GO:0042562//hormone binding	-	--
ENSEASG00005017677	ID_76	1	0	-3.54	-2.36	17.883	6.305	7.511	1.153	3.547	1.467	0.401	1.345	0.977	ADAM22	ADAM metallopeptidase domain 22 [Source:HGNC Symbol;Acc:HGNC:201]	-	-	-	-	GO:0016020//membrane;GO:0030424//axon;GO:0098839//postsynaptic density membrane;GO:0098978//glutamatergic synapse	-	GO:0008344//adult locomotory behavior;GO:0014037//Schwann cell differentiation;GO:0022011//myelination in peripheral nervous system;GO:0042063//gliogenesis;GO:0099645//neurotransmitter receptor localization to postsynaptic specialization membrane	--
ENSEASG00005018128	ID_77	7	0	1.15	2.43	6.732	7.185	4.451	29.161	42.847	27.253	11.102	7.347	22.385	ADH4	XP_014691317.2 all-trans-retinol dehydrogenase [NAD(+)] ADH4 [Equus asinus]	Metabolism;Human Diseases;Metabolism;Metabolism;Metabolism;Metabolism;Metabolism;Metabolism;Metabolism	Global and overview maps;Endocrine and metabolic disease;Metabolism of cofactors and vitamins;Xenobiotics biodegradation and metabolism;Carbohydrate metabolism;Xenobiotics biodegradation and metabolism;Lipid metabolism;Carbohydrate metabolism;Amino acid metabolism	ko01100//Metabolic pathways;ko04936//Alcoholic liver disease;ko00830//Retinol metabolism;ko00980//Metabolism of xenobiotics by cytochrome P450;ko00010//Glycolysis / Gluconeogenesis;ko00982//Drug metabolism - cytochrome P450;ko00071//Fatty acid degradation;ko00620//Pyruvate metabolism;ko00350//Tyrosine metabolism	K13980;K13980;K13980;K13980;K13980;K13980;K13980;K13980;K13980	-	-	-	--
ENSEASG00005018348	ID_78	6	0	5.28	6.4	1.167	1.302	3.312	107.554	116.697	263.377	32.999	121.404	69.844	MYOC	myocilin [Source:HGNC Symbol;Acc:HGNC:7610]	-	-	-	-	GO:0005615//extracellular space;GO:0005741//mitochondrial outer membrane;GO:0005743//mitochondrial inner membrane;GO:0005758//mitochondrial intermembrane space;GO:0005783//endoplasmic reticulum;GO:0005794//Golgi apparatus;GO:0031410//cytoplasmic vesicle;GO:0033268//node of Ranvier;GO:0062023//collagen-containing extracellular matrix	GO:0001968//fibronectin binding;GO:0005109//frizzled binding;GO:0030971//receptor tyrosine kinase binding;GO:0032027//myosin light chain binding	GO:0001649//osteoblast differentiation;GO:0001953//negative regulation of cell-matrix adhesion;GO:0014068//positive regulation of phosphatidylinositol 3-kinase signaling;GO:0014734//skeletal muscle hypertrophy;GO:0022011//myelination in peripheral nervous system;GO:0030335//positive regulation of cell migration;GO:0031175//neuron projection development;GO:0035024//negative regulation of Rho prote…	--
ENSEASG00005018511	ID_79	7	0	1.22	2.25	1.354	1.679	3.168	8.883	11.174	9.386	1.959	5.823	6.7	DDIT4L	DNA damage inducible transcript 4 like [Source:HGNC Symbol;Acc:HGNC:30555]	-	-	-	-	-	-	-	--
ENSEASG00005018620	ID_80	0	0	-2.73	-3.86	4642.86	6414.35	4150.35	512.158	269.451	268.701	1029.66	532.904	731.376	COL1A1	collagen type I alpha 1 chain [Source:NCBI gene (formerly Entrezgene);Acc:106826321]	Environmental Information Processing;Human Diseases;Human Diseases;Human Diseases;Cellular Processes;Human Diseases;Organismal Systems;Organismal Systems;Organismal Systems;Human Diseases;Environmental Information Processing	Signal transduction;Infectious disease: viral;Cardiovascular disease;Cancer: overview;Cellular community - eukaryotes;Infectious disease: parasitic;Endocrine system;Immune system;Digestive system;Endocrine and metabolic disease;Signaling molecules and interaction	ko04151//PI3K-Akt signaling pathway;ko05165//Human papillomavirus infection;ko05415//Diabetic cardiomyopathy;ko05205//Proteoglycans in cancer;ko04510//Focal adhesion;ko05146//Amoebiasis;ko04926//Relaxin signaling pathway;ko04611//Platelet activation;ko04974//Protein digestion and absorption;ko04933//AGE-RAGE signaling pathway in diabetic complications;ko04512//ECM-receptor interaction	K06236;K06236;K06236;K06236;K06236;K06236;K06236;K06236;K06236;K06236;K06236	GO:0005581//collagen trimer;GO:0005584//collagen type I trimer;GO:0005615//extracellular space;GO:0005737//cytoplasm;GO:0031012//extracellular matrix;GO:0062023//collagen-containing extracellular matrix	GO:0002020//protease binding;GO:0005201//extracellular matrix structural constituent;GO:0042802//identical protein binding;GO:0048407//platelet-derived growth factor binding	GO:0001501//skeletal system development;GO:0001568//blood vessel development;GO:0001649//osteoblast differentiation;GO:0001957//intramembranous ossification;GO:0001958//endochondral ossification;GO:0007601//visual perception;GO:0007605//sensory perception of sound;GO:0010718//positive regulation of epithelial to mesenchymal transition;GO:0010812//negative regulation of cell-substrate adhesion;GO:…	--
ENSEASG00005018704	ID_81	6	0	7.14	6.13	3.292	1.365	1.272	154.528	96.513	163.238	503.798	184.589	150.105	CA2	carbonic anhydrase 2 [Source:HGNC Symbol;Acc:HGNC:1373]	Metabolism;Organismal Systems;Organismal Systems;Organismal Systems;Organismal Systems;Organismal Systems;Metabolism	Global and overview maps;Digestive system;Digestive system;Digestive system;Excretory system;Excretory system;Energy metabolism	ko01100//Metabolic pathways;ko04972//Pancreatic secretion;ko04976//Bile secretion;ko04971//Gastric acid secretion;ko04966//Collecting duct acid secretion;ko04964//Proximal tubule bicarbonate reclamation;ko00910//Nitrogen metabolism	K18245;K18245;K18245;K18245;K18245;K18245;K18245	GO:0005737//cytoplasm;GO:0005886//plasma membrane;GO:0045177//apical part of cell	GO:0004064//arylesterase activity;GO:0004089//carbonate dehydratase activity;GO:0008270//zinc ion binding	GO:0038166//angiotensin-activated signaling pathway;GO:0044070//regulation of anion transport	--
ENSEASG00005018757	ID_82	6	0	10.97	12.76	0	0	0	4.929	10.499	5.337	0.442	4.685	0.877	ADAMDEC1	ADAM like decysin 1 [Source:HGNC Symbol;Acc:HGNC:16299]	-	-	-	-	-	-	-	--
ENSEASG00005018955	ID_83	6	0	5.02	6.19	0.247	0.087	0.219	14.961	14.177	11.372	2.181	7.906	7.829	FMO2	flavin containing dimethylaniline monoxygenase 2 [Source:HGNC Symbol;Acc:HGNC:3770]	Metabolism;Metabolism	Xenobiotics biodegradation and metabolism;Metabolism of other amino acids	ko00982//Drug metabolism - cytochrome P450;ko00430//Taurine and hypotaurine metabolism	K00485;K00485	GO:0016020//membrane	GO:0004497//monooxygenase activity;GO:0004499//N,N-dimethylaniline monooxygenase activity	GO:0006082//organic acid metabolic process;GO:0006739//NADP metabolic process;GO:0006805//xenobiotic metabolic process;GO:0009404//toxin metabolic process;GO:0046322//negative regulation of fatty acid oxidation;GO:0070995//NADPH oxidation;GO:0072592//oxygen metabolic process;GO:0097009//energy homeostasis	--
ENSEASG00005019020	ID_84	6	0	4.96	6.48	0.056	0.06	0.05	1.95	6.937	5.973	0.306	1.905	2.965	SELL	selectin L [Source:HGNC Symbol;Acc:HGNC:10720]	Environmental Information Processing	Signaling molecules and interaction	ko04514//Cell adhesion molecules	K06495	GO:0005886//plasma membrane	GO:0002020//protease binding;GO:0005509//calcium ion binding;GO:0070492//oligosaccharide binding	GO:0016339//calcium-dependent cell-cell adhesion via plasma membrane cell adhesion molecules;GO:0050901//leukocyte tethering or rolling	--
ENSEASG00005019495	ID_85	7	0	2.03	3.84	0.846	0.9	2.782	8.629	8.44	47.942	1.394	4.394	12.7	SNCG	synuclein gamma [Source:HGNC Symbol;Acc:HGNC:11141]	-	-	-	-	GO:0005737//cytoplasm;GO:0030424//axon;GO:0043025//neuronal cell body	-	GO:0007268//chemical synaptic transmission;GO:0008344//adult locomotory behavior;GO:0009306//protein secretion;GO:0014059//regulation of dopamine secretion;GO:0046928//regulation of neurotransmitter secretion;GO:0050808//synapse organization	--
ENSEASG00005020227	ID_86	0	0	-2.04	-3.55	22.444	36.423	17.427	2.133	2.863	1.503	10.903	2.613	5.079	PI15	peptidase inhibitor 15 [Source:HGNC Symbol;Acc:HGNC:8946]	-	-	-	-	-	-	-	--
ENSEASG00005020391	ID_87	2	0	-2.46	-1.13	6.375	8.259	5.586	2.982	3.067	3.181	0.668	0.982	2.035	ZIK1	XP_044615965.1 zinc finger protein OZF-like isoform X1 [Equus asinus]	Human Diseases	Infectious disease: viral	ko05168//Herpes simplex virus 1 infection	K09228	-	-	-	zf-C2H2
ENSEASG00005020610	ID_88	7	0	2.79	4.27	25.395	47.905	80.472	920.371	1085.31	964.705	140.603	348.849	576.516	FABP4	fatty acid binding protein 4 [Source:HGNC Symbol;Acc:HGNC:3559]	Organismal Systems;Organismal Systems	Endocrine system;Endocrine system	ko03320//PPAR signaling pathway;ko04923//Regulation of lipolysis in adipocytes	K08753;K08753	-	-	-	--
ENSEASG00005020711	ID_89	6	0	16	17.78	0	0	0	166.489	265.403	242.878	26.232	80.152	89.627	Spink6	XP_014585912.1 serine protease inhibitor Kazal-type 6 isoform X1 [Equus caballus]	-	-	-	-	-	-	-	--
ENSEASG00005020996	ID_90	0	0	-7.09	-15.57	1.534	34.766	109.542	0	0	0	0.741	0.215	0.112	TNNT1	troponin T1, slow skeletal type [Source:HGNC Symbol;Acc:HGNC:11948]	-	-	-	-	-	-	-	--
ENSEASG00005021053	ID_91	1	0	-3.42	-2.24	16.22	10.204	9.515	1.711	1.697	4.201	0.551	0.918	1.893	TDRD12	tudor domain containing 12 [Source:HGNC Symbol;Acc:HGNC:25044]	-	-	-	-	-	-	-	--
ENSEASG00005021242	ID_92	6	0	5.66	3.52	3.475	2.989	2.84	37.902	32.626	35.869	299.17	30.748	141.499	FKBP5	FKBP prolyl isomerase 5 [Source:HGNC Symbol;Acc:HGNC:3721]	Organismal Systems	Endocrine system	ko04915//Estrogen signaling pathway	K09571	GO:0005654//nucleoplasm	GO:0003755//peptidyl-prolyl cis-trans isomerase activity;GO:0031072//heat shock protein binding	GO:0009617//response to bacterium;GO:0061077//chaperone-mediated protein folding	--
ENSEASG00005021275	ID_93	0	0	-3.22	-4.59	8951.49	14189.6	9250.56	703.897	281.282	357.119	1932.29	725.224	828.522	COL3A1	collagen type III alpha 1 chain [Source:HGNC Symbol;Acc:HGNC:2201]	Human Diseases;Human Diseases;Organismal Systems;Organismal Systems;Organismal Systems;Human Diseases	Cardiovascular disease;Infectious disease: parasitic;Endocrine system;Immune system;Digestive system;Endocrine and metabolic disease	ko05415//Diabetic cardiomyopathy;ko05146//Amoebiasis;ko04926//Relaxin signaling pathway;ko04611//Platelet activation;ko04974//Protein digestion and absorption;ko04933//AGE-RAGE signaling pathway in diabetic complications	K19720;K19720;K19720;K19720;K19720;K19720	GO:0005581//collagen trimer;GO:0005586//collagen type III trimer;GO:0005615//extracellular space;GO:0031012//extracellular matrix;GO:0062023//collagen-containing extracellular matrix	GO:0002020//protease binding;GO:0005178//integrin binding;GO:0005201//extracellular matrix structural constituent;GO:0046332//SMAD binding;GO:0048407//platelet-derived growth factor binding	GO:0001568//blood vessel development;GO:0001701//in utero embryonic development;GO:0001764//neuron migration;GO:0001894//tissue homeostasis;GO:0002062//chondrocyte differentiation;GO:0007160//cell-matrix adhesion;GO:0007179//transforming growth factor beta receptor signaling pathway;GO:0007229//integrin-mediated signaling pathway;GO:0007507//heart development;GO:0009314//response to radiation;GO:…	--
ENSEASG00005022081	ID_94	6	0	3.5	2.05	1.8	2.021	3.715	18.056	4.999	8.16	10.513	45.769	29.171	SLA	Src like adaptor [Source:HGNC Symbol;Acc:HGNC:10902]	-	-	-	-	-	-	-	--
ENSEASG00005022239	ID_95	2	0	-3.3	-1.37	0.523	2.203	0.907	0.358	0.433	0.615	0.036	0.106	0.228	RXFP1	relaxin family peptide receptor 1 [Source:HGNC Symbol;Acc:HGNC:19718]	Environmental Information Processing;Organismal Systems	Signaling molecules and interaction;Endocrine system	ko04080//Neuroactive ligand-receptor interaction;ko04926//Relaxin signaling pathway	K04306;K04306	-	GO:0004930//G protein-coupled receptor activity;GO:0042562//hormone binding	GO:0007188//adenylate cyclase-modulating G protein-coupled receptor signaling pathway;GO:0007567//parturition;GO:0030198//extracellular matrix organization;GO:0036446//myofibroblast differentiation;GO:0060427//lung connective tissue development;GO:0060658//nipple morphogenesis	--
ENSEASG00005022293	ID_96	1	0	-3.65	-2.41	7.799	5.752	6.299	1.158	1.056	1.52	0.146	0.913	0.527	WDR17	XP_044616527.1 WD repeat-containing protein 17 isoform X2 [Equus asinus]	-	-	-	-	-	-	-	--
ENSEASG00005023024	ID_97	7	0	2.97	4.11	1.649	2.135	3.527	32.594	60.617	32.839	8.031	30.775	18.614	KCNMA1	XP_008517347.1 PREDICTED: calcium-activated potassium channel subunit alpha-1 isoform X13 [Equus przewalskii]	Environmental Information Processing;Organismal Systems;Organismal Systems;Organismal Systems;Organismal Systems;Organismal Systems	Signal transduction;Circulatory system;Digestive system;Endocrine system;Digestive system;Endocrine system	ko04022//cGMP-PKG signaling pathway;ko04270//Vascular smooth muscle contraction;ko04972//Pancreatic secretion;ko04911//Insulin secretion;ko04970//Salivary secretion;ko04924//Renin secretion	K04936;K04936;K04936;K04936;K04936;K04936	-	-	-	--
ENSEASG00005023059	ID_98	0	0	-3.08	-4.54	8.56	12.091	10.535	0.187	0.589	0.568	1.937	0.526	1.236	DIPK1C	divergent protein kinase domain 1C [Source:HGNC Symbol;Acc:HGNC:31729]	-	-	-	-	-	-	-	--
ENSEASG00005023592	ID_99	0	0	-3.41	-5.44	61.37	42.927	43.798	0.672	2.047	0.689	10.108	2.24	1.604	H1-3	XP_014707028.1 histone H1.3 [Equus asinus]	-	-	-	-	-	-	-	--
ENSEASG00005023603	ID_100	1	0	-2.92	-1.79	3.219	3.841	3.27	0.83	0.999	1.167	0.386	0.541	0.436	ZNF564	XP_044608840.1 zinc finger protein 14-like isoform X1 [Equus asinus]	Human Diseases	Infectious disease: viral	ko05168//Herpes simplex virus 1 infection	K09228	-	-	-	zf-C2H2
ENSEASG00005024064	ID_101	6	0	6.78	4.97	0	0	0.09	0.85	0.904	1.063	6.332	2.509	1.039	CXCL1	XP_014694465.2 growth-regulated protein homolog gamma-like [Equus asinus]	Environmental Information Processing;Environmental Information Processing;Human Diseases;Human Diseases;Human Diseases;Organismal Systems;Organismal Systems;Human Diseases;Human Diseases;Environmental Information Processing;Organismal Systems;Environmental Information Processing;Human Diseases	Signaling molecules and interaction;Signal transduction;Immune disease;Infectious disease: viral;Cardiovascular disease;Immune system;Immune system;Infectious disease: parasitic;Endocrine and metabolic disease;Signal transduction;Immune system;Signaling molecules and interaction;Infectious disease: bacterial	ko04060//Cytokine-cytokine receptor interaction;ko04064//NF-kappa B signaling pathway;ko05323//Rheumatoid arthritis;ko05167//Kaposi sarcoma-associated herpesvirus infection;ko05417//Lipid and atherosclerosis;ko04621//NOD-like receptor signaling pathway;ko04062//Chemokine signaling pathway;ko05146//Amoebiasis;ko04936//Alcoholic liver disease;ko04668//TNF signaling pathway;ko04657//IL-17 signaling …	K05505;K05505;K05505;K05505;K05505;K05505;K05505;K05505;K05505;K05505;K05505;K05505;K05505	-	-	-	--
ENSEASG00005024278	ID_102	2	0	-10.17	-2.8	1.152	1.23	1.063	0.327	0.084	0.085	0	0	0	ZNF564	XP_044609720.1 zinc finger protein 709-like isoform X1 [Equus asinus]	Human Diseases	Infectious disease: viral	ko05168//Herpes simplex virus 1 infection	K09228	-	-	-	zf-C2H2
ENSEASG00005024430	ID_103	2	0	-4.62	-1.94	25.714	32.984	23.149	11.076	4.376	5.863	1.009	0.6	1.709	--	KAF7242392.1 hypothetical protein EYD10_11243 [Varanus komodoensis]	-	-	-	-	-	-	-	--
ENSEASG00005025179	ID_104	0	0	-2.73	-4.13	45.248	33.185	31.192	2.14	2.58	1.545	9.467	3.659	3.378	H2AC4	XP_044632983.1 histone H2A type 1-H-like [Equus asinus]	Human Diseases;Organismal Systems;Cellular Processes;Human Diseases	Immune disease;Immune system;Cell growth and death;Substance dependence	ko05322//Systemic lupus erythematosus;ko04613//Neutrophil extracellular trap formation;ko04217//Necroptosis;ko05034//Alcoholism	K11251;K11251;K11251;K11251	-	-	-	--
ENSEASG00005025412	ID_105	2	0	-2.79	-1.21	2.169	1.203	0.761	0.431	0.627	0.724	0.113	0.336	0.147	MAB21L1	mab-21 like 1 [Source:HGNC Symbol;Acc:HGNC:6757]	-	-	-	-	-	-	GO:0001654//eye development	--
ENSEASG00005025529	ID_106	6	0	12.93	14.89	0	0	0	37.585	20.021	33.73	0	19.207	4.236	KRTAP21-2	keratin associated protein 21-2 [Source:HGNC Symbol;Acc:HGNC:18946]	-	-	-	-	-	-	-	--
ENSEASG00005025639	ID_107	6	0	3.36	2.15	2.239	0.762	0.321	3.401	4.109	7.224	15.05	8.131	10.837	WFDC5	WAP four-disulfide core domain 5 [Source:HGNC Symbol;Acc:HGNC:20477]	-	-	-	-	-	-	-	--
ENSEASG00005026657	ID_108	6	0	16.03	17.69	0	0	0	132.848	229.37	270.38	12.662	126.644	61.028	CH1	XP_014693669.1 major allergen I polypeptide chain 1-like [Equus asinus]	-	-	-	-	-	-	-	--
ENSEASG00005026856	ID_109	6	0	6.28	7.84	0	0	0.047	1.556	7.722	1.467	1.041	0.891	1.729	CYP2C18	XP_014720157.1 cytochrome P450 2C42-like [Equus asinus]	Metabolism;Organismal Systems;Organismal Systems;Metabolism;Metabolism;Metabolism;Human Diseases;Metabolism	Global and overview maps;Nervous system;Sensory system;Lipid metabolism;Metabolism of cofactors and vitamins;Lipid metabolism;Cancer: overview;Lipid metabolism	ko01100//Metabolic pathways;ko04726//Serotonergic synapse;ko04750//Inflammatory mediator regulation of TRP channels;ko00140//Steroid hormone biosynthesis;ko00830//Retinol metabolism;ko00590//Arachidonic acid metabolism;ko05204//Chemical carcinogenesis - DNA adducts;ko00591//Linoleic acid metabolism	K07413;K07413;K07413;K07413;K07413;K07413;K07413;K07413	-	-	-	--
ENSEASG00005026915	ID_110	6	0	5.62	4.61	1.945	1.46	1.898	52.264	40.171	36.696	72.744	120.178	68.69	CD14	XP_044636987.1 monocyte differentiation antigen CD14 [Equus asinus]	Human Diseases;Environmental Information Processing;Environmental Information Processing;Human Diseases;Human Diseases;Cellular Processes;Human Diseases;Human Diseases;Organismal Systems;Human Diseases;Organismal Systems;Human Diseases;Human Diseases;Human Diseases	Cancer: overview;Signal transduction;Signal transduction;Infectious disease: bacterial;Infectious disease: bacterial;Transport and catabolism;Cardiovascular disease;Infectious disease: parasitic;Immune system;Endocrine and metabolic disease;Immune system;Infectious disease: bacterial;Infectious disease: bacterial;Cancer: specific types	ko05202//Transcriptional misregulation in cancer;ko04064//NF-kappa B signaling pathway;ko04010//MAPK signaling pathway;ko05132//Salmonella infection;ko05152//Tuberculosis;ko04145//Phagosome;ko05417//Lipid and atherosclerosis;ko05146//Amoebiasis;ko04640//Hematopoietic cell lineage;ko04936//Alcoholic liver disease;ko04620//Toll-like receptor signaling pathway;ko05133//Pertussis;ko05134//Legionellos…	K04391;K04391;K04391;K04391;K04391;K04391;K04391;K04391;K04391;K04391;K04391;K04391;K04391;K04391	GO:0009897//external side of plasma membrane;GO:0045121//membrane raft	-	GO:0002237//response to molecule of bacterial origin;GO:0006898//receptor-mediated endocytosis;GO:0009617//response to bacterium;GO:0031666//positive regulation of lipopolysaccharide-mediated signaling pathway;GO:0032481//positive regulation of type I interferon production;GO:0032729//positive regulation of interferon-gamma production;GO:0032760//positive regulation of tumor necrosis factor produ…	--
ENSEASG00005027335	ID_111	0	0	-5.02	-7.41	322.633	143.984	146.679	0.771	0.795	2.041	2.328	6.327	10.219	SFRP2	secreted frizzled related protein 2 [Source:HGNC Symbol;Acc:HGNC:10777]	Environmental Information Processing	Signal transduction	ko04310//Wnt signaling pathway	K02176	GO:0005615//extracellular space	GO:0008047//enzyme activator activity;GO:0017147//Wnt-protein binding;GO:0048018//receptor ligand activity;GO:0061133//endopeptidase activator activity	GO:0001569//branching involved in blood vessel morphogenesis;GO:0001756//somitogenesis;GO:0001843//neural tube closure;GO:0002063//chondrocyte development;GO:0003151//outflow tract morphogenesis;GO:0003214//cardiac left ventricle morphogenesis;GO:0003402//planar cell polarity pathway involved in axis elongation;GO:0006915//apoptotic process;GO:0007501//mesodermal cell fate specification;GO:000828…	--
ENSEASG00005027378	ID_112	1	0	-4.13	-2.59	2.295	2.566	4.891	0.404	0.644	0.569	0.036	0.285	0.236	B3GALT2	beta-1,3-galactosyltransferase 2 [Source:HGNC Symbol;Acc:HGNC:917]	Metabolism;Metabolism	Global and overview maps;Glycan biosynthesis and metabolism	ko01100//Metabolic pathways;ko00601//Glycosphingolipid biosynthesis - lacto and neolacto series	K07820;K07820	-	GO:0008499//UDP-galactose:beta-N-acetylglucosamine beta-1,3-galactosyltransferase activity	GO:0006682//galactosylceramide biosynthetic process;GO:0009312//oligosaccharide biosynthetic process	--
ENSEASG00005027541	ID_113	5	0	2.92	1.29	89.303	128.026	124.837	375.353	209.242	250.079	1565.77	339.766	678.261	GLUL	glutamate-ammonia ligase [Source:HGNC Symbol;Acc:HGNC:4341]	Metabolism;Cellular Processes;Organismal Systems;Organismal Systems;Metabolism;Metabolism;Metabolism;Metabolism;Metabolism	Global and overview maps;Cell growth and death;Nervous system;Nervous system;Global and overview maps;Amino acid metabolism;Carbohydrate metabolism;Amino acid metabolism;Energy metabolism	ko01100//Metabolic pathways;ko04217//Necroptosis;ko04724//Glutamatergic synapse;ko04727//GABAergic synapse;ko01230//Biosynthesis of amino acids;ko00250//Alanine, aspartate and glutamate metabolism;ko00630//Glyoxylate and dicarboxylate metabolism;ko00220//Arginine biosynthesis;ko00910//Nitrogen metabolism	K01915;K01915;K01915;K01915;K01915;K01915;K01915;K01915;K01915	GO:0005737//cytoplasm;GO:0005739//mitochondrion;GO:0005829//cytosol;GO:0005886//plasma membrane;GO:0044297//cell body;GO:0097386//glial cell projection	GO:0004356//glutamate-ammonia ligase activity;GO:0019706//protein-cysteine S-palmitoyltransferase activity;GO:0042802//identical protein binding	GO:0008283//cell population proliferation;GO:0009267//cellular response to starvation;GO:0009749//response to glucose;GO:0010594//regulation of endothelial cell migration;GO:0018345//protein palmitoylation;GO:0042254//ribosome biogenesis;GO:1903670//regulation of sprouting angiogenesis;GO:1904749//regulation of protein localization to nucleolus	--
ENSEASG00005027737	ID_114	1	0	-2.69	-1.56	5.078	5.775	4.53	1.519	1.979	1.723	0.721	0.904	0.754	ZNF660	zinc finger protein 660 [Source:HGNC Symbol;Acc:HGNC:26720]	-	-	-	-	-	GO:1990837//sequence-specific double-stranded DNA binding	-	zf-C2H2
ENSEASG00005028007	ID_115	6	0	12.75	10.34	0	0	0	0.72	2.289	0.874	17.057	2.458	1.116	SAA1	XP_001505006.1 serum amyloid A protein-like [Equus caballus]	-	-	-	-	-	-	-	--
ENSEASG00005028559	ID_116	6	0	4.44	6.03	0	0.07	0.176	9.059	3.531	3.525	0.53	1.867	2.951	KCTD4	potassium channel tetramerization domain containing 4 [Source:HGNC Symbol;Acc:HGNC:23227]	-	-	-	-	-	-	-	--
ENSEASG00005028732	ID_117	1	0	-5.08	-2.84	16.689	14.565	14.892	2.369	2.423	1.667	0.312	0.44	0.61	--	XP_044601046.1 zinc finger protein OZF-like isoform X2 [Equus asinus]	Human Diseases	Infectious disease: viral	ko05168//Herpes simplex virus 1 infection	K09228	-	-	-	zf-C2H2
ENSEASG00005028899	ID_118	0	0	-1.63	-3.57	71.325	89.517	86.142	10.807	3.54	6.494	39.472	17.701	22.8	C1QTNF6	C1q and TNF related 6 [Source:HGNC Symbol;Acc:HGNC:14343]	-	-	-	-	GO:0005615//extracellular space;GO:0032991//protein-containing complex	GO:0042802//identical protein binding	-	--
ENSEASG00005028946	ID_119	5	0	1.75	-1.08	4.008	5.061	2.357	2.246	1.124	2.044	26.106	6.576	5.638	CCL7	XP_014717678.1 C-C motif chemokine 7-like [Equus asinus]	Environmental Information Processing;Organismal Systems;Organismal Systems;Environmental Information Processing	Signaling molecules and interaction;Immune system;Immune system;Signaling molecules and interaction	ko04060//Cytokine-cytokine receptor interaction;ko04062//Chemokine signaling pathway;ko04657//IL-17 signaling pathway;ko04061//Viral protein interaction with cytokine and cytokine receptor	K05509;K05509;K05509;K05509	-	-	-	--
ENSEASG00005029204	ID_120	6	0	5.15	6.43	0.075	0.159	0.2	8.967	13.534	14.894	0.894	8.588	5.969	AOX2	XP_044624085.1 LOW QUALITY PROTEIN: aldehyde oxidase 2-like [Equus asinus]	Metabolism;Environmental Information Processing;Metabolism;Metabolism;Metabolism;Metabolism;Metabolism;Metabolism;Metabolism	Global and overview maps;Signal transduction;Metabolism of cofactors and vitamins;Xenobiotics biodegradation and metabolism;Amino acid metabolism;Amino acid metabolism;Amino acid metabolism;Metabolism of cofactors and vitamins;Metabolism of cofactors and vitamins	ko01100//Metabolic pathways;ko04630//JAK-STAT signaling pathway;ko00830//Retinol metabolism;ko00982//Drug metabolism - cytochrome P450;ko00280//Valine, leucine and isoleucine degradation;ko00380//Tryptophan metabolism;ko00350//Tyrosine metabolism;ko00760//Nicotinate and nicotinamide metabolism;ko00750//Vitamin B6 metabolism	K00157;K00157;K00157;K00157;K00157;K00157;K00157;K00157;K00157	-	-	-	--
ENSEASG00005029591	ID_121	6	0	3.52	4.75	0.074	0.395	0.133	3.763	3.632	8.777	0.801	3.043	3.067	TRAPPC3L	trafficking protein particle complex subunit 3L [Source:HGNC Symbol;Acc:HGNC:21090]	-	-	-	-	GO:0030008//TRAPP complex	-	-	--
ENSEASG00005029941	ID_122	6	0	4	2.49	1.584	1.819	1.647	9.089	9.162	10.037	47.819	13.42	19.313	TNFRSF6B	TNF receptor superfamily member 6b [Source:HGNC Symbol;Acc:HGNC:11921]	Environmental Information Processing	Signaling molecules and interaction	ko04060//Cytokine-cytokine receptor interaction	K05143	-	-	-	--
ENSEASG00005030086	ID_123	6	0	3.26	1.91	0.865	0.438	0.462	2.413	2.781	1.458	4.191	4.433	8.278	C2CD4A	XP_044620708.1 LOW QUALITY PROTEIN: C2 calcium-dependent domain-containing protein 4A [Equus asinus]	-	-	-	-	-	-	-	--
ENSEASG00005032236	ID_124	1	0	-4.86	-3.28	1.151	2.088	2.146	0.241	0.152	0.162	0.046	0.045	0.095	--	KAF6314892.1 hypothetical protein mMyoMyo1_008667 [Myotis myotis]	-	-	-	-	-	-	-	--
ENSEASG00005032523	ID_125	6	0	13.09	14.5	0	0	0	27.657	25.508	16.372	3.903	7.731	14.46	KRTAP13-2	XP_014722150.2 keratin-associated protein 13-1-like [Equus asinus]	-	-	-	-	-	-	-	--
ENSEASG00005032556	ID_126	2	0	-12.29	-3.23	5.298	4.993	4.749	0.889	0.6	0.116	0	0	0	LPAR4	lysophosphatidic acid receptor 4 [Source:HGNC Symbol;Acc:HGNC:4478]	Human Diseases;Environmental Information Processing;Environmental Information Processing;Environmental Information Processing;Cellular Processes;Environmental Information Processing	Cancer: overview;Signal transduction;Signaling molecules and interaction;Signal transduction;Cell motility;Signal transduction	ko05200//Pathways in cancer;ko04151//PI3K-Akt signaling pathway;ko04080//Neuroactive ligand-receptor interaction;ko04015//Rap1 signaling pathway;ko04810//Regulation of actin cytoskeleton;ko04072//Phospholipase D signaling pathway	K04275;K04275;K04275;K04275;K04275;K04275	GO:0005886//plasma membrane;GO:0016604//nuclear body;GO:0043231//intracellular membrane-bounded organelle	GO:0035727//lysophosphatidic acid binding;GO:0070915//lysophosphatidic acid receptor activity	-	--
ENSEASG00005032755	ID_127	6	0	2.81	1.61	20.786	18.135	17.83	77.489	47.419	48.137	245.822	67.219	84.186	CTSC	XP_014723465.2 dipeptidyl peptidase 1 isoform X2 [Equus asinus]	Cellular Processes;Cellular Processes	Cell growth and death;Transport and catabolism	ko04210//Apoptosis;ko04142//Lysosome	K01275;K01275	-	-	-	--
ENSEASG00005033026	ID_128	2	0	-4.87	-2.35	1.056	1.124	1.927	0.283	0.231	0.294	0	0.086	0.054	CHRM2	cholinergic receptor muscarinic 2 [Source:HGNC Symbol;Acc:HGNC:1951]	Environmental Information Processing;Environmental Information Processing;Environmental Information Processing;Cellular Processes;Environmental Information Processing;Organismal Systems	Signal transduction;Signal transduction;Signaling molecules and interaction;Cell motility;Signal transduction;Nervous system	ko04151//PI3K-Akt signaling pathway;ko04020//Calcium signaling pathway;ko04080//Neuroactive ligand-receptor interaction;ko04810//Regulation of actin cytoskeleton;ko04024//cAMP signaling pathway;ko04725//Cholinergic synapse	K04130;K04130;K04130;K04130;K04130;K04130	GO:0005886//plasma membrane;GO:0016020//membrane;GO:0098981//cholinergic synapse	GO:0016907//G protein-coupled acetylcholine receptor activity;GO:1990763//arrestin family protein binding	GO:0007213//G protein-coupled acetylcholine receptor signaling pathway;GO:0009615//response to virus;GO:0099171//presynaptic modulation of chemical synaptic transmission	--
ENSEASG00005033801	ID_129	6	0	3.35	2.34	0.323	0.686	0.795	4.422	2.412	2.322	5.433	6.673	6.352	RIPPLY3	ripply transcriptional repressor 3 [Source:HGNC Symbol;Acc:HGNC:3047]	-	-	-	-	-	-	GO:0000122//negative regulation of transcription by RNA polymerase II;GO:0007507//heart development;GO:0008283//cell population proliferation;GO:0008285//negative regulation of cell population proliferation;GO:0060037//pharyngeal system development	--
ENSEASG00005033891	ID_130	7	0	2.25	3.51	0.625	0.797	0.896	4.02	5.732	16.614	2.582	4.17	4.277	SOD3	superoxide dismutase 3 [Source:HGNC Symbol;Acc:HGNC:11181]	-	-	-	-	GO:0005615//extracellular space;GO:0062023//collagen-containing extracellular matrix	GO:0004784//superoxide dismutase activity	GO:0001666//response to hypoxia	--
ENSEASG00005034054	ID_131	1	0	-2.91	-1.89	11.739	12.231	8.968	3.905	2.436	2.572	1.133	1.613	1.625	SRSF12	serine and arginine rich splicing factor 12 [Source:HGNC Symbol;Acc:HGNC:21220]	-	-	-	-	-	-	GO:0000381//regulation of alternative mRNA splicing, via spliceosome;GO:0000395//mRNA 5'-splice site recognition	--
ENSEASG00005034230	ID_132	0	0	-3.73	-5.54	9.404	17.308	40.364	0.381	0.541	0.521	0.975	3.058	1.018	RTN4	XP_044628379.1 reticulon-4 isoform X1 [Equus asinus]	Human Diseases	Neurodegenerative disease	ko05010//Alzheimer disease	K20720	-	-	-	--
ENSEASG00005034242	ID_133	1	0	-3.51	-2.29	44.548	24.269	14.149	2.66	5.518	8.749	1.937	3.331	2.022	KCNE4	potassium voltage-gated channel subfamily E regulatory subunit 4 [Source:HGNC Symbol;Acc:HGNC:6244]	-	-	-	-	-	GO:0044325//transmembrane transporter binding	-	--
ENSEASG00005034449	ID_134	2	0	-2.36	-1.08	18.624	21.758	13.43	3.787	7.59	14.056	1.227	4.544	4.744	--	BAD42838.1 hypothetical protein [Mus musculus]	-	-	-	-	-	-	-	--
ENSEASG00005034674	ID_135	7	0	2.24	3.44	0.898	0.533	0.44	3.122	10.069	7.179	1.522	2.705	4.62	CYP2D14	XP_044634459.1 cytochrome P450 2D14-like isoform X1 [Equus asinus]	Organismal Systems;Metabolism	Nervous system;Lipid metabolism	ko04726//Serotonergic synapse;ko00140//Steroid hormone biosynthesis	K07414;K07414	-	-	-	--
ENSEASG00005034719	ID_136	6	0	4.38	3.06	0.281	0.293	0.417	3.24	1.931	3.115	2.188	11.64	6.843	GPR171	G protein-coupled receptor 171 [Source:HGNC Symbol;Acc:HGNC:30057]	-	-	-	-	GO:0005886//plasma membrane	GO:0008188//neuropeptide receptor activity;GO:0008528//G protein-coupled peptide receptor activity;GO:0042923//neuropeptide binding	GO:0007186//G protein-coupled receptor signaling pathway;GO:0007188//adenylate cyclase-modulating G protein-coupled receptor signaling pathway;GO:0045638//negative regulation of myeloid cell differentiation;GO:0051930//regulation of sensory perception of pain;GO:0060259//regulation of feeding behavior	--
ENSEASG00005034954	ID_137	6	0	20.07	22.37	0	0	0	2752.61	6854.7	6678.33	643.891	2077.7	583.678	LATH	XP_008506670.1 PREDICTED: BPI fold-containing family A member 1 [Equus przewalskii]	-	-	-	-	-	-	-	--
ENSEASG00005035143	ID_138	5	0	8.7	4.16	0.088	0.094	0	2.137	0.439	0.677	48.366	23.601	3.966	CXCL8	C-X-C motif chemokine ligand 8 [Source:HGNC Symbol;Acc:HGNC:6025]	Human Diseases;Human Diseases;Human Diseases;Human Diseases;Environmental Information Processing;Environmental Information Processing;Human Diseases;Human Diseases;Human Diseases;Human Diseases;Human Diseases;Human Diseases;Environmental Information Processing;Organismal Systems;Human Diseases;Organismal Systems;Human Diseases;Human Diseases;Cellular Processes;Human Diseases;Human Diseases;Human …	Cancer: overview;Cancer: overview;Infectious disease: viral;Infectious disease: bacterial;Signaling molecules and interaction;Signal transduction;Infectious disease: bacterial;Immune disease;Infectious disease: viral;Infectious disease: parasitic;Infectious disease: viral;Cardiovascular disease;Signal transduction;Immune system;Infectious disease: viral;Immune system;Infectious disease: parasitic…	ko05200//Pathways in cancer;ko05202//Transcriptional misregulation in cancer;ko05171//Coronavirus disease - COVID-19;ko05135//Yersinia infection;ko04060//Cytokine-cytokine receptor interaction;ko04064//NF-kappa B signaling pathway;ko05132//Salmonella infection;ko05323//Rheumatoid arthritis;ko05163//Human cytomegalovirus infection;ko05142//Chagas disease;ko05167//Kaposi sarcoma-associated herpesvi…	K10030;K10030;K10030;K10030;K10030;K10030;K10030;K10030;K10030;K10030;K10030;K10030;K10030;K10030;K10030;K10030;K10030;K10030;K10030;K10030;K10030;K10030;K10030;K10030;K10030;K10030;K10030;K10030;K10030;K10030	-	GO:0005153//interleukin-8 receptor binding;GO:0008009//chemokine activity;GO:0008201//heparin binding	GO:0002237//response to molecule of bacterial origin;GO:0010628//positive regulation of gene expression;GO:0010629//negative regulation of gene expression;GO:0030155//regulation of cell adhesion;GO:0030593//neutrophil chemotaxis;GO:0031328//positive regulation of cellular biosynthetic process;GO:0031623//receptor internalization;GO:0034976//response to endoplasmic reticulum stress;GO:0035556//int…	--
ENSEASG00005035780	ID_139	6	0	4.52	5.52	0.148	0.315	0	8.268	7.08	5.964	1.861	5.002	3.745	DIO3	iodothyronine deiodinase 3 [Source:HGNC Symbol;Acc:HGNC:2885]	Organismal Systems	Endocrine system	ko04919//Thyroid hormone signaling pathway	K07754	GO:0043231//intracellular membrane-bounded organelle	GO:0004800//thyroxine 5'-deiodinase activity;GO:0033798//thyroxine 5-deiodinase activity	GO:0006915//apoptotic process;GO:0040018//positive regulation of multicellular organism growth;GO:0042403//thyroid hormone metabolic process;GO:0042404//thyroid hormone catabolic process;GO:0046549//retinal cone cell development;GO:0097474//retinal cone cell apoptotic process	--
ENSEASG00005035882	ID_140	6	0	3.61	1.85	1.582	0.32	1.013	3.575	3.906	3.037	27.681	4.961	2.967	IL23A	interleukin 23 subunit alpha [Source:HGNC Symbol;Acc:HGNC:15488]	Human Diseases;Environmental Information Processing;Human Diseases;Human Diseases;Organismal Systems;Environmental Information Processing;Human Diseases;Organismal Systems;Human Diseases	Cancer: overview;Signaling molecules and interaction;Immune disease;Infectious disease: bacterial;Immune system;Signal transduction;Immune disease;Immune system;Infectious disease: bacterial	ko05200//Pathways in cancer;ko04060//Cytokine-cytokine receptor interaction;ko05323//Rheumatoid arthritis;ko05152//Tuberculosis;ko04659//Th17 cell differentiation;ko04630//JAK-STAT signaling pathway;ko05321//Inflammatory bowel disease;ko04625//C-type lectin receptor signaling pathway;ko05133//Pertussis	K05426;K05426;K05426;K05426;K05426;K05426;K05426;K05426;K05426	GO:0005615//extracellular space;GO:0070743//interleukin-23 complex	GO:0045519//interleukin-23 receptor binding	GO:0001916//positive regulation of T cell mediated cytotoxicity;GO:0002230//positive regulation of defense response to virus by host;GO:0002827//positive regulation of T-helper 1 type immune response;GO:0010536//positive regulation of activation of Janus kinase activity;GO:0032693//negative regulation of interleukin-10 production;GO:0032725//positive regulation of granulocyte macrophage colony-st…	--
ENSEASG00005036541	ID_141	1	0	-2.59	-1.33	2.885	2.876	2.667	1.141	1.169	1.039	0.243	0.481	0.676	ZNF791	zinc finger protein 791 [Source:HGNC Symbol;Acc:HGNC:26895]	Human Diseases	Infectious disease: viral	ko05168//Herpes simplex virus 1 infection	K09228	-	-	-	zf-C2H2
ENSEASG00005036881	ID_142	1	0	-4.55	-3.12	0.544	1.371	1.916	0.157	0.157	0.127	0.058	0.057	0.049	FUT2	fucosyltransferase 2 [Source:HGNC Symbol;Acc:HGNC:4013]	Metabolism;Metabolism;Metabolism	Global and overview maps;Glycan biosynthesis and metabolism;Glycan biosynthesis and metabolism	ko01100//Metabolic pathways;ko00601//Glycosphingolipid biosynthesis - lacto and neolacto series;ko00603//Glycosphingolipid biosynthesis - globo and isoglobo series	K00718;K00718;K00718	-	GO:0008107//galactoside 2-alpha-L-fucosyltransferase activity;GO:0008417//fucosyltransferase activity;GO:0031127//alpha-(1,2)-fucosyltransferase activity	GO:0006486//protein glycosylation;GO:0006664//glycolipid metabolic process;GO:0009312//oligosaccharide biosynthetic process;GO:0036065//fucosylation	--
ENSEASG00005036941	ID_143	6	0	11.45	13.09	0	0	0	6.995	5.766	13.388	1.681	2.422	4.306	EDDM13	XP_044615220.1 epididymal protein 13 isoform X1 [Equus asinus]	-	-	-	-	-	-	-	--
ENSEASG00005037477	ID_144	6	0	13.38	15.09	0	0	0	22.177	49.68	33.121	1.697	11.541	18.657	RPTN	repetin [Source:HGNC Symbol;Acc:HGNC:26809]	-	-	-	-	-	-	-	--
ENSEASG00005037493	ID_145	6	0	2.85	1.68	0.368	1.03	0.248	2.167	2.411	0.704	5.349	2.998	3.502	--	KRY99991.1 hypothetical protein T4B_1994 [Trichinella pseudospiralis]	-	-	-	-	-	-	-	--
ENSEASG00005037912	ID_146	6	0	4.82	5.96	0.279	0	0.188	8.245	14.199	6.567	3.825	5.59	3.797	C9orf152	chromosome 9 open reading frame 152 [Source:HGNC Symbol;Acc:HGNC:31455]	-	-	-	-	-	-	-	--
ENSEASG00005038002	ID_147	1	0	-3.07	-1.73	50.58	54.866	62.467	17.424	18.136	14.885	1.114	14.783	4.049	ISLR	immunoglobulin superfamily containing leucine rich repeat [Source:HGNC Symbol;Acc:HGNC:6133]	-	-	-	-	-	-	-	--
ENSEASG00005038822	ID_148	6	0	12.58	14.23	0	0	0	24.831	11.584	21.256	1.541	6.036	10.821	LEP	leptin [Source:HGNC Symbol;Acc:HGNC:6553]	Environmental Information Processing;Environmental Information Processing;Environmental Information Processing;Human Diseases;Environmental Information Processing;Organismal Systems	Signaling molecules and interaction;Signaling molecules and interaction;Signal transduction;Endocrine and metabolic disease;Signal transduction;Endocrine system	ko04080//Neuroactive ligand-receptor interaction;ko04060//Cytokine-cytokine receptor interaction;ko04630//JAK-STAT signaling pathway;ko04932//Non-alcoholic fatty liver disease;ko04152//AMPK signaling pathway;ko04920//Adipocytokine signaling pathway	K05424;K05424;K05424;K05424;K05424;K05424	GO:0005615//extracellular space;GO:0005737//cytoplasm	GO:0003677//DNA binding;GO:1990460//leptin receptor binding	GO:0000122//negative regulation of transcription by RNA polymerase II;GO:0001525//angiogenesis;GO:0001890//placenta development;GO:0001932//regulation of protein phosphorylation;GO:0001934//positive regulation of protein phosphorylation;GO:0001936//regulation of endothelial cell proliferation;GO:0002021//response to dietary excess;GO:0006006//glucose metabolic process;GO:0006111//regulation of gl…	--
MSTRG.11076	ID_149	6	0	10.73	6.77	0	0	0.253	5.955	7.977	13.733	359.766	46.566	23.918	--	cornifin-A [Equus caballus]	-	-	-	-	-	GO:0005515//protein binding	GO:0006464//cellular protein modification process;GO:0009611//response to wounding;GO:0009913//epidermal cell differentiation	--
MSTRG.11104	ID_150	6	0	18.21	19.24	0	0	0	712.923	474.954	666.234	107.838	472.851	326.359	--	cysteine-rich C-terminal protein 1 [Equus asinus]	-	-	-	-	-	-	-	--
MSTRG.12302	ID_151	7	0	3.73	6.38	0	0.853	0	24.968	18.405	27.734	2.884	4.642	3.763	--	-	-	-	-	-	-	-	-	--
MSTRG.12303	ID_152	6	0	12.86	15.11	0	0	0	9.637	31.891	64.913	3.01	14.095	5.141	--	-	-	-	-	-	-	-	-	--
MSTRG.13324	ID_153	6	0	4.41	3.2	0.099	0.105	0.265	2.082	1.082	1.137	2.482	4.128	3.332	--	-	-	-	-	-	-	-	-	--
MSTRG.13351	ID_154	0	0	-2.38	-3.9	85.395	158.132	167.803	3.475	6.422	17.75	37.05	17.178	24.866	--	centromere-associated protein E-like [Equus asinus]	-	-	-	-	-	-	-	--
MSTRG.13560	ID_155	6	0	10.31	11.5	0	0	0	2.558	2.991	3.125	0.803	2.158	0.838	--	-	-	-	-	-	-	-	-	--
MSTRG.13679	ID_156	7	0	2.08	3.62	0.902	0	0.225	4.386	3.947	5.483	1.305	2.095	1.363	--	-	-	-	-	-	-	-	-	--
MSTRG.14129	ID_157	6	0	12.12	14.78	0	0	0	11.222	22.61	50.587	9.218	2.254	1.901	--	opiorphin prepropeptide-like [Equus asinus]	-	-	-	-	-	-	-	--
MSTRG.14658	ID_158	6	0	6.13	7.65	0	0	0.15	7.783	13.183	9.129	0.9	4.45	5.16	--	-	-	-	-	-	-	-	-	--
MSTRG.14709	ID_159	6	0	5.05	6.09	0.047	0	0.084	3.766	1.921	3.248	0.675	1.756	1.895	--	-	-	-	-	-	-	-	-	--
MSTRG.14729	ID_160	7	0	2.85	4.32	0.2	0.061	0.153	3.401	2.191	2.658	0.231	1.219	1.526	--	-	-	-	-	-	-	-	-	--
MSTRG.14900	ID_161	6	0	10.08	11.93	0	0	0	4.991	2.454	4.27	0.17	0.505	2.574	--	-	-	-	-	-	-	-	-	--
MSTRG.1549	ID_162	6	0	4.04	5.33	0	0.216	0.045	3.046	4.901	2.529	1.092	1.623	1.568	Pol	LORF2 protein, partial [Crocuta crocuta]	-	-	-	-	-	-	-	--
MSTRG.15548	ID_163	6	0	4.85	2.93	1.083	1.238	0.873	9.507	7.666	7.094	68.797	17.223	6.397	ZC3H12A	endoribonuclease ZC3H12A [Equus caballus]	-	-	-	-	-	-	-	--
MSTRG.16139	ID_164	6	0	11.08	12.34	0	0	0	4.108	4.174	7.258	2.223	2.722	1.537	--	NADPH:adrenodoxin oxidoreductase, mitochondrial isoform X4 [Equus caballus]	-	-	-	-	-	-	-	--
MSTRG.17070	ID_165	6	0	5.59	6.69	0.05	0.152	0	9.543	5.039	6.342	0.839	5.441	3.46	--	-	-	-	-	-	-	-	-	--
MSTRG.17390	ID_166	6	0	11.92	10.5	0	0	0	1.68	1.361	1.311	3.679	3.645	4.268	--	-	-	-	-	-	-	-	-	--
MSTRG.17547	ID_167	6	0	11.04	9.25	0	0	0	0.859	0.65	0.313	1.17	1.159	3.97	--	PREDICTED: neutral and basic amino acid transport protein rBAT isoform X2 [Equus przewalskii]	-	-	-	-	-	-	-	--
MSTRG.18047	ID_168	6	0	5.38	3.79	0.15	0.16	0.329	3.35	2.581	2.931	11.198	11.012	4.371	--	neuroblastoma breakpoint family member 26-like [Equus asinus]	-	-	-	-	-	-	-	--
MSTRG.18707	ID_169	6	0	12.78	14.17	0	0	0	12.033	17.299	26.022	5.015	8.642	7.423	Pol	Retrovirus-related Pol polyprotein LINE-1 [Bos mutus]	-	-	-	-	-	-	-	--
MSTRG.19127	ID_170	6	0	6.54	7.56	0	0	0.056	3.614	2.33	4.606	1.987	1.747	1.49	--	-	-	-	-	-	-	-	-	--
MSTRG.19369	ID_171	0	0	-1.74	-2.77	33.336	52.522	45.083	7.892	5.045	6.298	8.572	18.63	12.075	--	myomegalin-like [Equus asinus]	-	-	-	-	-	-	-	--
MSTRG.19771	ID_172	6	0	10.02	11.51	0	0	0	3.443	1.86	3.433	0.559	1.384	1.166	--	-	-	-	-	-	-	-	-	--
MSTRG.231	ID_173	7	0	7.1	9.72	0.069	0	0	21.19	18.108	18.825	1.675	1.659	6.151	--	-	-	-	-	-	-	-	-	--
MSTRG.3108	ID_174	6	0	3.98	2.83	0	0.079	0.333	1.096	1.111	0.713	2.001	3.238	1.253	--	transmembrane protein 269 isoform X5 [Equus asinus]	-	-	-	-	-	-	-	--
MSTRG.4415	ID_175	6	0	9.61	11.94	0	0	0	3.389	1.602	6.788	0.433	1.001	0.904	--	-	-	-	-	-	-	-	-	--
MSTRG.5879	ID_176	7	0	8.85	13.85	0	0	0	3.404	21.25	19.687	0.138	0.866	0.384	--	-	-	-	-	-	-	-	-	--
MSTRG.6062	ID_177	6	0	4.61	3.47	0	0.728	0.104	2.769	3.218	3.248	12.875	4.344	3.043	--	-	-	-	-	-	-	-	-	--
MSTRG.6432	ID_178	7	0	1.32	3.06	0.31	0.288	0.243	1.308	4.638	1.079	0.87	0.69	0.545	--	-	-	-	-	-	-	-	-	--
MSTRG.6522	ID_179	6	0	12.92	14.35	0	0	0	21.542	24.102	17.212	10.399	5.958	6.917	--	-	-	-	-	-	-	-	-	--
MSTRG.6812	ID_180	6	0	11.47	9.87	0	0	0	0.702	0.181	1.918	1.033	3.825	3.633	env	endogenous retrovirus group K member 19 Env polyprotein-like [Equus asinus]	-	-	-	-	-	GO:0005488//binding;GO:0016787//hydrolase activity	GO:0090304//nucleic acid metabolic process	--
MSTRG.7226	ID_181	6	0	4.38	3.15	0.04	0.213	0.108	0.847	1.121	1.233	5.302	1.429	0.791	--	-	-	-	-	-	-	-	-	--
