# Supplementary material for: Comprehensive transcriptomic analysis unveils the interplay of mRNA and LncRNA expression in shaping collagen organization and skin development in Dezhou donkeys
Source: Front Genet. 2024 Feb 9;15:1335591. doi: 10.3389/fgene.2024.1335591 (PMC10884126; doi:10.3389/fgene.2024.1335591)
Supplement: Supplementary file 1 [file DataSheet1.ZIP › Supplementary table6.xls]

## Sheet: Supplementary table6
var	RND1	TNNT3	ADRA1B	C3	CDH15	S100A1	PGLYRP4	SERPINB11	SPARC	ELAPOR1	NEURL3	NFKBIA	PPP1R1B	SERPINB13	TREM1	KMO	AIM2	TNS4	HIF3A	Pbsn	FOSL1	CYP2B4	CYP2F1	OTOP1	COL6A5	MFSD4A	GADL1	IL1A	TM4SF19	AQP9	ZNF33B	MLPH	PDZK1	TAFA2	LYPD1	PAX9	SAA1	SCN11A	RASGRP3	CTH	CCL20	KCTD7	CFTR	FADS3	PIP	ALDH1A1	LRRC4B	GZMB	RDH11
ENSEAST00005040838	0.416751	0.958363	0.308786	0.254509	0.958799	0.100341	0.42785	0.222928	0.796186	0.543147	0.346365	0.268667	0.367652	0.351659	0.0925431	0.254606	0.306548	0.299181	0.996209	0.218745	0.276403	0.190777	0.370615	0.2584	0.352226	0.474283	0.985955	0.374003	0.112518	0.287314	0.272648	0.539446	0.309123	0.988949	0.586884	0.419284	0.302767	0.335066	0.412101	0.468369	0.400618	0.487661	0.174344	0.0842353	0.0174149	0.186871	0.959307	0.327631	0.404284
ENSEAST00005040073	0.529817	0.867995	0.475117	0.460329	0.885407	0.138532	0.465811	0.0705134	0.32723	0.110512	0.402104	0.47118	0.119838	0.0637102	0.428511	0.031197	0.0318356	0.699214	0.540048	0.0286473	0.491249	0.0974142	0.510566	0.417359	0.408862	0.117083	0.763167	0.466695	0.518723	0.0205181	0.88273	0.0895768	0.0679109	0.697903	0.158936	0.0675875	0.434052	0.0772215	0.774634	0.0158815	0.398263	0.837147	0.125647	0.0811383	0.13547	0.115685	0.429739	0.458125	0.0573299
ENSEAST00005051500	0.981074	0.568553	0.738408	0.727932	0.557367	0.421248	0.710802	0.196551	0.327268	0.589612	0.69592	0.868926	0.60559	0.228722	0.73006	0.282621	0.0340885	0.943539	0.345919	0.11512	0.761021	0.873562	0.895897	0.775976	0.710656	0.600046	0.627809	0.740276	0.993958	0.1317	0.745761	0.41543	0.257237	0.940366	0.276982	0.553714	0.674832	0.118301	0.585815	0.029299	0.665156	0.639546	0.370523	0.795967	0.633044	0.497422	0.380409	0.700148	0.36146
ENSEAST00005065325	0.94351	0.449111	0.6803	0.648986	0.436025	0.112337	0.643602	0.0387427	0.172726	0.266643	0.677871	0.749444	0.226695	0.0562761	0.621456	0.0643278	0.00367851	0.989306	0.201912	0.0170049	0.658441	0.362075	0.852572	0.734261	0.716956	0.25977	0.540425	0.650935	0.841943	0.0238039	0.721288	0.166183	0.062437	0.739308	0.142329	0.220079	0.592198	0.0225511	0.586032	0.00406471	0.603907	0.56438	0.0947417	0.274192	0.172534	0.144272	0.237032	0.627118	0.119969
ENSEAST00005065534	0.314181	0.476623	0.568704	0.558612	0.487456	0.858843	0.532665	0.811012	0.988141	0.221142	0.476199	0.431782	0.323457	0.613967	0.544286	0.358542	0.930514	0.498042	0.968091	0.667937	0.597747	0.113677	0.344676	0.334843	0.327515	0.248328	0.506853	0.533819	0.431705	0.471074	0.4139	0.320214	0.645889	0.878905	0.941085	0.156057	0.565814	0.982436	0.408993	0.816883	0.4499	0.359457	0.82492	0.182165	0.667919	0.608832	0.853048	0.586434	0.30849
ENSEAST00005054645	0.436708	0.802112	0.467807	0.532228	0.788764	0.160216	0.556742	0.228996	0.833704	0.166572	0.638662	0.399156	0.117796	0.237931	0.351311	0.120229	0.451332	0.510168	0.68433	0.22399	0.452321	0.0231909	0.483516	0.43956	0.532412	0.147916	0.955581	0.507158	0.278521	0.207846	0.681096	0.214048	0.222971	0.686244	0.97057	0.103471	0.497725	0.286045	0.458745	0.481791	0.519636	0.74655	0.160294	0.0124765	0.0284825	0.10239	0.993853	0.512814	0.163806
ENSEAST00005061346	0.970973	0.503657	0.708778	0.690031	0.491383	0.255469	0.670818	0.0993826	0.239114	0.393211	0.678639	0.808233	0.385307	0.120523	0.686562	0.143435	0.0130085	0.961466	0.264048	0.049948	0.712922	0.587383	0.865222	0.747733	0.70036	0.397093	0.580218	0.691854	0.935838	0.0587804	0.720606	0.260099	0.13706	0.839394	0.199233	0.348759	0.632265	0.058149	0.5757	0.0106409	0.624725	0.599453	0.213463	0.507094	0.389715	0.297122	0.300024	0.662444	0.210042
ENSEAST00005069233	0.543284	0.27317	0.410731	0.371076	0.281437	0.068576	0.547509	0.258618	0.819064	0.616785	0.434513	0.39368	0.439646	0.393419	0.196372	0.315399	0.296441	0.435659	0.784311	0.267284	0.387921	0.283865	0.527454	0.414845	0.518677	0.554633	0.239822	0.492436	0.220237	0.352171	0.652746	0.606592	0.33845	0.789818	0.439971	0.51485	0.420856	0.338454	0.786583	0.446832	0.532477	0.838111	0.203314	0.149062	0.0380422	0.217774	0.917709	0.433877	0.476259
ENSEAST00005068676	0.201562	0.806749	0.146639	0.231937	0.808534	0.795026	0.313931	0.92489	0.307653	0.926913	0.231985	0.200337	0.842227	0.874635	0.0573869	0.945652	0.976803	0.145731	0.631836	0.880721	0.221887	0.78397	0.142669	0.0723653	0.0791984	0.93658	0.977644	0.29865	0.0908375	0.848353	0.0710475	0.922382	0.827326	0.0160091	0.155531	0.923302	0.234196	0.98487	0.0372932	0.998565	0.241477	0.0893108	0.863783	0.722322	0.766753	0.88606	0.210074	0.236736	0.984759
ENSEAST00005056363	0.130055	0.239825	0.228567	0.221908	0.235165	0.858842	0.354083	0.936394	0.424162	0.668356	0.178981	0.16645	0.710792	0.956795	0.0931544	0.709812	0.683951	0.127965	0.213188	0.966864	0.269964	0.239269	0.138102	0.0936845	0.124317	0.663326	0.235845	0.320522	0.0593952	0.875555	0.120467	0.837796	0.990157	0.688048	0.763085	0.524086	0.290018	0.683041	0.160253	0.719149	0.289517	0.121364	0.951448	0.225678	0.407105	0.769262	0.332889	0.293823	0.7445
MSTRG.18475.2	0.00142411	0.616571	5.86589e-05	5.8832e-06	0.618369	0.687399	1.23604e-06	0.59338	0.744845	0.501385	0.000245131	2.4856e-05	0.808329	0.733349	0.123156	0.582226	0.517795	0.0020055	0.726038	0.434388	0.951175	0.57834	0.847595	0.658241	0.627739	0.475871	0.476678	5.1725e-07	0.0107386	0.361212	0.187101	0.483705	0.655109	0.339002	0.966355	0.527207	1.13469e-07	0.474271	0.178576	0.592063	3.00915e-07	0.141747	0.539318	0.591534	0.586672	0.509808	0.487171	0.681695	0.45979
ENSEAST00005081435	0.000248067	0.532463	3.46426e-05	9.41626e-06	0.533543	0.735475	2.03906e-05	0.581589	0.606881	0.588692	2.6113e-05	3.17635e-06	0.867593	0.704365	0.0342655	0.574474	0.527043	0.000768587	0.58367	0.397308	0.513289	0.528152	0.808549	0.387943	0.307473	0.573137	0.39058	9.83908e-06	0.00203658	0.39523	0.10395	0.586715	0.724062	0.22627	0.833803	0.522115	8.34195e-06	0.527509	0.0986047	0.613927	1.10702e-05	0.0827902	0.604246	0.498838	0.503961	0.568406	0.375822	0.856684	0.531529
ENSEAST00005068869	0.400393	0.618894	0.752944	0.801336	0.616396	0.786215	0.851774	0.811975	0.468162	0.638088	0.501506	0.628093	0.745636	0.745498	0.0494191	0.910671	0.937846	0.582521	0.447976	0.653869	2.2388e-06	0.754967	0.0906509	0.109575	0.0100753	0.579112	0.548792	0.834122	0.281769	0.879397	0.306657	0.568978	0.741902	0.336497	0.535837	0.89678	0.91546	0.852968	0.294501	0.971119	0.90026	0.381545	0.766408	0.560399	0.601003	0.786949	0.467614	0.000278624	0.68735
ENSEAST00005052184	0.0431547	0.514375	0.00260624	0.00473508	0.516863	0.582957	0.0233994	0.847166	0.558233	0.502835	0.0186172	0.0102744	0.712229	0.989375	0.0921811	0.591077	0.666824	0.009225	0.536601	0.678881	0.960132	0.469755	0.448103	0.171855	0.38496	0.449842	0.395002	0.0192795	0.0136793	0.372506	0.0890468	0.489023	0.675222	0.225654	0.748293	0.596324	0.00420807	0.643684	0.105583	0.659028	0.00642259	0.084463	0.611499	0.488842	0.500198	0.563928	0.346046	0.899939	0.425919
ENSEAST00005071134	0.798155	0.557553	0.639624	0.76008	0.557277	0.71199	0.865633	0.980226	0.49757	0.962159	0.718698	0.775823	0.812115	0.951579	0.0873985	0.694469	0.910175	0.54586	0.406195	0.89287	0.157054	0.469949	0.00184423	0.00220775	0.0272581	0.93763	0.521492	0.915417	0.261906	0.746702	0.164351	0.997213	0.924341	0.378428	0.634201	0.808877	0.855648	0.903052	0.248605	0.845291	0.909513	0.269838	0.975963	0.376557	0.403483	0.935546	0.452927	0.047565	0.82929
ENSEAST00005038263	0.225143	0.479949	0.058904	0.0948164	0.482037	0.619741	0.252537	0.95665	0.440359	0.647056	0.152168	0.127675	0.739514	0.826771	0.0842102	0.665182	0.840666	0.0718719	0.418748	0.888128	0.798811	0.459126	0.0995436	0.0293289	0.184709	0.587219	0.384606	0.226005	0.0468794	0.506298	0.0749752	0.648711	0.793594	0.194023	0.578989	0.712871	0.102845	0.870952	0.101713	0.782082	0.125618	0.0948526	0.777495	0.453951	0.48	0.720355	0.295313	0.647628	0.544167
ENSEAST00005053237	0.00189025	0.649956	0.00041572	7.0567e-05	0.652866	0.679969	2.28664e-07	0.522887	0.85219	0.487011	0.000527087	0.00010424	0.798899	0.648937	0.182353	0.565891	0.469452	0.00535386	0.829476	0.381491	0.992612	0.605641	0.635189	0.878737	0.77048	0.468393	0.50795	2.37582e-07	0.0232317	0.353324	0.28914	0.465725	0.62129	0.431329	0.929217	0.506111	9.31976e-06	0.419081	0.264257	0.554139	6.84169e-06	0.218962	0.503225	0.620046	0.608563	0.480262	0.591085	0.59419	0.454939
ENSEAST00005047137	0.144781	0.50735	0.0236374	0.039386	0.509836	0.584986	0.12453	0.977496	0.507824	0.560825	0.0852301	0.062524	0.706852	0.872285	0.110424	0.633776	0.770879	0.0390914	0.486914	0.823527	0.982976	0.466585	0.235069	0.082067	0.309601	0.500059	0.403318	0.109188	0.0358795	0.436716	0.0896037	0.55174	0.72527	0.223008	0.666139	0.666387	0.0398204	0.766872	0.114929	0.725952	0.0517488	0.0987537	0.691443	0.481746	0.500402	0.638685	0.330878	0.934013	0.47102
ENSEAST00005069844	0.0208482	0.552021	0.00987794	0.00634819	0.5639	0.421446	0.00127948	0.316857	0.848488	0.322431	0.0122442	0.00668818	0.56143	0.407514	0.373117	0.364899	0.265293	0.0484745	0.914712	0.225102	0.855294	0.476	0.450789	0.855583	0.966158	0.309613	0.399083	0.00136359	0.10021	0.208421	0.696789	0.291695	0.381752	0.679306	0.637179	0.349369	0.00279665	0.217619	0.60262	0.319165	0.00243777	0.566908	0.305998	0.488506	0.472009	0.290561	0.906518	0.483926	0.28736
ENSEAST00005051104	0.0287865	0.518813	0.11098	0.113798	0.517118	0.934543	0.116743	0.632478	0.450019	0.917126	0.0417695	0.0642267	0.842822	0.642772	0.00631586	0.739865	0.708995	0.0837223	0.425775	0.434524	0.00346274	0.625258	0.256777	0.148962	0.0201969	0.871829	0.404077	0.110976	0.0284759	0.788332	0.128166	0.861915	0.929199	0.20205	0.602933	0.689336	0.148164	0.855616	0.11658	0.835538	0.141269	0.142732	0.979251	0.475197	0.5029	0.947658	0.346018	0.0354836	0.978196
ENSEAST00005043599	0.00669919	0.773755	0.004872	0.000923152	0.774447	0.541751	0.000146757	0.353163	0.872523	0.38821	0.00194747	0.00130561	0.639096	0.449632	0.223188	0.408663	0.328336	0.0197595	0.981538	0.243418	0.932394	0.491749	0.593445	0.95957	0.80697	0.375833	0.674406	0.000158879	0.0458791	0.249711	0.385098	0.36597	0.456245	0.778352	0.57488	0.383071	0.000589136	0.324023	0.433676	0.399321	0.000487983	0.331714	0.370729	0.489253	0.477474	0.357568	0.863992	0.652697	0.350022
ENSEAST00005069310	0.899496	0.577772	0.745476	0.920295	0.580131	0.735439	0.682024	0.715119	0.477897	0.928131	0.996228	0.99218	0.808838	0.670853	0.303638	0.848677	0.886592	0.689375	0.455997	0.781735	0.655204	0.584409	0.0129394	0.0149536	0.168125	0.876401	0.538141	0.729586	0.459045	0.837962	0.264839	0.948475	0.978637	0.372057	0.521224	0.95462	0.97386	0.801326	0.330463	0.99037	0.961036	0.361346	0.953047	0.554002	0.593975	0.997916	0.443856	0.303609	0.820732
ENSEAST00005046310	0.965706	0.0268085	0.915778	0.882895	0.0244163	0.0948826	0.675338	0.0173316	0.0718296	0.076231	0.943728	0.859697	0.059165	0.0199967	0.765391	0.0297699	0.0203439	0.745256	0.0136232	0.0158461	0.831527	0.139013	0.452083	0.504279	0.545279	0.0696852	0.0713934	0.679476	0.832552	0.0203803	0.39584	0.0473415	0.0247562	0.642514	0.245173	0.0696429	0.735187	0.00864082	0.520663	0.023664	0.719602	0.326392	0.0276915	0.118572	0.10602	0.0341992	0.121109	0.714339	0.0424154
ENSEAST00005039555	0.00191932	0.648986	0.000424312	7.32242e-05	0.651972	0.677604	2.52186e-07	0.520863	0.854446	0.485356	0.000538653	0.0001076	0.796839	0.646701	0.1833	0.563957	0.467389	0.005443	0.831372	0.37983	0.993809	0.604378	0.633465	0.880752	0.772385	0.46678	0.506815	2.63265e-07	0.0234694	0.351756	0.291425	0.463962	0.619043	0.432841	0.926809	0.504544	9.76708e-06	0.416984	0.266116	0.551862	7.17353e-06	0.220782	0.501269	0.618776	0.607243	0.478358	0.593208	0.593087	0.45323
ENSEAST00005080717	0.0117385	0.992479	0.00139403	0.00070359	0.986537	0.427082	0.000260264	0.33826	0.920469	0.279159	0.00532554	0.00120468	0.495833	0.452399	0.215225	0.32136	0.278493	0.0154362	0.86102	0.23034	0.891138	0.376899	0.734581	0.790935	0.812837	0.253392	0.813296	0.000217943	0.0358015	0.159928	0.331963	0.248482	0.357307	0.459057	0.815736	0.315792	0.00013855	0.22571	0.300422	0.325397	0.000161766	0.290159	0.282993	0.387122	0.378295	0.267332	0.781051	0.568124	0.229977
ENSEAST00005048207	0.625363	0.123871	0.448768	0.570006	0.117913	0.0711662	0.817897	0.00145475	0.0107752	0.10939	0.612234	0.636437	0.0498174	0.000436963	0.634184	0.0136534	0.00685167	0.272958	0.0176454	0.0016634	0.605092	0.118977	0.47317	0.379334	0.669442	0.120981	0.15233	0.80405	0.444731	0.0301014	0.114617	0.0824464	0.01604	0.0954729	0.0192921	0.0471606	0.63842	0.0113399	0.112332	0.0093132	0.678584	0.0697289	0.02561	0.074434	0.0690737	0.0334624	0.0130608	0.726613	0.0694097
ENSEAST00005070281	0.410026	0.837561	0.481814	0.546048	0.863812	0.069726	0.67381	0.0989676	0.0598481	0.157874	0.504517	0.505483	0.113988	0.0922467	0.263151	0.106846	0.0801964	0.271755	0.197607	0.126741	0.444995	0.301972	0.348608	0.290589	0.254515	0.156248	0.830082	0.663667	0.297967	0.111717	0.0308663	0.123174	0.0639092	0.0474165	0.0181782	0.197416	0.627225	0.0853463	0.0280435	0.0618331	0.641893	0.0345099	0.095413	0.299959	0.282402	0.101642	0.0528389	0.493895	0.123275
ENSEAST00005081427	0.283756	0.409012	0.221093	0.311353	0.408984	0.851278	0.574539	0.967375	0.281113	0.990721	0.260845	0.290658	0.962274	0.920827	0.00773665	0.747663	0.941033	0.168526	0.258914	0.83811	0.0585593	0.473232	0.00152935	0.000171377	0.00312677	0.993948	0.322951	0.531285	0.0477024	0.764575	0.0431385	0.939834	0.949626	0.113861	0.383868	0.795243	0.378684	0.899336	0.0591352	0.921499	0.411777	0.0782326	0.952195	0.372508	0.415205	0.989312	0.210469	0.0261267	0.887608
ENSEAST00005048804	0.479247	0.478758	0.589889	0.710234	0.477272	0.946356	0.964767	0.97924	0.305142	0.737432	0.517295	0.612255	0.872573	0.99782	0.0158307	0.865801	0.97255	0.43722	0.283706	0.844407	0.00178566	0.595771	0.00123241	0.00191329	0.000505045	0.715378	0.40857	0.9236	0.158663	0.984448	0.11212	0.668141	0.782897	0.177657	0.376648	0.902839	0.829292	0.762551	0.129818	0.960583	0.85194	0.182003	0.774625	0.439361	0.488626	0.817852	0.282495	0.000142827	0.833478
MSTRG.10115.2	0.919739	0.462517	0.629184	0.810565	0.46089	0.888474	0.812391	0.384413	0.288924	0.959147	0.881842	0.86237	0.960612	0.386926	0.384598	0.900271	0.496259	0.536939	0.285398	0.447611	0.911997	0.676251	0.0199352	0.0197038	0.206105	0.919522	0.440559	0.852508	0.421683	0.917425	0.1945	0.97133	0.746987	0.287507	0.323765	0.951441	0.858846	0.474217	0.227429	0.67485	0.883615	0.214638	0.647045	0.743025	0.960276	0.753171	0.258993	0.512291	0.943765
MSTRG.10427.1	0.700875	0.339206	0.977149	0.865506	0.32961	0.0208686	0.84124	0.0229927	0.107237	0.715506	0.923985	0.980793	0.435619	0.0868351	0.918395	0.247112	0.0165919	0.741348	0.128213	0.043729	0.834477	0.731062	0.308159	0.37951	0.46242	0.638626	0.380882	0.812597	0.93699	0.195927	0.483813	0.532177	0.119234	0.354168	0.107477	0.661745	0.833951	0.022902	0.383797	0.104658	0.998786	0.252068	0.0387086	0.440549	0.0498427	0.108103	0.130167	0.951231	0.459061
MSTRG.10428.1	0.0361251	0.155902	0.00734523	0.0119847	0.150817	0.243744	0.0367298	0.178074	0.0406536	0.191911	0.0122297	0.0237974	0.0666842	0.0959092	0.0744053	0.134995	0.36095	0.0038003	0.0511598	0.277088	0.791466	0.167879	0.649059	0.304881	0.318845	0.205635	0.137736	0.0360573	0.0253335	0.319631	0.0167603	0.20756	0.130186	0.0194409	0.107162	0.158431	0.0188971	0.304063	0.0248483	0.271481	0.0270144	0.00904275	0.207222	0.169185	0.286981	0.178289	0.0190372	0.991945	0.21536
MSTRG.10792.1	0.980229	0.307531	0.736778	0.633619	0.296064	0.0566828	0.550085	0.0108897	0.0652723	0.307635	0.726917	0.757238	0.248565	0.0291069	0.892547	0.0748522	0.000269884	0.883666	0.0809448	0.00622689	0.925153	0.51167	0.503212	0.644547	0.747902	0.288669	0.374188	0.559818	0.977756	0.0246689	0.453534	0.176195	0.040343	0.465137	0.052973	0.283784	0.55932	0.00395772	0.345412	0.00260103	0.601545	0.313489	0.0399449	0.375338	0.146063	0.090381	0.101428	0.958153	0.141332
MSTRG.11182.1	0.84456	0.228534	0.858401	0.704021	0.219396	0.113494	0.449272	0.00349755	0.0270326	0.168378	0.702726	0.726127	0.165567	0.00493124	0.829596	0.0427962	0.000879344	0.774708	0.0360931	0.00141047	0.910956	0.358991	0.214276	0.285897	0.561776	0.177422	0.287106	0.475908	0.802452	0.0209831	0.229342	0.100165	0.0299627	0.26349	0.0242049	0.122885	0.606751	0.0035921	0.206411	0.00286962	0.57663	0.191576	0.0378551	0.289999	0.199523	0.0650456	0.0467892	0.820681	0.092848
MSTRG.11182.2	0.00556296	0.336424	0.0153212	0.0176327	0.33375	0.940785	0.0344199	0.861993	0.241195	0.736535	0.00592347	0.00909075	0.639193	0.978187	0.000202464	0.982228	0.886708	0.00775098	0.227903	0.654522	0.0204213	0.802189	0.238659	0.0910453	0.0227747	0.73255	0.240392	0.0289896	0.000933887	0.941402	0.0235938	0.697233	0.748798	0.0781828	0.392807	0.961776	0.0309073	0.997831	0.023466	0.918429	0.0384206	0.0319152	0.935458	0.626735	0.529029	0.946172	0.147187	0.0939352	0.817663
MSTRG.11443.1	0.377508	0.0837874	0.543445	0.670775	0.0770859	0.00105601	0.835167	0.000191997	0.000283884	0.0399858	0.47042	0.609807	0.00947511	0.000936452	0.324223	0.00454011	0.000315873	0.260372	0.000832458	0.001617	0.486577	0.106029	0.200828	0.184816	0.156355	0.030908	0.11051	0.839134	0.35183	0.00356552	0.054621	0.0164784	0.000217431	0.0392824	0.00208398	0.0514501	0.796888	6.16544e-05	0.047009	0.00120723	0.760599	0.0214315	0.000191921	0.0704869	0.0214412	0.00131332	0.00107959	0.456125	0.0132143
MSTRG.11443.2	0.961682	0.208057	0.771752	0.655477	0.198178	0.0103922	0.493205	0.00964597	0.0117963	0.000485677	0.918609	0.692437	0.000870737	0.0111779	0.396712	0.00190369	0.0171017	0.84698	0.0192733	0.013363	0.164454	0.0180908	0.208051	0.280495	0.156883	0.000153781	0.272503	0.493268	0.803296	0.000548534	0.205707	8.59839e-05	0.000336852	0.103688	0.0152918	0.00567264	0.51234	0.00337632	0.223172	0.00896509	0.486932	0.207707	0.00102376	0.0291541	0.0539244	0.000371125	0.0358515	0.130813	0.00012636
MSTRG.11444.1	0.0241052	0.0539158	0.0944816	0.135281	0.0502427	0.0253991	0.169965	0.0606118	0.00264741	0.175083	0.0464841	0.0898632	0.0554128	0.0746301	0.0582533	0.0949956	0.0604301	0.0268605	0.00348271	0.134418	0.18722	0.339379	0.24949	0.142338	0.0504857	0.145684	0.0467938	0.172841	0.0478196	0.103253	0.0195572	0.112282	0.0250771	0.013647	0.0170296	0.272368	0.188649	0.0437184	0.0108275	0.0634151	0.160332	0.00343175	0.031	0.299059	0.156255	0.0532274	0.00140106	0.30496	0.112692
MSTRG.11445.1	0.193327	0.0751453	0.399751	0.54386	0.0705674	0.030354	0.700301	0.028808	0.00347162	0.345154	0.320596	0.416778	0.199214	0.0647978	0.140439	0.176119	0.0179885	0.177926	0.00355931	0.0709917	0.210589	0.705853	0.026771	0.0250829	0.0195366	0.298082	0.0747735	0.694796	0.169668	0.120527	0.0377405	0.209305	0.0429545	0.0409155	0.0126331	0.46812	0.65358	0.0126884	0.0234701	0.0510294	0.571813	0.011156	0.0250088	0.586911	0.207181	0.0689207	0.00369041	0.165192	0.218814
MSTRG.11487.1	0.361675	0.0879162	0.478173	0.602603	0.0814917	0.0136656	0.791239	0.000665616	0.000571575	0.0951543	0.490558	0.537539	0.0405203	0.00141016	0.359364	0.0133761	0.000107323	0.213772	0.00166732	0.00167098	0.685163	0.228441	0.234212	0.208257	0.253231	0.0883788	0.106702	0.777696	0.289906	0.00864852	0.0493805	0.0451397	0.00268046	0.0526224	0.00206399	0.0939694	0.713496	0.000425759	0.0338745	0.00045203	0.701653	0.0194114	0.00496942	0.16749	0.0762126	0.0149468	0.00115059	0.64895	0.0387334
MSTRG.12228.1	0.620344	0.504038	0.987409	0.889102	0.499453	0.443925	0.769393	0.727258	0.276262	0.545091	0.745685	0.939426	0.61549	0.874144	0.0885323	0.856452	0.679114	0.754382	0.269105	0.915907	0.00043451	0.872897	0.00929813	0.0248136	0.00140913	0.475616	0.469644	0.779418	0.428372	0.646341	0.264602	0.455127	0.488784	0.240421	0.315529	0.949567	0.766964	0.464202	0.261084	0.737116	0.819274	0.301688	0.402277	0.758871	0.997112	0.456615	0.306272	1.7305e-05	0.554737
MSTRG.12241.1	0.504449	0.146552	0.544009	0.684613	0.138872	0.000508067	0.812844	0.000989584	0.00720427	0.0523034	0.481773	0.705709	0.00746236	0.00288761	0.499937	0.00821717	0.0172496	0.357911	0.0141747	0.00769961	0.777397	0.0380955	0.30174	0.256115	0.237641	0.0391422	0.183179	0.845048	0.559316	0.0238898	0.138643	0.0392533	0.00241824	0.0425579	0.0164591	0.0452015	0.767262	0.00490345	0.145878	0.0397252	0.704612	0.065737	0.000281551	0.0144737	0.00146145	0.000582363	0.012368	0.676522	0.0301808
MSTRG.12413.3	0.470729	0.168574	0.656142	0.840129	0.16106	0.010874	0.982333	0.00738211	0.0152452	0.39859	0.616642	0.7475	0.208146	0.0309539	0.517146	0.132861	0.00946506	0.408456	0.0218591	0.0245399	0.704105	0.53839	0.0852468	0.0969488	0.136276	0.346717	0.187803	0.996599	0.505015	0.112285	0.14533	0.269013	0.0415937	0.0946419	0.022852	0.407288	0.918274	0.00726504	0.112984	0.0568945	0.798302	0.0580339	0.0116464	0.347548	0.0557955	0.0407311	0.0197666	0.512157	0.247533
MSTRG.12714.1	0.871555	0.163713	0.97432	0.802505	0.156077	0.0318229	0.547776	0.0222224	0.00591036	0.0113729	0.912975	0.854499	0.015154	0.0281516	0.16044	0.0267121	0.039403	0.654284	0.00930985	0.0404747	0.0587817	0.118738	0.0197552	0.0376179	0.019286	0.00779848	0.196882	0.55887	0.513672	0.0148078	0.0824433	0.00534956	0.00561722	0.043231	0.0103818	0.0445043	0.639928	0.00935616	0.0977687	0.0363546	0.620121	0.0929145	0.00564345	0.153856	0.157623	0.00524693	0.0170761	0.0237029	0.00939718
MSTRG.13070.1	0.254629	0.0857284	0.264022	0.351876	0.0801248	0.112466	0.57579	0.0108803	0.00147097	0.157494	0.341043	0.319593	0.0986274	0.00705022	0.202237	0.0462428	0.00421983	0.0936335	0.00274924	0.0133435	0.701132	0.392915	0.214843	0.151283	0.259238	0.168706	0.0915322	0.541254	0.11809	0.0385908	0.0163578	0.091082	0.0216163	0.0457019	0.00521992	0.144659	0.444028	0.0106521	0.0107543	0.0030305	0.483291	0.00780967	0.0517189	0.356149	0.298819	0.0843354	0.00110343	0.692604	0.0928642
MSTRG.13469.1	0.145079	0.241621	0.261019	0.349002	0.237189	0.451706	0.522253	0.57835	0.0781919	0.447847	0.17811	0.26411	0.432048	0.603528	0.00164946	0.69247	0.584002	0.138586	0.0755944	0.798271	0.000669343	0.958134	0.00376399	0.0014717	3.52348e-07	0.413348	0.192849	0.498372	0.0424862	0.606141	0.0217709	0.370579	0.362589	0.0385531	0.136701	0.779954	0.455231	0.408593	0.0233565	0.563263	0.452767	0.0300445	0.373201	0.821927	0.939806	0.420719	0.062226	0.000756584	0.480035
MSTRG.13610.1	0.687742	0.104694	0.808842	0.994634	0.0983937	0.0202966	0.712927	0.00641337	0.000655181	0.0158745	0.744933	0.942464	0.0135777	0.00880832	0.136708	0.0170324	0.0131335	0.452366	0.00159953	0.0158513	0.110855	0.134775	0.0163636	0.0246995	0.0200925	0.0120928	0.127271	0.728751	0.370323	0.00985523	0.0383939	0.00649938	0.0022215	0.0212713	0.00234401	0.0434252	0.837871	0.00250127	0.0436962	0.0142149	0.820185	0.0363362	0.00247655	0.15122	0.127067	0.00352405	0.00307249	0.0558681	0.010192
MSTRG.13610.4	0.586685	0.141239	0.909877	0.902404	0.133754	0.0126308	0.715451	0.012661	0.00423507	0.135786	0.779727	0.950049	0.0961302	0.0373237	0.244686	0.0788771	0.00754764	0.528494	0.00670067	0.030545	0.132664	0.42695	0.0170494	0.0359329	0.0221281	0.106105	0.161277	0.720194	0.453213	0.0346788	0.0892182	0.067419	0.0129863	0.0613349	0.00702375	0.239146	0.761372	0.00257003	0.070168	0.0231888	0.82862	0.0544042	0.00548376	0.371802	0.135371	0.0180264	0.0101933	0.0710907	0.0736709
MSTRG.13610.5	0.187667	0.12966	0.499266	0.609946	0.122715	0.044572	0.724309	0.0868084	0.00617758	0.163353	0.33585	0.438816	0.115144	0.131648	0.0658022	0.146692	0.0400813	0.217983	0.00820055	0.147356	0.0236826	0.567296	0.0547169	0.0581243	0.00975387	0.130806	0.125975	0.711674	0.152739	0.0730557	0.0395353	0.084114	0.0320263	0.0439175	0.0143276	0.352347	0.753859	0.0259943	0.0235953	0.0431293	0.706703	0.0226025	0.0369656	0.582333	0.345807	0.0691443	0.00818513	0.0353783	0.0982926
MSTRG.13610.7	0.187097	0.222472	0.162663	0.260123	0.219443	0.645117	0.511893	0.470626	0.0782528	0.746145	0.192066	0.231864	0.687887	0.467046	0.00764495	0.828577	0.547301	0.0913866	0.0746377	0.66186	0.0915423	0.719533	0.000350295	1.07777e-06	0.00103147	0.745812	0.172477	0.477358	0.0308382	0.819385	0.0105747	0.654223	0.513668	0.0357184	0.137529	0.920622	0.331317	0.43415	0.0139475	0.619003	0.340609	0.0144582	0.490585	0.675698	0.860933	0.581755	0.0501839	0.0448059	0.786003
MSTRG.13610.8	0.578613	0.22567	0.454167	0.557852	0.220667	0.617392	0.946099	0.349076	0.0478174	0.0577461	0.491819	0.581949	0.120954	0.223813	0.00784222	0.232715	0.443052	0.262984	0.0497478	0.402136	0.0233158	0.368107	0.0201087	0.0122716	0.0149252	0.0683486	0.214219	0.88705	0.105247	0.228149	0.0171708	0.0572615	0.168479	0.0399637	0.083791	0.135677	0.715805	0.292186	0.0359476	0.26301	0.871953	0.0622298	0.302747	0.604067	0.956884	0.236701	0.0499398	0.0146117	0.106799
MSTRG.13610.9	0.433721	0.318682	0.839997	0.955021	0.31132	0.189354	0.935989	0.394633	0.0944433	0.251846	0.579497	0.767491	0.26851	0.499252	0.0634498	0.430946	0.322537	0.542027	0.097581	0.539951	0.000252768	0.752078	0.0245787	0.0425601	0.00174571	0.20304	0.304264	0.945402	0.315393	0.2739	0.146785	0.177607	0.179609	0.126945	0.123818	0.574119	0.896297	0.19449	0.13198	0.322603	0.940918	0.152604	0.163769	0.863021	0.671762	0.198209	0.116072	0.000285979	0.22687
MSTRG.14051.1	0.16203	0.188915	0.458412	0.548141	0.181825	0.243422	0.672063	0.253073	0.0327801	0.458596	0.350464	0.358113	0.42409	0.321108	0.0620386	0.418964	0.0905181	0.19554	0.0335752	0.319803	0.0330626	0.861178	0.0572822	0.0614791	0.0220187	0.422458	0.166231	0.637646	0.100338	0.223929	0.0487794	0.284284	0.166082	0.113872	0.0499024	0.738162	0.676382	0.101075	0.0243263	0.0895744	0.64967	0.03542	0.211315	0.824385	0.858898	0.329887	0.0304193	0.050967	0.326091
MSTRG.14189.1	0.988513	0.170079	0.865474	0.751653	0.160951	0.065405	0.506168	0.0070553	0.00619563	0.00451856	0.864988	0.803468	0.011686	0.0044951	0.395798	0.0033524	0.00199502	0.692065	0.0101876	0.00367528	0.317257	0.0889892	0.221242	0.287734	0.284779	0.00476709	0.222285	0.537769	0.611442	0.00022394	0.128857	0.000877679	0.00139381	0.136557	0.00713325	0.0114446	0.594474	0.00160721	0.124834	9.93503e-05	0.515265	0.146074	0.0112909	0.124005	0.209651	0.0112442	0.0192178	0.269281	0.00120429
MSTRG.14190.1	0.19227	0.265014	0.0369174	0.0684565	0.26315	0.856795	0.230078	0.497233	0.138246	0.571514	0.0917868	0.11354	0.472395	0.344454	0.0251506	0.640407	0.826657	0.0337518	0.140239	0.659973	0.55744	0.742921	0.0815622	0.0160354	0.0903765	0.624344	0.21652	0.209668	0.0266689	0.902282	0.0140851	0.611614	0.565694	0.0360883	0.245199	0.535517	0.089422	0.687213	0.0329616	0.784885	0.124226	0.0240946	0.633283	0.807798	0.991922	0.59895	0.0814345	0.462235	0.719816
MSTRG.14423.2	0.622885	0.228665	0.549667	0.588714	0.22055	0.486233	0.899237	0.187508	0.0392871	0.0111955	0.602604	0.604275	0.0377134	0.0829778	0.0901859	0.0506544	0.156545	0.289471	0.0435225	0.152814	0.178751	0.152387	0.346478	0.287543	0.272938	0.0176078	0.248711	0.836453	0.188228	0.0400454	0.0480349	0.00878881	0.055861	0.120488	0.0624936	0.0275965	0.748029	0.138315	0.0660254	0.0346139	0.942757	0.107562	0.216872	0.31018	0.821182	0.157562	0.0478969	0.238127	0.0170413
MSTRG.14737.2	0.626119	0.19607	0.479439	0.619901	0.190104	0.4791	0.992755	0.0724553	0.037105	0.457636	0.712234	0.616506	0.452618	0.0558628	0.303634	0.260041	0.0495828	0.265731	0.0409904	0.0671218	0.899486	0.86635	0.0837679	0.0709765	0.305953	0.506152	0.199157	0.932534	0.22542	0.218395	0.0527132	0.344007	0.191846	0.147351	0.0493529	0.38783	0.713602	0.0821149	0.0489104	0.0581129	0.787669	0.052951	0.257937	0.829365	0.746213	0.344116	0.0327242	0.678655	0.378548
MSTRG.14738.1	0.00300052	0.163759	0.00413912	0.0060713	0.158511	0.463531	0.0163274	0.333422	0.0585917	0.659976	0.00726596	0.00336139	0.408874	0.26133	0.0612647	0.426886	0.262928	0.000391612	0.0629225	0.422192	0.671096	0.896028	0.601465	0.302178	0.315003	0.683991	0.123986	0.013204	0.00316248	0.498599	0.0138024	0.551602	0.30741	0.0675437	0.12423	0.666053	0.0105266	0.348173	0.00722301	0.206967	0.0128798	0.00433212	0.467323	0.864961	0.79491	0.564436	0.0228486	0.957227	0.564225
MSTRG.14749.1	0.681689	0.0842857	0.610068	0.765439	0.0784871	0.0618094	0.862608	0.00159848	0.000254896	0.0140538	0.698712	0.781464	0.0130792	0.000402025	0.189251	0.00564848	0.00359724	0.301402	0.000692263	0.00220514	0.438117	0.108387	0.072692	0.0668193	0.136171	0.0162229	0.108794	0.900023	0.282995	0.0048201	0.0203249	0.00610795	0.00199944	0.0290098	0.00156779	0.0158573	0.923227	0.00175551	0.0266227	0.00155207	0.989454	0.0222411	0.00853171	0.122872	0.17387	0.00964626	0.00105608	0.318674	0.00866413
MSTRG.14815.1	0.0435715	0.0755301	0.0539993	0.0869502	0.070608	0.129952	0.18744	0.0463553	0.000994794	0.202997	0.0680442	0.0691862	0.102382	0.0320689	0.0439496	0.0955769	0.0352248	0.00869004	0.00219292	0.0769438	0.421015	0.46232	0.195765	0.0893942	0.110623	0.209328	0.0651644	0.170744	0.0147019	0.106771	0.00136599	0.133294	0.0409313	0.00999469	0.00688686	0.228642	0.131281	0.0451941	0.000525149	0.0247698	0.146516	0.000160637	0.086846	0.445901	0.386997	0.125288	0.000147145	0.519495	0.144918
MSTRG.15138.1	0.845888	0.177117	0.838341	0.706735	0.167705	0.0413753	0.460057	0.000294121	0.00841283	0.0183926	0.753684	0.709531	0.0204649	0.000180679	0.719799	0.00189305	8.8707e-05	0.75983	0.0134963	2.50977e-05	0.857499	0.0818416	0.298889	0.369866	0.524609	0.0199074	0.24556	0.481763	0.805496	0.000393712	0.189113	0.00716339	0.00149875	0.184519	0.0089749	0.0127785	0.582902	0.00021756	0.187214	2.69883e-05	0.527454	0.171262	0.0056828	0.073571	0.0882687	0.00779625	0.0232965	0.683046	0.00584683
MSTRG.15164.1	0.349583	0.130125	0.296175	0.360849	0.122927	0.0123472	0.465045	0.00241835	0.00917436	0.0371623	0.314153	0.408926	0.00414432	0.000948104	0.530165	0.00235625	0.0159953	0.172936	0.017125	0.00573102	0.831087	0.0194127	0.784527	0.597248	0.624932	0.0357827	0.160831	0.476767	0.38209	0.0155214	0.114419	0.0302137	0.00312222	0.0610056	0.0223798	0.0171176	0.418631	0.0133003	0.115939	0.0136563	0.427572	0.0568022	0.00666846	0.00845513	0.0108521	0.00618139	0.0108282	0.770251	0.0202745
MSTRG.15179.1	0.973925	0.17441	0.767212	0.615524	0.165011	0.0124803	0.446954	0.000967873	0.00681161	0.0705515	0.805514	0.719614	0.05875	0.00495767	0.635102	0.0164744	2.07462e-05	0.796855	0.011352	0.00103935	0.494842	0.245136	0.135348	0.221255	0.243941	0.0592072	0.227265	0.457394	0.788547	0.00269792	0.201375	0.0276632	0.00299348	0.166817	0.00635971	0.09336	0.497295	3.36276e-05	0.163796	0.000462751	0.51848	0.144726	0.00253568	0.196255	0.0814165	0.00927246	0.020411	0.350772	0.0242155
MSTRG.15194.1	0.126295	0.16734	0.135588	0.211695	0.163246	0.58658	0.449002	0.403421	0.0310074	0.468163	0.150163	0.170748	0.46335	0.361987	0.000633569	0.598684	0.391585	0.0513037	0.0310291	0.548129	0.0279766	0.886629	0.00126372	4.76713e-05	0.000420708	0.475866	0.125965	0.405905	0.00929767	0.541981	0.00155656	0.377422	0.331178	0.0178509	0.0664519	0.680166	0.2974	0.31626	0.00196318	0.357108	0.334347	0.0041611	0.406286	0.764342	0.808972	0.472792	0.0174984	0.0201256	0.493416
MSTRG.153.2	0.00162819	0.63846	0.000140236	1.37354e-05	0.640017	0.715262	1.76128e-07	0.589878	0.772954	0.5398	0.000305095	4.44187e-05	0.857023	0.732857	0.148425	0.621841	0.518209	0.00289236	0.75691	0.437724	0.980352	0.646587	0.724889	0.776075	0.705947	0.515514	0.501622	8.87407e-08	0.0155587	0.390372	0.219481	0.516486	0.678902	0.369271	0.992308	0.566937	7.18669e-07	0.472584	0.208332	0.608088	1.27625e-06	0.166622	0.551898	0.657863	0.631128	0.531607	0.517154	0.625168	0.49978
MSTRG.15441.1	0.00220047	0.564434	2.65533e-05	2.62782e-06	0.565367	0.776674	5.22236e-06	0.717819	0.654984	0.624672	0.000246391	4.94627e-05	0.955569	0.882944	0.122672	0.720876	0.591932	0.00145235	0.643913	0.546518	0.986492	0.737647	0.857432	0.638056	0.635321	0.592731	0.438616	3.29402e-06	0.0110161	0.449955	0.158914	0.593666	0.772761	0.283359	0.877821	0.677591	2.48522e-08	0.558592	0.159128	0.676158	6.42372e-07	0.118706	0.645803	0.753558	0.708775	0.630814	0.41672	0.641235	0.570401
MSTRG.15623.1	0.139568	0.106247	0.138071	0.207033	0.101632	0.440694	0.442369	0.144513	0.00863831	0.395014	0.20155	0.168705	0.356635	0.112435	0.0260944	0.306732	0.0892773	0.0385203	0.0093193	0.178789	0.272278	0.957995	0.0377541	0.0154732	0.0537503	0.423554	0.0874129	0.393158	0.017194	0.251997	0.00200895	0.277617	0.165846	0.032594	0.0231279	0.465028	0.286571	0.112716	0.00115545	0.0716792	0.334934	0.00217057	0.268551	0.996348	0.941173	0.357164	0.0038549	0.257253	0.335657
MSTRG.15878.1	0.665197	0.280585	0.36601	0.48243	0.276155	0.859146	0.877631	0.204645	0.110578	0.628093	0.652174	0.537895	0.652685	0.137484	0.27851	0.459955	0.211493	0.238179	0.113128	0.193279	0.937347	0.993206	0.106829	0.0718215	0.388828	0.711265	0.269882	0.811395	0.192618	0.474788	0.0640816	0.550804	0.419726	0.189945	0.141171	0.50101	0.549756	0.271413	0.0747045	0.211416	0.653228	0.0836816	0.534513	0.993848	0.951005	0.605301	0.087412	0.813107	0.615196
MSTRG.1618.3	9.44238e-05	0.332818	0.00217832	0.00374048	0.329618	0.480739	0.0027231	0.822114	0.260981	0.794315	0.000217022	0.00128681	0.777896	0.861738	0.0464547	0.948615	0.906564	0.00260525	0.261603	0.865786	0.374246	0.743499	0.454815	0.198213	0.103166	0.843804	0.242343	0.00328998	0.00944166	0.783835	0.0710423	0.864644	0.746016	0.0938352	0.423883	0.674449	0.00444296	0.845298	0.0547567	0.999895	0.00125804	0.0259473	0.690379	0.841935	0.785811	0.813791	0.144918	0.597615	0.84027
MSTRG.1618.4	0.0143529	0.410369	0.0400238	0.0437053	0.404413	0.145374	0.0179109	0.456585	0.306432	0.909424	0.0142069	0.0362307	0.416446	0.527805	0.419009	0.577342	0.610287	0.048953	0.334214	0.700198	0.975156	0.611937	0.895752	0.764654	0.507607	0.834795	0.365347	0.0251843	0.186608	0.812841	0.302367	0.872204	0.432591	0.202123	0.443059	0.90167	0.0398546	0.56226	0.257899	0.745739	0.0173141	0.127134	0.335946	0.428637	0.169141	0.403623	0.219314	0.741634	0.800398
MSTRG.16295.1	0.454458	0.239839	0.689094	0.798153	0.229785	3.01927e-05	0.760642	0.00645598	0.0400634	0.15608	0.52294	0.746201	0.033188	0.0246717	0.823507	0.0291952	0.0208574	0.497897	0.0593948	0.0238057	0.894988	0.0915718	0.615847	0.588365	0.417638	0.113942	0.288276	0.813771	0.792843	0.0448959	0.35804	0.113333	0.00997054	0.147289	0.0565349	0.153928	0.851663	0.0104638	0.314532	0.0625787	0.715346	0.168482	0.00119209	0.0312299	0.000271498	0.00400161	0.0567391	0.888111	0.0786264
MSTRG.16426.2	0.941118	0.305267	0.858715	0.941389	0.300784	0.523994	0.52677	0.225679	0.0862678	0.225703	0.974678	0.899789	0.320397	0.197627	0.110328	0.368294	0.35737	0.633936	0.0896336	0.283594	0.159277	0.6095	0.000403127	0.0013425	0.02046	0.236941	0.310326	0.565463	0.387469	0.349796	0.0797319	0.208096	0.25405	0.093603	0.111228	0.300146	0.807055	0.221732	0.124061	0.370291	0.727105	0.141901	0.248811	0.720845	0.812283	0.240132	0.102323	0.03725	0.28973
MSTRG.16561.1	0.227403	0.0967253	0.239951	0.329457	0.0915006	0.0588893	0.537436	0.0586373	0.00200168	0.0174159	0.189113	0.330126	0.00751177	0.0413065	0.0184102	0.0393986	0.13532	0.107409	0.00366177	0.121235	0.0660583	0.095882	0.0629027	0.0305508	0.0107955	0.0145796	0.0977594	0.528099	0.0910973	0.0619921	0.00731203	0.0139618	0.0129497	0.00308817	0.0118439	0.0504025	0.446009	0.055143	0.0130989	0.0942836	0.482898	0.00805899	0.0230649	0.136316	0.205597	0.0167699	0.00227997	0.0717497	0.0227546
MSTRG.16629.1	0.070606	0.0985104	0.148157	0.207488	0.092932	0.0423248	0.260962	0.0266541	0.00833195	0.437092	0.14002	0.152644	0.195462	0.0422694	0.285681	0.134177	0.0143753	0.0544953	0.0120049	0.0540688	0.789742	0.592709	0.36071	0.246822	0.258276	0.40868	0.0937765	0.260255	0.119551	0.132211	0.0504136	0.295591	0.0528619	0.060641	0.0216527	0.43082	0.249391	0.0266289	0.0255936	0.0321064	0.20712	0.00965599	0.0526655	0.430093	0.153414	0.11489	0.00479035	0.87182	0.266787
MSTRG.167.1	0.381649	0.288117	0.317385	0.461914	0.28454	0.407881	0.720845	0.322078	0.132138	0.827924	0.346675	0.463351	0.67057	0.378601	0.109081	0.763563	0.507652	0.245229	0.124681	0.51443	0.344688	0.907041	0.00324377	0.00116444	0.0143886	0.801392	0.260143	0.711804	0.188569	0.833072	0.0703292	0.758234	0.488919	0.0840574	0.207652	0.897414	0.523091	0.361443	0.0924448	0.724704	0.479954	0.0576821	0.334504	0.991165	0.650148	0.418843	0.105771	0.166995	0.844528
MSTRG.16737.1	0.00033351	0.161698	0.00126258	0.00215605	0.157014	0.55373	0.00867296	0.496549	0.0666177	0.705735	0.00129171	0.000668003	0.468398	0.411098	0.0113708	0.582133	0.421616	2.41366e-05	0.06438	0.644864	0.339007	0.961371	0.403027	0.162484	0.132999	0.720128	0.113371	0.00653603	0.000132101	0.649741	0.00536314	0.601094	0.393796	0.0478342	0.152906	0.803105	0.00526425	0.469042	0.00290646	0.338734	0.00663331	0.00180694	0.561194	0.940779	0.996936	0.655649	0.0248048	0.588454	0.647502
MSTRG.16763.1	0.773435	0.208856	0.948227	0.922853	0.200323	0.0892721	0.592204	0.00367436	0.017761	0.000856886	0.912302	0.7893	0.00168675	0.00027987	0.548648	0.000479447	0.0267826	0.672256	0.0281393	0.00226246	0.880526	0.00468768	0.363362	0.355295	0.531264	0.00161337	0.279821	0.61182	0.741529	0.00297156	0.157247	0.00113179	0.00308232	0.108174	0.024499	7.96488e-05	0.79566	0.0132083	0.217122	0.0103663	0.67088	0.191215	0.0129681	0.0088002	0.0814117	0.00452592	0.0368995	0.701405	0.00132308
MSTRG.16776.1	0.766923	0.321293	0.873243	0.739002	0.311796	0.0126696	0.575099	0.0110039	0.0637554	0.00790253	0.927666	0.636734	0.00259542	0.011146	0.748553	0.00595802	0.0956349	0.940033	0.0891345	0.0219948	0.748558	0.00244242	0.382076	0.409115	0.39083	0.00543954	0.41143	0.547809	0.903813	0.0225644	0.384302	0.0113453	0.00777428	0.141492	0.0790749	0.00612581	0.651775	0.0296691	0.475646	0.11049	0.64945	0.347713	0.0029596	0.00146203	0.00506158	0.000575525	0.112912	0.557703	0.00942377
MSTRG.17032.1	0.988144	0.255812	0.880496	0.727486	0.245655	0.000188444	0.636532	0.000865971	0.0320097	0.0487387	0.985088	0.71745	0.012347	0.00531327	0.90105	0.00811522	0.0137268	0.872137	0.0497365	0.00456599	0.8576	0.0304364	0.344458	0.401582	0.367178	0.0332226	0.334355	0.59883	0.90848	0.0145935	0.388681	0.0359913	0.00311404	0.148759	0.0384208	0.0430026	0.65179	0.00298103	0.399063	0.0429577	0.731869	0.253781	7.38506e-05	0.0093381	0.000193413	0.000188225	0.063814	0.661913	0.0247762
MSTRG.17034.1	0.924094	0.242422	0.821323	0.687751	0.231999	0.0338381	0.527985	0.000816988	0.0305077	0.164315	0.743475	0.734216	0.118182	0.00304898	0.938267	0.0228563	4.32525e-05	0.819959	0.0430917	0.000281437	0.764982	0.26068	0.419827	0.516439	0.725435	0.158807	0.313432	0.536578	0.960346	0.0100634	0.343147	0.0931029	0.0141881	0.313806	0.0264134	0.115896	0.607374	0.000842467	0.289378	0.00108265	0.623951	0.237115	0.0134312	0.167143	0.0651149	0.0316486	0.0550193	0.96005	0.0714662
MSTRG.17036.1	0.697566	0.106668	0.70752	0.841449	0.0994099	0.0214207	0.894676	9.06383e-05	0.000901255	0.0175717	0.775159	0.835292	0.00905926	2.02807e-05	0.457625	0.00102069	8.12267e-05	0.37653	0.00257507	6.34347e-05	0.776573	0.0710207	0.292554	0.284527	0.38249	0.0184101	0.143669	0.916496	0.458616	0.000672697	0.0740436	0.00671011	0.000370823	0.0698825	0.00212122	0.0129437	0.973906	0.000166296	0.0690192	1.59901e-05	0.974671	0.0523604	0.00280509	0.0593727	0.0644422	0.00457294	0.0030957	0.691768	0.00544675
MSTRG.17048.1	0.331804	0.149317	0.331964	0.480577	0.142637	0.0191065	0.660782	0.00733218	0.00832776	0.303747	0.357825	0.47364	0.127017	0.0162053	0.344529	0.0984767	0.0285647	0.196468	0.0155228	0.0286232	0.831815	0.350422	0.101463	0.0703436	0.135531	0.276653	0.158105	0.671874	0.302504	0.139211	0.0607435	0.230849	0.0391948	0.0306206	0.0172206	0.267024	0.541737	0.0188515	0.0552624	0.0856446	0.476452	0.0199144	0.0154721	0.216652	0.0506901	0.0349194	0.00768522	0.649221	0.219269
MSTRG.17101.1	0.278374	0.150005	0.401753	0.573499	0.143695	0.0373671	0.771213	0.039226	0.0084079	0.374255	0.35726	0.491972	0.218252	0.0787963	0.135623	0.225918	0.0592915	0.21732	0.0130536	0.104378	0.246147	0.652101	0.00826769	0.00684685	0.00999431	0.32733	0.144794	0.772831	0.208236	0.20896	0.0361053	0.265785	0.0710041	0.0227395	0.0177244	0.472902	0.669071	0.0327467	0.0295463	0.141243	0.585356	0.0135456	0.0313214	0.5297	0.183233	0.0689869	0.00811871	0.145539	0.286302
MSTRG.17747.1	0.702647	0.0986052	0.718834	0.842339	0.0926145	0.128247	0.831466	0.01073	0.00181396	0.0129301	0.794866	0.810148	0.0213242	0.0040771	0.215469	0.00853055	0.00441744	0.35886	0.00318853	0.00711986	0.35403	0.14885	0.174293	0.177337	0.231622	0.0160676	0.121002	0.881588	0.301649	0.00281576	0.0442657	0.0044079	0.00439972	0.069036	0.00400101	0.0205541	0.992571	0.00531332	0.0418881	0.000323007	0.876015	0.0544923	0.0291731	0.199863	0.33497	0.0309782	0.00483059	0.320548	0.00646538
MSTRG.1782.1	0.840668	0.458697	0.895592	0.959276	0.454383	0.991508	0.579038	0.280638	0.253884	0.801677	0.774471	0.935406	0.938135	0.238407	0.592764	0.621762	0.215477	0.680935	0.252128	0.225124	0.882218	0.763948	0.114506	0.137398	0.554362	0.882053	0.466648	0.642467	0.533204	0.518847	0.245233	0.689074	0.572035	0.473367	0.249176	0.68099	0.887549	0.301858	0.250863	0.242263	0.788992	0.300914	0.659879	0.770479	0.795661	0.765226	0.251421	0.777263	0.750718
MSTRG.17847.2	0.998558	0.180131	0.880574	0.715666	0.170606	0.0193253	0.495692	0.000241286	0.00729707	0.0914175	0.83655	0.769582	0.0689611	0.00143932	0.698652	0.0158786	2.66767e-05	0.721148	0.0121118	0.000235001	0.78916	0.232284	0.145932	0.210053	0.330135	0.0845767	0.237358	0.508333	0.766143	0.00557593	0.174657	0.04388	0.00488683	0.160486	0.00748385	0.083583	0.602982	7.60762e-05	0.154882	0.000807311	0.613253	0.12273	0.00390462	0.168414	0.0707426	0.0118758	0.018589	0.56451	0.0381942
MSTRG.17937.1	0.000740541	0.144687	0.00109035	0.00201738	0.140143	0.490923	0.00986285	0.43978	0.0452953	0.482741	0.0011018	0.000990437	0.297985	0.330877	0.00562315	0.434447	0.421619	1.44392e-05	0.0478417	0.584435	0.278679	0.777029	0.402666	0.155293	0.113966	0.498611	0.101425	0.00757975	9.84939e-05	0.530114	0.00277834	0.418185	0.294893	0.0246629	0.116274	0.577547	0.00554587	0.433665	0.0018055	0.302821	0.00853689	0.00117122	0.4679	0.837149	0.89649	0.512717	0.0156039	0.518633	0.464812
MSTRG.18023.1	0.483727	0.0897081	0.510623	0.620939	0.0834225	0.0183993	0.870218	0.00438984	0.000292898	0.000589706	0.471743	0.625851	0.000119603	0.00151551	0.138119	0.000662291	0.0131423	0.247766	0.00113762	0.00874152	0.23915	0.0184087	0.198818	0.161431	0.118279	0.000478306	0.113342	0.855309	0.265126	0.00132819	0.027814	0.000148802	8.64402e-05	0.0158073	0.00226621	0.00284105	0.773913	0.00378768	0.0351668	0.00355834	0.843197	0.0266932	0.00210862	0.0298293	0.0789542	0.000990152	0.00130141	0.246338	0.000289681
MSTRG.18037.4	0.0335651	0.183169	0.0323062	0.0434907	0.178789	0.586828	0.112503	0.581482	0.0556973	0.203917	0.0232244	0.0386639	0.176751	0.424021	4.96649e-05	0.402224	0.655109	0.0103271	0.0568244	0.745227	0.024931	0.549703	0.156062	0.051663	0.0167146	0.212486	0.13914	0.0982097	0.00218464	0.471745	0.00324101	0.195268	0.271054	0.0166616	0.130268	0.366296	0.0782625	0.516519	0.00573657	0.428749	0.112486	0.008633	0.453097	0.756082	0.935642	0.408015	0.0310837	0.0780229	0.268061
MSTRG.18116.1	0.0015139	0.142064	0.00444332	0.00911748	0.137419	0.143475	0.0126773	0.232915	0.0470019	0.600457	0.00189743	0.00625176	0.251232	0.234578	0.0754846	0.362647	0.313814	0.00152488	0.0546723	0.413095	0.586323	0.612129	0.483436	0.219997	0.154627	0.566406	0.108842	0.014122	0.0157481	0.5221	0.0270319	0.527908	0.214384	0.0268442	0.117543	0.63059	0.0129225	0.289308	0.0190043	0.358264	0.0073591	0.00422316	0.212353	0.498849	0.285239	0.276092	0.0193414	0.805146	0.519284
MSTRG.18147.2	0.0392032	0.184453	0.210611	0.284721	0.178257	0.123645	0.318839	0.281444	0.0418536	0.697699	0.111147	0.161049	0.469338	0.412057	0.0494927	0.566797	0.189235	0.0901393	0.0442351	0.465145	0.0523181	0.834766	0.0542431	0.0373071	0.00565712	0.615807	0.14903	0.318199	0.0656413	0.443565	0.0461708	0.50815	0.223109	0.0600954	0.0774193	0.985774	0.354336	0.159996	0.0237278	0.275697	0.273526	0.0159167	0.17532	0.914242	0.547656	0.300664	0.0295703	0.0774565	0.541994
MSTRG.18440.1	0.76759	0.162898	0.858211	0.943117	0.155155	0.0165289	0.721702	0.00115545	0.00962019	0.229271	0.89763	0.992761	0.133977	0.0064481	0.612525	0.058261	0.00207477	0.551723	0.0151646	0.00384904	0.840516	0.364503	0.0842624	0.109964	0.214017	0.207012	0.198175	0.722097	0.635316	0.0451464	0.149087	0.143841	0.019473	0.107374	0.0127123	0.206023	0.849273	0.00170335	0.129543	0.0184602	0.91293	0.0797856	0.00673324	0.235658	0.055616	0.0223141	0.0169143	0.574761	0.131825
MSTRG.18470.1	0.913637	0.324662	0.970962	0.886921	0.315528	0.513686	0.643102	0.12961	0.0969038	0.335706	0.83394	0.994258	0.441745	0.116054	0.568276	0.214758	0.0251937	0.64337	0.102678	0.0771636	0.680198	0.851748	0.327469	0.401435	0.591226	0.368211	0.353564	0.704562	0.515584	0.0906583	0.229074	0.21166	0.165047	0.444402	0.0886349	0.355487	0.769889	0.0692887	0.178727	0.0135094	0.684339	0.247364	0.300256	0.895313	0.901418	0.388919	0.118368	0.616522	0.223982
MSTRG.18475.4	0.000491667	0.505422	3.90009e-05	3.54428e-06	0.504491	0.942863	1.00647e-07	0.827587	0.553656	0.694547	8.99295e-05	7.93762e-06	0.946615	0.968183	0.122186	0.834405	0.762562	0.00080716	0.547612	0.650619	0.937595	0.777104	0.816499	0.688184	0.616049	0.6733	0.389839	4.22232e-08	0.00924324	0.585972	0.144972	0.69244	0.917627	0.262815	0.764614	0.721134	4.15904e-07	0.704145	0.130679	0.853753	3.82262e-07	0.0946072	0.77591	0.8059	0.813171	0.736562	0.340925	0.666558	0.681064
MSTRG.18475.5	0.723715	0.218129	0.983871	0.930264	0.207107	0.0114272	0.867843	0.00202308	0.0235779	0.0983175	0.942864	0.974877	0.0502753	0.00544265	0.948245	0.0092677	3.289e-05	0.621576	0.0355302	0.00122362	0.976716	0.162466	0.731268	0.785553	0.755541	0.0871683	0.279784	0.866479	0.807858	0.00284996	0.32853	0.0472549	0.00432701	0.283959	0.0238213	0.0864139	0.838134	0.000795485	0.252643	0.000150429	0.869134	0.202242	0.00750867	0.103075	0.0398245	0.0185103	0.0423858	0.96091	0.0298824
MSTRG.18475.6	0.00450408	0.292801	0.000225039	0.000619485	0.28955	0.648618	0.00280303	0.561575	0.219196	0.926731	0.00177307	0.00132559	0.671396	0.470016	0.127721	0.769812	0.709347	0.000569165	0.226903	0.748813	0.866248	0.989984	0.720192	0.331335	0.44159	0.902089	0.225457	0.00264352	0.0109915	0.945224	0.0519172	0.954628	0.667925	0.103363	0.365929	0.956584	0.000621003	0.755431	0.0486414	0.733871	0.00050621	0.0212284	0.726481	0.875091	0.742508	0.805556	0.108826	0.672788	0.949484
MSTRG.18543.1	0.996749	0.262413	0.745306	0.961613	0.255803	0.173774	0.665733	0.0294481	0.0389807	0.23619	0.919659	0.959178	0.199285	0.0302652	0.386126	0.152023	0.100042	0.551567	0.0533733	0.0498976	0.792942	0.364672	0.0221161	0.0241805	0.144506	0.242043	0.289415	0.682414	0.537915	0.193397	0.102743	0.207918	0.105299	0.0761583	0.048479	0.191703	0.947037	0.0615698	0.135146	0.16855	0.925465	0.0995572	0.07067	0.309343	0.229785	0.0836621	0.0478256	0.42797	0.233606
MSTRG.18600.1	0.729725	0.326503	0.8111	0.892278	0.318616	0.387833	0.74006	0.0571095	0.0903616	0.00616258	0.956144	0.907123	0.0159174	0.0110597	0.559993	0.0110261	0.155593	0.627229	0.111736	0.0357783	0.897824	0.0124068	0.622537	0.543718	0.835287	0.0127616	0.398422	0.776135	0.680556	0.0355873	0.207953	0.0120903	0.0468728	0.201552	0.11121	0.000826077	0.999265	0.123147	0.304034	0.0618425	0.801105	0.305355	0.132544	0.0313964	0.297095	0.0665913	0.120527	0.972627	0.015033
MSTRG.18611.1	0.314124	0.17999	0.264408	0.345947	0.173236	0.0201472	0.45837	0.0431955	0.0247207	0.044638	0.210789	0.404585	0.00700805	0.0366697	0.209931	0.0345133	0.197417	0.189529	0.0367924	0.108668	0.495345	0.0277794	0.333088	0.210582	0.146726	0.0356194	0.197271	0.483505	0.310329	0.108586	0.0873543	0.051784	0.0220566	0.0213191	0.0587491	0.0504068	0.410703	0.0868765	0.11976	0.207078	0.396692	0.0553343	0.0151578	0.0215004	0.0255796	0.00893955	0.0263965	0.493054	0.0514324
MSTRG.18611.2	0.584403	0.128406	0.510378	0.601218	0.121434	0.216994	0.921348	0.0185289	0.00552604	0.0406088	0.649229	0.602423	0.0481493	0.00546069	0.253535	0.0179491	0.00858336	0.237334	0.00845041	0.0111154	0.650822	0.203089	0.307653	0.260617	0.407521	0.0532443	0.150173	0.865605	0.228997	0.0122023	0.0376332	0.02162	0.0161465	0.0906132	0.0103647	0.0361014	0.735154	0.0165161	0.0365371	0.000986486	0.865709	0.0451583	0.0736422	0.247558	0.420256	0.0784567	0.00763123	0.638827	0.0254305
MSTRG.18612.4	0.911206	0.150028	0.700842	0.90351	0.144144	0.132615	0.682409	0.0160801	0.0076782	0.0543859	0.825336	0.973608	0.0562413	0.0105516	0.185588	0.0519307	0.0621379	0.448705	0.0113474	0.0279002	0.418032	0.180938	0.0124073	0.0128914	0.0667442	0.0581942	0.174665	0.710251	0.383101	0.0664158	0.0398247	0.0442156	0.0303048	0.0314454	0.0152624	0.056405	0.958399	0.0271891	0.0643405	0.0702103	0.888063	0.0518973	0.0313918	0.195723	0.235508	0.0296402	0.0129392	0.201376	0.0614197
MSTRG.18625.2	0.00097531	0.145268	0.00226188	0.00638274	0.140836	0.246007	0.0152358	0.291919	0.0447362	0.752716	0.00161472	0.00374707	0.394437	0.289732	0.0332794	0.512641	0.352158	0.000413969	0.0495846	0.490126	0.481571	0.889766	0.270608	0.0928607	0.0823416	0.729353	0.104316	0.0151135	0.00395982	0.65626	0.00951137	0.655485	0.302945	0.0209503	0.11333	0.801884	0.0101621	0.336295	0.00612367	0.407825	0.00629736	0.000981119	0.30577	0.781594	0.498202	0.402533	0.0154399	0.636372	0.675616
MSTRG.18634.1	0.0339968	0.177316	0.0143963	0.029278	0.172989	0.479664	0.0812059	0.238106	0.0669386	0.921251	0.0399092	0.0289919	0.614239	0.206825	0.123498	0.555084	0.259439	0.00576614	0.0714375	0.336586	0.98576	0.918689	0.277603	0.111934	0.267294	0.951206	0.139428	0.0730158	0.0175826	0.679307	0.0183732	0.807762	0.406406	0.0658024	0.129386	0.817936	0.0365567	0.324258	0.0137066	0.315536	0.0361378	0.00547535	0.448168	0.949106	0.69943	0.580994	0.0279795	0.956811	0.827171
MSTRG.1871.1	0.124869	0.0458488	0.0918625	0.153115	0.0424851	0.0754889	0.323206	0.0115323	0.000166512	0.107763	0.126366	0.157761	0.0415581	0.00572485	0.0746448	0.038655	0.0250088	0.0256306	0.000521447	0.0273272	0.566673	0.235661	0.142091	0.0619533	0.113243	0.112572	0.0443524	0.30649	0.0458651	0.0648832	0.0027127	0.0738119	0.0163602	0.00495793	0.00357941	0.100443	0.212738	0.0218517	0.00257661	0.0221871	0.235739	0.000549984	0.0324105	0.211471	0.192947	0.0449512	2.45241e-05	0.562586	0.0810026
MSTRG.18714.1	0.480122	0.128206	0.563658	0.655683	0.120454	0.07684	0.863977	0.0059194	0.00498538	0.0860492	0.63081	0.598788	0.0597838	0.00409864	0.435579	0.016277	0.000550444	0.266313	0.00839091	0.00386859	0.797674	0.249364	0.426299	0.393299	0.486536	0.0915936	0.154005	0.830555	0.323067	0.00779502	0.0782993	0.0414321	0.00870776	0.123788	0.0082614	0.0776705	0.772076	0.00366024	0.0567822	9.98887e-05	0.821887	0.0519505	0.0315388	0.225726	0.209131	0.0511747	0.00750729	0.817601	0.0364673
MSTRG.18714.2	0.103899	0.208522	0.0665794	0.106402	0.203047	0.247471	0.176129	0.11194	0.076702	0.878158	0.116882	0.110738	0.513237	0.118435	0.382199	0.40006	0.150056	0.0423185	0.0878774	0.178394	0.628113	0.852496	0.41281	0.23177	0.45518	0.884818	0.188516	0.17436	0.119768	0.531319	0.0766219	0.76571	0.294243	0.110335	0.128559	0.704423	0.113472	0.197624	0.0615614	0.25025	0.0948304	0.0245576	0.261014	0.62943	0.314617	0.37771	0.042892	0.663454	0.734725
MSTRG.18714.3	0.810608	0.129159	0.832111	0.947123	0.120867	0.0134206	0.821148	0.000172056	0.00197114	0.00184566	0.851328	0.957309	0.000723196	1.76619e-05	0.501541	1.65744e-05	0.000460618	0.482954	0.00497885	9.50685e-05	0.688667	0.0155913	0.418542	0.417035	0.438577	0.00186882	0.179568	0.835028	0.581145	1.51994e-05	0.113593	0.000426537	1.26302e-05	0.0823781	0.00376322	0.00148217	0.913557	0.000250627	0.115843	1.80423e-05	0.849295	0.0938017	0.00104233	0.0158828	0.037731	0.000785862	0.00720767	0.649426	0.000231227
MSTRG.18715.1	0.428063	0.192703	0.657228	0.804238	0.184442	0.0474683	0.924238	0.0168305	0.0270879	0.55707	0.662079	0.670901	0.359348	0.047579	0.6275	0.183351	0.00356463	0.379571	0.0345354	0.0272029	0.880336	0.80643	0.19917	0.219521	0.308033	0.517845	0.209026	0.919126	0.463114	0.11724	0.175065	0.365017	0.0737306	0.193069	0.0327062	0.54577	0.877316	0.0106099	0.113614	0.025066	0.782127	0.0756998	0.0476772	0.587841	0.168361	0.126394	0.0304778	0.75394	0.330805
MSTRG.19187.1	0.974062	0.321954	0.843583	0.867177	0.311233	0.0919358	0.98703	0.0369078	0.0777239	0.000345284	0.846734	0.975574	0.000249917	0.0113003	0.702428	0.00046263	0.0840637	0.627893	0.10466	0.0268262	0.909706	0.000163127	0.870665	0.958925	0.940158	0.000563775	0.406765	0.988232	0.804078	0.00409873	0.339309	0.000923475	0.00638582	0.230705	0.0975599	6.89928e-05	0.971899	0.0597352	0.397258	0.0232206	0.907748	0.358635	0.0346125	0.00131118	0.0677291	0.0113527	0.117492	0.982658	0.000482437
MSTRG.19272.1	0.17554	0.227825	0.297452	0.39521	0.222365	0.379627	0.599579	0.448562	0.045077	0.311311	0.218896	0.305494	0.316912	0.456092	0.00159874	0.523625	0.436381	0.145225	0.0486699	0.627188	0.000583285	0.896174	0.00329428	0.00152363	2.63551e-06	0.287423	0.186728	0.56946	0.0448164	0.433932	0.0134413	0.243659	0.250505	0.0262048	0.0802246	0.602245	0.518004	0.295306	0.0142106	0.392331	0.532	0.0217392	0.284327	0.950149	0.986466	0.31911	0.0372295	0.000631627	0.333065
MSTRG.19342.1	0.765757	0.180578	0.975466	0.822872	0.172426	0.146957	0.572652	0.0373393	0.0132302	0.180947	0.971846	0.974024	0.217794	0.0537363	0.291452	0.119534	0.00562073	0.584057	0.0161263	0.0351452	0.217435	0.676191	0.0433426	0.0827491	0.110158	0.174342	0.202226	0.614012	0.424387	0.0361577	0.0984875	0.0885588	0.0423108	0.160442	0.0141707	0.272265	0.674859	0.00886207	0.0718803	0.00665106	0.654547	0.0926268	0.0627839	0.689925	0.510701	0.111656	0.0238257	0.142653	0.102931
MSTRG.19391.2	0.298438	0.460095	0.671519	0.762297	0.454989	0.350722	0.797657	0.773224	0.257412	0.594605	0.404939	0.580922	0.564818	0.931159	0.0594428	0.861091	0.716006	0.486823	0.252935	0.990087	0.000312486	0.895608	0.0409222	0.0524826	0.0016244	0.508362	0.410494	0.800238	0.278414	0.69071	0.223987	0.497683	0.472607	0.193055	0.320832	0.977549	0.872369	0.504392	0.204105	0.767525	0.789976	0.217371	0.390874	0.808855	0.896498	0.454696	0.260878	0.000740106	0.581411
MSTRG.19567.3	0.945597	0.251743	0.925803	0.994502	0.242262	0.305902	0.707557	0.0320664	0.0416555	0.0251866	0.899626	0.97124	0.0499867	0.00969534	0.585587	0.0131034	0.0160595	0.584038	0.0528455	0.0113485	0.908309	0.122316	0.607102	0.608803	0.816471	0.0371179	0.309944	0.759885	0.579446	0.00751611	0.180979	0.0154866	0.025677	0.272269	0.0445192	0.0162273	0.874888	0.0307044	0.186819	0.00153004	0.716288	0.225949	0.110005	0.170487	0.425757	0.0954358	0.0631357	0.87951	0.0162681
MSTRG.1960.1	0.638874	0.28052	0.98837	0.936415	0.269008	0.0845312	0.89322	0.0415353	0.0580663	0.196434	0.943949	0.897871	0.165328	0.0597967	0.787185	0.0639953	0.00241666	0.618467	0.0710214	0.0278532	0.694227	0.441911	0.718092	0.79926	0.692721	0.183738	0.326853	0.912176	0.671615	0.0172292	0.344393	0.100699	0.0340269	0.407634	0.0548734	0.234229	0.832457	0.0127688	0.242101	0.00150383	0.84245	0.248895	0.0670134	0.393928	0.261437	0.114874	0.0836392	0.792655	0.0810402
MSTRG.19682.1	0.0977561	0.0582532	0.134018	0.20484	0.0537482	0.0123023	0.330887	0.00927847	8.20939e-05	0.0692769	0.109824	0.185537	0.015413	0.00929256	0.068222	0.0261406	0.0232906	0.0424217	0.000431389	0.0335427	0.311096	0.15848	0.133277	0.0667763	0.0487028	0.0595174	0.0593525	0.33021	0.0725338	0.0428188	0.00566	0.0427811	0.00499603	0.00307851	0.00268286	0.0949722	0.27901	0.011399	0.00503647	0.0262	0.268222	0.000837462	0.00675291	0.132414	0.0787215	0.0116207	3.28294e-05	0.341505	0.0450356
MSTRG.19773.1	0.362532	0.162028	0.491821	0.560799	0.154259	0.261076	0.766579	0.0674434	0.0174285	0.199762	0.549374	0.462916	0.196725	0.0536326	0.258022	0.102455	0.011504	0.211674	0.0211103	0.0526728	0.493371	0.602477	0.339528	0.310692	0.365719	0.214932	0.169688	0.714579	0.184707	0.0475935	0.0614573	0.110409	0.0587471	0.164215	0.0248903	0.235973	0.680809	0.0333018	0.0383588	0.00358014	0.749241	0.0525733	0.150491	0.633549	0.631213	0.21059	0.0183453	0.563144	0.116217
MSTRG.19894.1	0.0226983	0.113579	0.0125049	0.030939	0.110121	0.414179	0.112301	0.298338	0.0192627	0.478177	0.0179084	0.0286498	0.323828	0.243958	0.00108486	0.472735	0.400134	0.00267965	0.0204534	0.475524	0.169175	0.843623	0.0295517	0.00256061	0.00685805	0.485531	0.0791725	0.100181	0.00106924	0.577141	0.000235685	0.41865	0.27371	0.00435956	0.0633939	0.580219	0.0526743	0.321803	0.000478435	0.388997	0.0601989	0.000127407	0.322494	0.878865	0.810361	0.371812	0.00585436	0.182641	0.503096
MSTRG.19903.1	0.197173	0.056888	0.171013	0.259601	0.0528052	0.0990485	0.497863	0.0106957	0.000355012	0.155758	0.229081	0.250294	0.0857291	0.00697866	0.0990333	0.0581978	0.0131657	0.0542842	0.000644213	0.0213363	0.562139	0.376797	0.0843475	0.0422687	0.107618	0.163353	0.0585219	0.469369	0.0674776	0.0661886	0.00388937	0.0987713	0.0235072	0.0146489	0.00400934	0.1494	0.343708	0.0143462	0.00354335	0.0144904	0.371742	0.00125195	0.0409825	0.339673	0.269157	0.0658109	0.000136779	0.501255	0.109751
MSTRG.19923.1	0.894344	0.145353	0.979007	0.823363	0.137113	0.0478669	0.567036	0.00152792	0.00400155	0.0652603	0.921783	0.896669	0.0640138	0.00255648	0.50308	0.0160432	6.47402e-05	0.598448	0.00691824	0.000929378	0.585112	0.262903	0.137225	0.188767	0.283332	0.0644301	0.186409	0.596076	0.576775	0.00370848	0.114921	0.0268168	0.005048	0.133715	0.0045019	0.0720132	0.687622	0.000304335	0.0952167	0.000137013	0.658389	0.0923906	0.0105424	0.237206	0.169942	0.0223423	0.0110553	0.439196	0.0262935
MSTRG.20103.1	0.947956	0.129229	0.95153	0.846746	0.122472	0.0621697	0.505391	0.00403017	0.00219918	0.0428957	0.98545	0.86966	0.0496854	0.00480098	0.25379	0.027474	0.0065876	0.572264	0.00397178	0.00635123	0.313517	0.226802	0.0137084	0.0262136	0.0694454	0.0418162	0.160204	0.533162	0.473616	0.0149107	0.0546024	0.0214316	0.00829776	0.0510008	0.00382638	0.0597344	0.695157	0.00240255	0.0617885	0.00938174	0.653719	0.0576907	0.00988912	0.232422	0.199772	0.0150316	0.00694081	0.149786	0.0289162
MSTRG.20152.1	0.959169	0.19707	0.84491	0.691545	0.18708	0.00194371	0.566912	3.96851e-05	0.012741	0.0973139	0.874175	0.753423	0.046932	0.00151139	0.92641	0.00989903	1.77372e-05	0.795295	0.0214885	0.000137529	0.942886	0.150387	0.297609	0.384833	0.444074	0.0799918	0.262675	0.556862	0.953789	0.00448179	0.300451	0.0495245	0.00245057	0.191709	0.0126643	0.0842946	0.602817	2.58774e-05	0.256488	0.00180373	0.663245	0.179706	0.000514895	0.0782165	0.0105314	0.00350588	0.0302941	0.750864	0.034961
MSTRG.20183.2	0.0779595	0.0533415	0.0736812	0.121363	0.049515	0.117715	0.282625	0.0428902	0.00011974	0.0766653	0.0823296	0.11233	0.0385966	0.0240421	0.0100981	0.0605037	0.0583881	0.014412	0.000350845	0.0810735	0.189216	0.283355	0.074369	0.0245584	0.0282754	0.0796964	0.047083	0.260593	0.0130834	0.0781084	0.000127327	0.05006	0.021887	0.00172145	0.00366166	0.113805	0.189362	0.0418365	0.0001841	0.0349699	0.224112	4.84012e-05	0.0542748	0.322334	0.369682	0.0637122	8.32534e-06	0.223476	0.0668836
MSTRG.20199.1	0.081819	0.10546	0.0217286	0.0376142	0.100791	0.295909	0.134374	0.10729	0.00814936	0.101988	0.0458453	0.0573427	0.0511062	0.0412128	0.0256641	0.08618	0.203405	0.0056603	0.0122018	0.156743	0.548013	0.196287	0.294599	0.110156	0.17279	0.122127	0.0930747	0.12015	0.0122955	0.182373	0.0012608	0.0998608	0.075499	0.00642473	0.032808	0.0913202	0.0627024	0.173334	0.00320978	0.117113	0.098582	0.00150651	0.169452	0.239611	0.450967	0.146683	0.00273767	0.644677	0.121706
MSTRG.20303.1	0.126607	0.0999752	0.0526392	0.100669	0.0960849	0.371991	0.292175	0.105876	0.00912117	0.365029	0.110672	0.114207	0.256155	0.0674303	0.0315911	0.256274	0.160097	0.0169394	0.0109965	0.164716	0.547477	0.659816	0.0498125	0.0110754	0.0712119	0.397333	0.0828618	0.263854	0.016296	0.33469	0.00108083	0.305901	0.164951	0.011223	0.030935	0.343239	0.142265	0.15133	0.00184376	0.158427	0.173468	0.00078428	0.221338	0.652863	0.635783	0.265313	0.00300515	0.471131	0.359002
MSTRG.20303.2	0.000910959	0.538007	3.84033e-05	1.00761e-05	0.53829	0.84641	5.3718e-06	0.77435	0.615923	0.519079	0.000238316	2.31519e-05	0.867191	0.895228	0.138434	0.68275	0.701741	0.0011592	0.604174	0.593089	0.965515	0.601588	0.914831	0.60349	0.607457	0.49765	0.412329	3.7076e-06	0.0102743	0.451582	0.156031	0.522491	0.779273	0.289943	0.827873	0.565717	6.20499e-07	0.635056	0.141085	0.739419	6.51433e-08	0.100686	0.681317	0.655576	0.732151	0.620025	0.381995	0.631207	0.508828
MSTRG.20330.1	0.87579	0.189959	0.976378	0.906521	0.18121	0.195455	0.630173	0.0217495	0.016153	0.0951164	0.923784	0.987063	0.129743	0.0174389	0.445634	0.0445829	0.00247976	0.558983	0.0208871	0.011041	0.551563	0.403709	0.218112	0.270472	0.392624	0.105364	0.226432	0.68025	0.478298	0.0123789	0.121223	0.0450032	0.0264759	0.210919	0.0166244	0.108844	0.764398	0.00831982	0.0984557	0.000611537	0.683244	0.125853	0.072294	0.43379	0.462848	0.101375	0.0280914	0.471738	0.048874
MSTRG.20646.1	0.807512	0.233619	0.885837	0.703725	0.224292	0.00487228	0.604575	0.00581384	0.0289654	0.309833	0.985275	0.821003	0.182449	0.0346625	0.747782	0.103497	0.00490099	0.787331	0.0395083	0.0163654	0.618973	0.456942	0.0983839	0.162501	0.173527	0.253633	0.278038	0.586808	0.862237	0.062302	0.299602	0.193536	0.0288418	0.182644	0.0306093	0.348239	0.623079	0.00285325	0.245302	0.0414996	0.746942	0.164749	0.00507449	0.290603	0.0363386	0.0227994	0.050113	0.406852	0.170874
MSTRG.2129.6	0.000605871	0.248122	0.00108154	0.00222777	0.245355	0.851513	0.0104258	0.92345	0.156291	0.863778	0.000570542	0.000856734	0.670652	0.812346	0.000220216	0.97566	0.940652	0.000247633	0.14855	0.839928	0.0972654	0.744687	0.195169	0.051724	0.0265743	0.869988	0.16434	0.00802689	4.94219e-06	0.924917	0.00637121	0.805867	0.703309	0.0406147	0.293978	0.930807	0.00536942	0.874341	0.00590982	0.824799	0.00692772	0.00592244	0.851691	0.649562	0.653586	0.908497	0.073691	0.218502	0.914248
MSTRG.21706.2	0.89114	0.22059	0.81336	0.672772	0.210957	0.0837076	0.451748	0.00298241	0.0221891	0.137537	0.706152	0.726439	0.136416	0.00508691	0.82193	0.0317757	0.000178101	0.788527	0.0304648	0.00103992	0.962852	0.338226	0.249065	0.338014	0.548009	0.140783	0.280161	0.477049	0.809146	0.010444	0.23958	0.0724561	0.0187995	0.272183	0.0190565	0.11336	0.569622	0.00157373	0.203389	0.000717278	0.546982	0.194738	0.0273412	0.27789	0.183626	0.051539	0.0422715	0.749792	0.0647305
MSTRG.21885.1	0.566989	0.207985	0.652176	0.811548	0.199756	0.0303605	0.953946	0.00555831	0.0328971	0.479013	0.709339	0.760762	0.263127	0.0190792	0.812301	0.120759	0.00568133	0.429198	0.0443246	0.0120494	0.744184	0.527932	0.268665	0.26977	0.449256	0.448702	0.238105	0.962203	0.609015	0.114702	0.219588	0.342629	0.0600383	0.182471	0.0406809	0.381823	0.863332	0.0106002	0.1741	0.0390437	0.77136	0.098987	0.0283789	0.315185	0.060809	0.0740838	0.0378655	0.944559	0.297183
MSTRG.21885.2	0.46138	0.25512	0.303056	0.323903	0.247609	0.23009	0.481626	0.16247	0.0654061	0.00312851	0.298969	0.416349	0.00209307	0.065632	0.161973	0.0194686	0.336115	0.207889	0.0827056	0.187389	0.43203	0.00646345	0.759048	0.541836	0.420307	0.00442881	0.279664	0.472419	0.259822	0.0660435	0.0991111	0.00785525	0.0382977	0.0706683	0.116789	0.00472812	0.409758	0.220754	0.151373	0.147073	0.527156	0.136027	0.11806	0.0259209	0.254039	0.052386	0.0706166	0.57879	0.0105955
MSTRG.21885.3	0.796191	0.167008	0.667907	0.76111	0.158898	0.189817	0.927965	0.00980593	0.0128312	0.0374902	0.844451	0.792611	0.0422177	0.00213972	0.482704	0.00952758	0.00534252	0.369746	0.0189206	0.00373962	0.975574	0.135193	0.471391	0.431028	0.660018	0.0502425	0.206859	0.975886	0.411941	0.00767977	0.0937491	0.0217594	0.0139478	0.152331	0.0176622	0.0215711	0.884445	0.0129114	0.0937937	0.000607095	0.986187	0.0991821	0.0611089	0.152187	0.292979	0.0621701	0.0192884	0.926192	0.0215467
MSTRG.21887.1	0.964086	0.383812	0.600646	0.759389	0.380933	0.996507	0.769934	0.298738	0.190614	0.56829	0.927862	0.869447	0.677278	0.210127	0.28515	0.553509	0.406045	0.471007	0.191375	0.295309	0.892332	0.918166	0.0410091	0.0332566	0.287828	0.647402	0.37927	0.832807	0.340425	0.594366	0.111628	0.544656	0.528525	0.222837	0.223321	0.470639	0.840388	0.395157	0.157557	0.411882	0.969391	0.178186	0.600634	0.972249	0.878061	0.615083	0.175645	0.539146	0.639771
MSTRG.22012.1	0.529115	0.164723	0.438133	0.559168	0.155981	0.0856951	0.906925	0.0192366	0.000897517	0.00327527	0.476701	0.594127	0.00395733	0.00646156	0.0563453	0.00934402	0.0464359	0.207633	0.00358022	0.0299312	0.177248	0.0592222	0.0682159	0.0459984	0.0564941	0.00407823	0.184448	0.872483	0.167746	0.0144052	0.00597983	0.00212139	0.00426253	0.00716114	0.00288493	0.00907571	0.713749	0.0199031	0.0126732	0.0179968	0.823681	0.0132529	0.0190699	0.101226	0.244614	0.0115117	0.00176104	0.144577	0.00493906
MSTRG.22377.1	0.882793	0.180768	0.849124	0.986157	0.174016	0.304746	0.547136	0.0244266	0.0142109	0.0303794	0.936672	0.909573	0.0626444	0.00806807	0.257216	0.0344101	0.0414654	0.534293	0.0188528	0.018065	0.54754	0.17851	0.0640794	0.0706781	0.231267	0.0421486	0.216709	0.598433	0.424693	0.0317429	0.0560763	0.0226115	0.0342137	0.0875291	0.0200138	0.0260427	0.835799	0.0314825	0.0824177	0.0209158	0.688049	0.098387	0.0796111	0.241212	0.46233	0.0674978	0.0240274	0.335472	0.0347207
MSTRG.2528.1	0.137447	0.29635	0.181674	0.247051	0.293506	0.821027	0.433693	0.840867	0.143544	0.612422	0.148328	0.194196	0.643998	0.799983	0.000289825	0.941449	0.851013	0.102318	0.132905	0.949295	0.00202749	0.740299	0.00461553	0.000953261	7.11251e-05	0.602308	0.226595	0.399436	0.0196175	0.873919	0.0181591	0.546605	0.604939	0.0553443	0.229728	0.941387	0.331589	0.671947	0.0228082	0.776549	0.35977	0.0365454	0.673201	0.569279	0.569891	0.711857	0.10457	0.00224546	0.6987
MSTRG.2534.1	0.457492	0.156995	0.59627	0.723298	0.149872	0.242472	0.989294	0.0515905	0.0146528	0.341272	0.679737	0.603979	0.329876	0.057901	0.2609	0.177981	0.00897279	0.281174	0.0172212	0.0482728	0.469241	0.859408	0.102916	0.112004	0.202765	0.351229	0.162029	0.936281	0.219997	0.0870211	0.0557785	0.200895	0.08477	0.145339	0.0196385	0.387949	0.848138	0.0240824	0.0343433	0.00994323	0.880206	0.0430385	0.135022	0.8324	0.632372	0.224525	0.0159791	0.403317	0.216792
MSTRG.2767.1	0.000216197	0.590063	0.000318625	7.17147e-05	0.590848	0.785672	3.89713e-06	0.534573	0.685787	0.614277	5.35145e-05	1.67769e-05	0.906703	0.642299	0.0588782	0.596948	0.511177	0.00230535	0.664537	0.364719	0.512743	0.589029	0.959803	0.586277	0.40275	0.60885	0.447177	2.6104e-06	0.00630095	0.424787	0.164222	0.611335	0.735818	0.29394	0.909119	0.52935	5.43709e-05	0.505318	0.148764	0.617233	4.0263e-05	0.127704	0.606389	0.557449	0.557318	0.577816	0.451315	0.926631	0.571406
MSTRG.2839.1	0.933644	0.247714	0.925657	0.97254	0.237139	0.00131364	0.87948	0.000767981	0.031926	0.00866964	0.869834	0.90409	0.000568725	0.000929984	0.93196	0.000210465	0.0143255	0.702494	0.0518831	0.00190418	0.893172	0.00112373	0.782992	0.759729	0.703545	0.00609455	0.33287	0.845631	0.999072	0.0030683	0.369464	0.00783953	0.000633914	0.157379	0.0420138	0.00345506	0.892969	0.0052238	0.395641	0.0174379	0.90865	0.261399	0.000328647	8.49703e-05	0.000151689	7.68516e-05	0.059966	0.952935	0.00347716
MSTRG.300.1	0.973522	0.156104	0.91134	0.968006	0.148035	0.0958112	0.634033	0.00598292	0.005269	0.000359704	0.995596	0.916785	0.00202373	0.000918819	0.324946	0.000688286	0.0113728	0.554086	0.00937785	0.00340136	0.464285	0.0216389	0.249379	0.258576	0.32877	0.000728449	0.206479	0.669294	0.522372	0.000578282	0.0836208	0.000113672	0.00124187	0.0809339	0.00853955	0.000556921	0.80675	0.00616191	0.10751	0.00133167	0.672953	0.116125	0.0137397	0.0436413	0.180283	0.00698791	0.0146678	0.385322	0.000283872
MSTRG.3132.1	0.454461	0.399988	0.851956	0.946116	0.39274	0.381525	0.924005	0.601613	0.162802	0.364136	0.607762	0.75413	0.436779	0.698453	0.0486118	0.631258	0.463487	0.558408	0.154656	0.743093	2.21278e-05	0.999783	0.0215576	0.0392092	0.00208796	0.3153	0.37633	0.946577	0.279214	0.411948	0.15452	0.271835	0.319047	0.194817	0.203986	0.748532	0.902417	0.320211	0.145872	0.433486	0.923425	0.188175	0.325444	0.842948	0.986966	0.373603	0.183297	3.91111e-05	0.349149
MSTRG.3430.1	0.903608	0.131857	0.865794	0.716159	0.123831	0.0132698	0.519324	0.000799901	0.00255969	0.0260076	0.90648	0.810086	0.0233832	0.00240152	0.496303	0.00588903	3.44267e-05	0.69123	0.00501462	0.00077553	0.390695	0.152682	0.147359	0.217159	0.215814	0.0214395	0.175545	0.535014	0.670902	0.000526023	0.147493	0.00752626	0.000686828	0.117462	0.00306203	0.0427723	0.578027	2.16448e-05	0.122016	7.33834e-05	0.571603	0.113615	0.0016018	0.138798	0.0870847	0.00464036	0.0105682	0.295837	0.00686768
MSTRG.3463.1	0.665489	0.341351	0.976265	0.91091	0.333246	0.293715	0.710125	0.357133	0.07735	0.111475	0.793775	0.942256	0.185435	0.378956	0.0552898	0.297816	0.280397	0.62868	0.0859778	0.427957	0.000295039	0.577581	0.0234585	0.0449064	0.00614194	0.0955789	0.337985	0.741362	0.335261	0.16551	0.115805	0.0749216	0.137179	0.123955	0.0910413	0.32828	0.74223	0.172995	0.116229	0.207132	0.706091	0.170369	0.180694	0.772093	0.833092	0.183323	0.105291	0.000164779	0.114578
MSTRG.3463.2	0.652405	0.292871	0.920145	0.987442	0.282571	0.265119	0.818081	0.0826806	0.0638767	0.428285	0.968307	0.849137	0.436043	0.105711	0.572573	0.213036	0.00839739	0.533907	0.0716587	0.0604815	0.634859	0.9261	0.305689	0.373604	0.467558	0.431928	0.316705	0.86336	0.471243	0.0848354	0.207253	0.257248	0.120718	0.3751	0.059582	0.475475	0.877314	0.033137	0.138905	0.00921837	0.86411	0.16651	0.183003	0.877508	0.638073	0.296487	0.0770862	0.603791	0.252723
MSTRG.3463.3	0.0121145	0.48655	8.45271e-05	3.91725e-05	0.486516	0.809669	0.000639842	0.902891	0.511424	0.973353	0.00138778	0.000797413	0.749302	0.848909	0.094072	0.996522	0.678281	0.00167562	0.509481	0.746521	0.968456	0.912912	0.939601	0.55482	0.626153	0.913212	0.385932	0.000478477	0.0109403	0.652128	0.102392	0.897795	0.980527	0.196393	0.727686	0.933322	2.97476e-05	0.679738	0.124424	0.835644	0.000301757	0.0937033	0.788647	0.952141	0.800887	0.838702	0.315881	0.671447	0.855617
MSTRG.3506.1	0.775245	0.264715	0.947272	0.876116	0.258387	0.250688	0.489802	0.0741141	0.0456711	0.0211757	0.95468	0.763327	0.0425854	0.0440212	0.205714	0.0665069	0.217596	0.714772	0.055674	0.0946028	0.288705	0.0945633	0.0301456	0.0364665	0.0906253	0.0242942	0.306177	0.513602	0.573045	0.0930183	0.105503	0.0259933	0.0597313	0.0704274	0.0638491	0.029268	0.73703	0.10008	0.178412	0.177956	0.630308	0.175703	0.0726244	0.149262	0.334949	0.0431495	0.0709518	0.122257	0.0435224
MSTRG.3506.2	0.876961	0.199419	0.976462	0.916254	0.190873	0.24186	0.653917	0.0296985	0.0287959	0.158389	0.909489	0.998725	0.195981	0.0257578	0.540608	0.0690947	0.00332529	0.573122	0.0320386	0.0148493	0.69984	0.504801	0.277898	0.335069	0.5003	0.173768	0.23735	0.704514	0.510667	0.0230205	0.159696	0.0839978	0.0461773	0.286193	0.0307955	0.161313	0.785783	0.013272	0.128752	0.0013586	0.711502	0.15526	0.104441	0.51442	0.507187	0.149755	0.0436534	0.61274	0.086262
MSTRG.3607.1	0.00102374	0.136442	0.000392203	0.00122572	0.132341	0.515001	0.0100482	0.408742	0.0427671	0.558855	0.000945835	0.00083184	0.345373	0.30443	0.00581708	0.473618	0.431256	8.0796e-07	0.0445571	0.561869	0.365913	0.833646	0.319434	0.103201	0.104419	0.581285	0.0939483	0.00769016	4.42944e-05	0.601847	0.00150891	0.494343	0.327641	0.0193394	0.11477	0.61864	0.00358583	0.439817	0.00116179	0.34261	0.0056925	0.000462545	0.478625	0.865909	0.886282	0.532996	0.0130997	0.572045	0.54734
MSTRG.3893.1	0.00172251	0.220816	0.00179578	0.00414331	0.216189	0.28204	0.00634984	0.364096	0.116196	0.918501	0.00151304	0.00342821	0.476697	0.360997	0.113829	0.592833	0.477687	0.00134351	0.126586	0.577427	0.844569	0.85874	0.555016	0.251795	0.242397	0.894824	0.170326	0.00718237	0.0171719	0.815811	0.0443246	0.84949	0.417533	0.0577268	0.22419	0.886991	0.00490102	0.474334	0.034839	0.565583	0.00211732	0.00990341	0.395171	0.701355	0.419182	0.492405	0.0537957	0.954352	0.838042
MSTRG.3915.1	0.509415	0.134176	0.668972	0.791833	0.126236	0.000582156	0.918397	0.00377133	0.00320298	0.00525811	0.518404	0.766265	0.000342708	0.00588099	0.297339	0.00210252	0.0177425	0.40084	0.00720683	0.0137929	0.27949	0.0161875	0.264265	0.247739	0.125431	0.00253925	0.169961	0.939735	0.496692	0.00407217	0.108278	0.00262297	0.000143224	0.0331806	0.00884367	0.0145381	0.922231	0.00330085	0.114455	0.0176944	0.896066	0.0686571	8.49824e-05	0.0133409	0.00924759	4.70952e-05	0.00877563	0.278376	0.0021052
MSTRG.463.1	0.0935202	0.0493246	0.115013	0.190211	0.0458078	0.0945064	0.384224	0.0388822	0.000114917	0.138212	0.116182	0.16094	0.0766563	0.0332055	0.0126076	0.100072	0.0481137	0.0281889	0.000254528	0.0841399	0.147485	0.435035	0.0225728	0.00638672	0.00889198	0.13369	0.0427896	0.361402	0.021134	0.103441	0.00037027	0.0871212	0.0294393	0.00228048	0.00334211	0.204642	0.275071	0.0316862	0.000317634	0.0456675	0.289967	6.6775e-05	0.0456575	0.445598	0.360899	0.0681566	1.44956e-05	0.141604	0.111364
MSTRG.5025.2	0.0720225	0.239345	0.11197	0.114964	0.231339	0.333036	0.134798	0.192283	0.0928371	0.535025	0.134028	0.0869974	0.339399	0.157338	0.397757	0.236661	0.0895163	0.0469307	0.104382	0.192147	0.907545	0.688829	0.933028	0.81338	0.824673	0.555762	0.225289	0.124616	0.1085	0.235104	0.121782	0.41148	0.195566	0.245484	0.136004	0.483058	0.137012	0.1864	0.0761263	0.0602796	0.146345	0.0637076	0.341596	0.617874	0.545058	0.436315	0.0626187	0.626019	0.374992
MSTRG.5025.4	0.00086726	0.396996	0.000804315	0.000713075	0.393776	0.84418	0.000636581	0.840217	0.37302	0.631334	0.00188744	0.000310266	0.987493	0.770767	0.185318	0.95912	0.780609	0.00121592	0.371798	0.996546	0.906502	0.636231	0.977192	0.597859	0.620955	0.615212	0.304845	0.000530026	0.0125575	0.793155	0.116683	0.707331	0.897977	0.251929	0.531592	0.688948	0.000570253	0.931833	0.0836134	0.777233	0.000308553	0.0549529	0.989825	0.74159	0.951034	0.854421	0.211203	0.587715	0.717794
MSTRG.5047.1	0.79835	0.322675	0.814502	0.709893	0.310466	0.000641874	0.763434	0.00475436	0.0722895	0.257036	0.968645	0.828675	0.112191	0.0296795	0.773529	0.0443663	0.00185865	0.888557	0.096842	0.0088357	0.932353	0.238244	0.676238	0.791208	0.667495	0.202726	0.398969	0.724752	0.851833	0.026221	0.600522	0.159559	0.0165311	0.379157	0.0683234	0.248185	0.65895	0.00283455	0.485806	0.0184184	0.798459	0.342519	0.00353341	0.108831	0.00407762	0.0155584	0.114532	0.99834	0.108528
MSTRG.5123.1	0.668723	0.346605	0.943561	0.874306	0.340198	0.181095	0.54385	0.0358712	0.102658	0.104864	0.882075	0.704388	0.0898627	0.0251743	0.655942	0.0788768	0.190567	0.814912	0.125264	0.0509052	0.91193	0.0915272	0.150578	0.151287	0.388287	0.112059	0.410971	0.545418	0.887783	0.158574	0.265834	0.123588	0.0948178	0.152458	0.123963	0.0576445	0.800578	0.104298	0.372027	0.242151	0.748985	0.282715	0.066953	0.076859	0.115325	0.0483157	0.135636	0.696918	0.133589
MSTRG.5123.3	0.826507	0.137764	0.793749	0.929315	0.130157	0.117508	0.747326	0.00365209	0.00456613	0.0483556	0.935583	0.914023	0.0534323	0.00154083	0.425315	0.0126561	0.00094731	0.432871	0.00761039	0.00158728	0.74315	0.208327	0.216047	0.22875	0.39893	0.0568461	0.173244	0.791859	0.429054	0.00557803	0.0747599	0.0228285	0.00844154	0.117208	0.00640625	0.0401186	0.931507	0.00284183	0.069061	0.000201927	0.841105	0.0724229	0.0299545	0.212562	0.258285	0.0405266	0.00938689	0.620815	0.0240129
MSTRG.5123.4	0.913039	0.316236	0.860646	0.697761	0.306961	0.0936067	0.563754	0.0267217	0.083725	0.652532	0.817406	0.819261	0.525209	0.0748018	0.948032	0.257977	0.00720229	0.817435	0.0965029	0.0309444	0.984705	0.917449	0.162068	0.24912	0.420578	0.615208	0.356789	0.570863	0.859197	0.149899	0.375369	0.451569	0.131879	0.38237	0.0748852	0.618084	0.636403	0.0173525	0.28978	0.0467623	0.723962	0.238249	0.0767189	0.689145	0.219836	0.175079	0.108994	0.744376	0.416674
MSTRG.5394.1	0.725131	0.307975	0.781358	0.862706	0.301054	0.407435	0.865515	0.367205	0.0817721	0.0197754	0.678363	0.840389	0.0581341	0.274952	0.0394532	0.157592	0.420569	0.513843	0.0878629	0.413118	0.00579523	0.206733	0.0929685	0.0959438	0.0331082	0.0197527	0.315716	0.90316	0.287254	0.12817	0.0912749	0.0195957	0.107744	0.0956854	0.116189	0.0912875	0.962627	0.251661	0.127671	0.230005	0.837725	0.180775	0.205819	0.40385	0.799907	0.141672	0.107266	0.00722915	0.0403172
MSTRG.5395.1	0.0332107	0.093057	0.0273593	0.0363927	0.0884041	0.154335	0.0746644	0.124475	0.0107097	0.0713075	0.0237435	0.0397495	0.021941	0.0653707	0.0413524	0.0585464	0.182098	0.00701772	0.0149178	0.186874	0.392756	0.129607	0.588836	0.310538	0.215113	0.074539	0.0825316	0.0706906	0.0214619	0.119539	0.0107315	0.0639384	0.0431095	0.0137723	0.0416444	0.0894135	0.0603698	0.153198	0.0113961	0.0922266	0.0801373	0.00601617	0.114557	0.16048	0.296643	0.0990341	0.00501265	0.6338	0.0697497
MSTRG.5788.1	0.217927	0.270646	0.193829	0.260218	0.264833	0.486144	0.392815	0.178647	0.123191	0.911002	0.314857	0.230678	0.844711	0.193163	0.471415	0.579321	0.117543	0.114392	0.129422	0.205818	0.676308	0.716297	0.348353	0.244653	0.543223	0.88355	0.247014	0.369501	0.167352	0.567508	0.118343	0.910439	0.43416	0.250419	0.160111	0.940345	0.279486	0.216367	0.0826259	0.192212	0.264535	0.0599608	0.446782	0.906537	0.694927	0.641611	0.0825394	0.748002	0.895401
MSTRG.590.1	0.925617	0.307751	0.863056	0.939748	0.303184	0.483627	0.531295	0.217702	0.0860221	0.183131	0.965316	0.885667	0.264808	0.186548	0.111755	0.328205	0.375473	0.64723	0.0906661	0.279612	0.154235	0.509276	0.000851148	0.0020977	0.02099	0.191564	0.31631	0.566106	0.409716	0.327744	0.084687	0.175647	0.22972	0.0868148	0.112733	0.250864	0.805268	0.221506	0.135825	0.381255	0.72446	0.149924	0.222805	0.620215	0.738962	0.20334	0.104287	0.0366462	0.249421
MSTRG.6045.1	0.770389	0.290359	0.950805	0.959575	0.28076	0.316511	0.769438	0.0726936	0.0748211	0.394703	0.944234	0.914097	0.415445	0.0809663	0.686657	0.180075	0.0082954	0.577834	0.0830186	0.0444479	0.852294	0.828499	0.401451	0.468993	0.64351	0.412327	0.320708	0.817615	0.539293	0.0759077	0.246555	0.243898	0.122674	0.421196	0.0691722	0.391709	0.857548	0.0367146	0.176537	0.00743421	0.819931	0.208878	0.200936	0.78376	0.627844	0.303609	0.0910091	0.800663	0.23558
MSTRG.605.1	0.481203	0.124701	0.769252	0.919006	0.116955	0.000408542	0.958728	0.00399857	0.00209444	0.0304117	0.586377	0.818853	0.00883225	0.0127791	0.277302	0.0125594	0.00705787	0.441147	0.00454682	0.0156258	0.179994	0.102412	0.11942	0.137922	0.0571104	0.0182996	0.153518	0.942136	0.480011	0.00775196	0.100767	0.0129302	0.000707604	0.0398762	0.00550646	0.0708026	0.942436	0.00105466	0.0892624	0.0139554	0.991248	0.0547114	0.000125961	0.0802357	0.0224824	0.000672262	0.00659814	0.155669	0.0119137
MSTRG.6197.1	0.21485	0.0679625	0.252059	0.348591	0.0627611	0.00430276	0.507981	0.00238345	9.60607e-05	0.024152	0.216341	0.342063	0.00289028	0.00217165	0.136361	0.00591898	0.0129266	0.105608	0.000595565	0.012037	0.387606	0.0590107	0.182927	0.115756	0.089276	0.0192876	0.0790335	0.512029	0.168385	0.0143068	0.0169569	0.0138826	0.000741102	0.00600371	0.00215119	0.033052	0.445701	0.00421267	0.0179595	0.0135429	0.43989	0.00559354	0.00119948	0.0461405	0.0310915	0.00180685	0.000178027	0.395844	0.0135665
MSTRG.6440.1	0.850611	0.230536	0.648677	0.784739	0.22519	0.631087	0.75965	0.238243	0.0430918	0.056052	0.766175	0.827833	0.136714	0.139572	0.0340104	0.187029	0.30062	0.396967	0.0455589	0.248248	0.0796599	0.372247	0.0143119	0.0130353	0.0390196	0.0711536	0.233349	0.825824	0.189772	0.167704	0.0268256	0.0517807	0.146106	0.0625019	0.066384	0.105631	0.954746	0.204468	0.0510919	0.171954	0.870566	0.0863543	0.269871	0.586037	0.988463	0.217403	0.051326	0.0364025	0.0958555
MSTRG.6496.1	0.157947	0.119146	0.0632357	0.10136	0.115569	0.72946	0.31488	0.236053	0.022558	0.324667	0.144765	0.113085	0.315401	0.128076	0.0168681	0.314415	0.24255	0.0193035	0.0231425	0.266558	0.426288	0.753945	0.0922036	0.0293077	0.11907	0.382584	0.0954603	0.268247	0.00846183	0.353705	0.00144141	0.274864	0.246022	0.0295724	0.0554913	0.329414	0.150638	0.264523	0.00230767	0.154482	0.224378	0.00431117	0.437501	0.868963	0.898389	0.461418	0.0100557	0.420818	0.346836
MSTRG.6501.1	0.685945	0.306461	0.433516	0.606135	0.303193	0.628988	0.992047	0.236258	0.127425	0.748977	0.630143	0.657703	0.701493	0.226799	0.211578	0.633722	0.36384	0.331	0.130111	0.314088	0.718353	0.948577	0.00908848	0.00553084	0.101264	0.779891	0.288011	0.954431	0.257042	0.688824	0.0780029	0.686029	0.479341	0.122128	0.169129	0.692718	0.671976	0.313672	0.101527	0.496722	0.699224	0.0855153	0.412183	0.99574	0.815225	0.487718	0.106921	0.391265	0.771075
MSTRG.6517.1	0.918984	0.146034	0.834246	0.690967	0.137497	0.00415494	0.490124	4.13817e-05	0.00337276	0.00193882	0.866747	0.698048	0.00110509	9.03885e-05	0.604233	8.29729e-05	0.00044775	0.778879	0.00719984	5.96966e-05	0.551565	0.016834	0.248588	0.313953	0.313116	0.00130305	0.208907	0.49253	0.84402	1.19212e-05	0.189449	0.000408046	4.57244e-06	0.101458	0.00468188	0.00280009	0.5613	2.18303e-05	0.195508	0.000350341	0.538333	0.158224	4.34332e-05	0.0145278	0.0174305	3.7091e-05	0.0149301	0.423378	0.000240163
MSTRG.6609.1	0.625055	0.158415	0.601664	0.745764	0.15177	0.314043	0.902724	0.0387938	0.0147887	0.280703	0.775555	0.694275	0.294048	0.0320371	0.278371	0.146755	0.0135243	0.305753	0.0176926	0.0326013	0.647117	0.721633	0.0821059	0.0843183	0.24703	0.308021	0.168855	0.962464	0.244877	0.0893788	0.0471467	0.177612	0.0878449	0.129203	0.0201357	0.27221	0.869286	0.0288176	0.037863	0.0132248	0.941574	0.0461969	0.145048	0.711579	0.63399	0.211977	0.0162832	0.494942	0.199234
MSTRG.6690.1	0.13813	0.10128	0.355688	0.47069	0.0948755	0.00629561	0.548219	0.0172112	0.00251141	0.246562	0.252225	0.348094	0.103716	0.0442407	0.187356	0.0954023	0.00969196	0.152028	0.00449581	0.0497828	0.260011	0.477262	0.113809	0.0964251	0.049359	0.20103	0.103296	0.555385	0.189945	0.0678004	0.0469065	0.140554	0.0172933	0.0346025	0.00807956	0.347969	0.566533	0.00707686	0.0264118	0.0281586	0.477724	0.0112801	0.00952822	0.363683	0.0950895	0.0325876	0.00276094	0.271912	0.133352
MSTRG.6759.1	0.462577	0.07652	0.410558	0.551557	0.0713512	0.095249	0.916959	0.00779476	8.00652e-05	0.0263958	0.486192	0.548437	0.0240176	0.0031016	0.0755298	0.0183931	0.0115066	0.169698	0.000379659	0.0123146	0.27697	0.18676	0.0379166	0.026474	0.0613377	0.0299374	0.0862689	0.872808	0.13547	0.0163429	0.00474573	0.0130933	0.00605639	0.0107486	0.00099666	0.0377729	0.701129	0.00693351	0.00639913	0.0054694	0.788436	0.00629927	0.020534	0.222085	0.28993	0.023902	0.000211369	0.206466	0.0201858
MSTRG.6761.2	0.000273917	0.149557	0.0067076	0.0077011	0.144931	0.527298	0.0154681	0.609235	0.0900163	0.709404	0.00177807	0.00214909	0.491074	0.558553	0.00692493	0.664943	0.486478	0.000691635	0.0685008	0.788184	0.1447	0.887289	0.352426	0.154401	0.0714699	0.697697	0.108736	0.0128299	0.000501902	0.67126	0.0117474	0.589467	0.416807	0.0827232	0.216353	0.907485	0.0163072	0.489181	0.00824945	0.40025	0.0162784	0.00531412	0.561726	0.841709	0.953716	0.662925	0.0425118	0.342572	0.644475
MSTRG.6785.1	0.937756	0.281624	0.919424	0.923979	0.27545	0.692081	0.545081	0.203461	0.0715511	0.374	0.905336	0.997525	0.54349	0.179429	0.20035	0.38462	0.106057	0.570084	0.0730635	0.174799	0.279866	0.949631	0.0175997	0.0334841	0.131372	0.410612	0.282567	0.613811	0.319989	0.223564	0.0876039	0.263358	0.258877	0.221501	0.0739395	0.454573	0.784055	0.130611	0.0821126	0.0879741	0.682785	0.137388	0.36859	0.842219	0.818989	0.446857	0.082551	0.147558	0.332497
MSTRG.6852.1	0.324496	0.355877	0.445448	0.485097	0.349249	0.927213	0.661462	0.488685	0.185368	0.834385	0.543575	0.366013	0.900327	0.44847	0.251247	0.679947	0.181692	0.230419	0.178183	0.426478	0.496382	0.53925	0.346629	0.316551	0.433526	0.882172	0.321638	0.594971	0.140518	0.449319	0.133998	0.632911	0.512658	0.416981	0.206103	0.922588	0.567633	0.329435	0.0859955	0.130194	0.633462	0.14079	0.755513	0.489246	0.549388	0.924654	0.154051	0.573604	0.680408
MSTRG.6996.2	0.727366	0.209476	0.991138	0.815709	0.202292	0.268463	0.414031	0.017515	0.0209886	0.041825	0.774733	0.738207	0.0773941	0.00700392	0.381092	0.0368369	0.0345236	0.68632	0.0273937	0.012333	0.667519	0.184214	0.0626509	0.0815319	0.275092	0.0542199	0.256698	0.45467	0.581902	0.0331562	0.0955997	0.0315861	0.0368135	0.119627	0.0251584	0.0316604	0.680376	0.0254988	0.130488	0.0239238	0.559612	0.142382	0.0671973	0.224564	0.381804	0.0599775	0.0368526	0.388148	0.0436231
MSTRG.7269.1	0.0223841	0.094914	0.0604562	0.0907876	0.0892488	0.0193159	0.121331	0.0555464	0.00483241	0.185102	0.0296808	0.0702885	0.0474732	0.0641674	0.070372	0.0917434	0.0875618	0.0186476	0.00761312	0.137864	0.310399	0.261979	0.289831	0.148757	0.0678752	0.156687	0.0874113	0.127686	0.0500511	0.137992	0.015509	0.136197	0.0296169	0.0101423	0.0236722	0.246961	0.127287	0.0576252	0.0119364	0.100668	0.103207	0.00217963	0.0295147	0.209484	0.10013	0.0452302	0.00222536	0.438761	0.132924
MSTRG.7512.2	0.786358	0.166091	0.625973	0.701633	0.157587	0.0677902	0.953633	0.00417633	0.0105446	0.00144641	0.716938	0.788914	0.000721017	0.000263867	0.494465	9.90223e-05	0.0132405	0.377777	0.0184608	0.00238886	0.937222	0.00551272	0.685515	0.590682	0.679517	0.00243881	0.218669	0.933418	0.504495	0.00118959	0.118004	0.00113894	0.00128647	0.0992615	0.0183881	0.000247171	0.820236	0.0112327	0.141032	0.00182215	0.941281	0.118914	0.0147405	0.00892317	0.0774907	0.00703447	0.0190637	0.950843	0.000819602
MSTRG.7599.1	0.362349	0.0810607	0.507722	0.632335	0.0752869	0.0702675	0.903511	0.0149456	0.000255314	0.046796	0.495391	0.538432	0.0423315	0.0132308	0.0928652	0.0296552	0.00430504	0.200389	0.000645775	0.0200379	0.155156	0.312168	0.0680437	0.0647201	0.0611976	0.0454358	0.0897621	0.862376	0.149865	0.0111926	0.0136303	0.0176386	0.00605459	0.029962	0.00144358	0.0914211	0.793517	0.00406149	0.00955253	0.00152852	0.844071	0.0116342	0.0216085	0.351315	0.333929	0.0350626	0.000677367	0.149856	0.0235478
MSTRG.7887.1	0.0275743	0.0680899	0.033425	0.0588148	0.0636437	0.0500359	0.120251	0.0447432	0.00111535	0.124425	0.0267769	0.054147	0.0339322	0.0335694	0.0319565	0.0663635	0.0833273	0.00680942	0.00241915	0.105503	0.336157	0.223104	0.215918	0.0866279	0.0625457	0.116406	0.0598742	0.118379	0.019806	0.117346	0.00230759	0.0936753	0.0250657	0.00251167	0.0111203	0.154867	0.0917683	0.0579703	0.00214284	0.072841	0.0920213	0.000189293	0.0398233	0.204692	0.168954	0.0500073	0.000209585	0.440332	0.100713
MSTRG.7887.2	0.0223463	0.255074	0.000964412	0.00202778	0.251459	0.721779	0.0132443	0.441278	0.16098	0.79667	0.00923884	0.00578069	0.504167	0.299707	0.121546	0.556078	0.592701	0.00108327	0.169685	0.556481	0.783238	0.7654	0.707282	0.324006	0.526151	0.85557	0.20421	0.0111973	0.0118181	0.836994	0.0322233	0.79108	0.53638	0.0875082	0.282796	0.642452	0.00261418	0.649857	0.0363112	0.537362	0.00488244	0.018618	0.678472	0.713127	0.780495	0.708418	0.07765	0.628958	0.810023
MSTRG.8028.1	0.0558321	0.0816363	0.118864	0.168681	0.0763324	0.0917318	0.264693	0.0418409	0.00241297	0.301876	0.117985	0.11679	0.161605	0.0449118	0.102664	0.123792	0.016579	0.0284522	0.00377661	0.0687714	0.437822	0.618637	0.217406	0.131054	0.133849	0.293391	0.0737861	0.248803	0.0418593	0.102204	0.0101952	0.185841	0.0449733	0.0321766	0.00993633	0.349975	0.228216	0.0286633	0.00380237	0.0176554	0.221296	0.00180695	0.0749276	0.550286	0.344476	0.135662	0.000930845	0.534162	0.187419
MSTRG.8347.1	0.523326	0.0809613	0.525495	0.688341	0.0761043	0.104886	0.937722	0.0224723	0.000381247	0.0233827	0.546354	0.662889	0.0282455	0.0150256	0.0425065	0.0361079	0.0328556	0.244065	0.000820024	0.0372535	0.0930095	0.216911	0.00918966	0.00812841	0.0140009	0.0237317	0.0887242	0.979241	0.15568	0.0266624	0.00734658	0.0118235	0.0102848	0.0104685	0.00250608	0.0543295	0.860214	0.0138938	0.0106121	0.0204312	0.939423	0.0121804	0.0236198	0.282232	0.35282	0.025273	0.00104149	0.051948	0.0219016
MSTRG.8516.1	0.62562	0.0713741	0.490011	0.629831	0.0671161	0.122755	0.98655	0.0130279	0.000596978	0.00375836	0.569547	0.674218	0.00561812	0.00315615	0.0857473	0.00762429	0.0334679	0.242991	0.0013139	0.0171518	0.262355	0.0652986	0.073886	0.0544218	0.0919167	0.00520804	0.0845421	0.971351	0.199193	0.0106679	0.0141938	0.00221821	0.0044561	0.0137755	0.00361297	0.00704608	0.787854	0.0159288	0.0228975	0.0115247	0.915056	0.0242876	0.0218291	0.107817	0.267298	0.0146263	0.00161006	0.200139	0.00502578
MSTRG.9795.1	0.789567	0.170742	0.682975	0.890798	0.164874	0.0898611	0.756517	0.0332672	0.0135761	0.0925197	0.713603	0.929563	0.075324	0.0359986	0.153493	0.0995483	0.115113	0.459293	0.0185359	0.071863	0.261111	0.231888	0.00507268	0.005813	0.0214209	0.0853729	0.189137	0.767428	0.390671	0.122811	0.0527178	0.0780847	0.0461623	0.026666	0.0262156	0.121149	0.979579	0.0444436	0.0793189	0.158319	0.964765	0.055773	0.0284569	0.231532	0.191799	0.0296442	0.0204008	0.104392	0.102318
MSTRG.9992.12	0.790136	0.357681	0.71595	0.835841	0.352246	0.852803	0.707433	0.146683	0.14277	0.219265	0.914751	0.987907	0.317968	0.0621427	0.485619	0.190592	0.203243	0.537744	0.153484	0.100889	0.782516	0.412312	0.261406	0.227342	0.701926	0.28899	0.390966	0.772955	0.478221	0.228882	0.151287	0.217469	0.264613	0.276784	0.160325	0.125612	0.927661	0.232421	0.206525	0.136764	0.882452	0.239157	0.427478	0.487177	0.863285	0.386207	0.149199	0.946507	0.256393
MSTRG.9992.16	0.800873	0.471794	0.876336	0.719411	0.463296	0.0143688	0.75388	0.0907648	0.215035	0.676365	0.929411	0.816641	0.400702	0.242532	0.979569	0.371043	0.145476	0.970347	0.244549	0.185715	0.731793	0.605301	0.216747	0.296224	0.232013	0.560986	0.514356	0.699321	0.879541	0.351854	0.652692	0.560211	0.184273	0.346755	0.224927	0.731715	0.69365	0.0887891	0.593176	0.399879	0.8976	0.402325	0.0416765	0.365887	0.0308443	0.0886722	0.263386	0.514564	0.505727
MSTRG.9992.21	0.0215944	0.430306	0.000934952	0.00236702	0.431251	0.784179	0.0144871	0.97724	0.428115	0.610405	0.00767754	0.0052535	0.873567	0.881655	0.0602454	0.710581	0.771888	0.00380705	0.414328	0.76904	0.89957	0.572439	0.383216	0.129831	0.272932	0.567776	0.321655	0.0121643	0.00743201	0.46776	0.0574585	0.603468	0.83519	0.147555	0.617772	0.679837	0.00232604	0.778137	0.0687	0.749411	0.00312372	0.0472774	0.789361	0.603541	0.657859	0.732336	0.246396	0.978573	0.537613
MSTRG.9992.29	0.109952	0.360079	0.223553	0.225163	0.353013	0.803347	0.269833	0.556933	0.217605	0.92461	0.250143	0.14135	0.851808	0.521606	0.271975	0.686499	0.224341	0.104376	0.213721	0.524321	0.618033	0.601111	0.72208	0.585344	0.588521	0.954858	0.314358	0.237665	0.0902696	0.510717	0.15412	0.724535	0.524625	0.420801	0.260917	0.997801	0.266991	0.404212	0.0894104	0.161704	0.290002	0.121775	0.771586	0.590148	0.702452	0.946602	0.162421	0.869445	0.735712
MSTRG.9992.30	0.163045	0.1764	0.107946	0.157571	0.170393	0.238766	0.268641	0.0611707	0.0447386	0.650816	0.191831	0.163457	0.383441	0.0546994	0.408543	0.24436	0.067094	0.0564194	0.0539074	0.0853507	0.611506	0.705048	0.447662	0.276524	0.546248	0.675387	0.168776	0.257605	0.135148	0.318146	0.0637591	0.53654	0.18678	0.113422	0.0770644	0.484201	0.17684	0.113576	0.0496074	0.10435	0.172541	0.0237265	0.205939	0.531239	0.320215	0.299916	0.0258276	0.641116	0.50928
MSTRG.9992.31	0.693921	0.309083	0.987003	0.837542	0.301889	0.105813	0.528999	0.0243369	0.0686954	0.0368006	0.906319	0.68357	0.0310295	0.0162836	0.568897	0.0359037	0.158408	0.825242	0.0888012	0.0384664	0.843286	0.0353071	0.148918	0.154825	0.302542	0.0377404	0.37725	0.526368	0.885199	0.0851276	0.241128	0.0478933	0.043518	0.114015	0.0877545	0.0221121	0.746157	0.068824	0.345095	0.182803	0.694615	0.262205	0.0300029	0.0334792	0.0714853	0.0161109	0.103473	0.519143	0.054012
MSTRG.9992.4	0.533434	0.208028	0.229461	0.28472	0.202137	0.630783	0.590481	0.1042	0.0524322	0.175636	0.451602	0.3709	0.176817	0.0328858	0.268005	0.110351	0.134224	0.129431	0.0608385	0.0820183	0.817356	0.31848	0.456796	0.294849	0.666615	0.233588	0.21597	0.536271	0.152889	0.166836	0.0429619	0.16411	0.153788	0.124679	0.0827355	0.0981178	0.34837	0.178631	0.058109	0.0663311	0.484869	0.0619718	0.330472	0.369047	0.702236	0.306596	0.0407556	0.867537	0.184719
ENSEAST00005047067	0.00111591	0.304836	0.00188763	0.00213843	0.304212	0.902492	0.00387721	0.856663	0.294301	0.786535	0.000348625	0.00117907	0.582978	0.996196	0.00360291	0.98214	0.766954	0.00213354	0.285692	0.628719	0.119578	0.985834	0.522859	0.225156	0.0919538	0.782589	0.208025	0.00332369	0.0014646	0.850122	0.0496346	0.790245	0.78531	0.079261	0.481086	0.996926	0.00405058	0.86998	0.0469672	0.946679	0.00533152	0.045683	0.953531	0.855613	0.73222	0.939523	0.175215	0.32629	0.878179
ENSEAST00005058317	0.00305912	0.319253	0.00558833	0.00524215	0.317356	0.996202	0.011528	0.821021	0.289725	0.718725	0.00172683	0.002999	0.593056	0.982423	0.0011585	0.978545	0.801592	0.00362189	0.263917	0.628347	0.0654459	0.932448	0.444407	0.190855	0.0731295	0.725725	0.228716	0.00926795	0.000878184	0.913106	0.0353578	0.709442	0.779293	0.101377	0.482216	0.963708	0.0105187	0.900684	0.0380362	0.965451	0.0158719	0.0436561	0.997719	0.751401	0.5671	0.98145	0.177392	0.223646	0.815121
ENSEAST00005072377	0.000942432	0.55093	0.000150687	7.08036e-05	0.550913	0.995903	5.31538e-06	0.82539	0.625603	0.530876	0.000217753	0.000109681	0.929718	0.910833	0.178553	0.721644	0.711298	0.0024746	0.620098	0.614449	0.937899	0.686562	0.865899	0.654758	0.609373	0.525375	0.43019	1.02267e-05	0.0206277	0.467126	0.195441	0.52961	0.829509	0.290313	0.838568	0.577009	1.20837e-05	0.671511	0.177278	0.708619	1.301e-07	0.115589	0.783741	0.776509	0.922744	0.718092	0.397971	0.607094	0.529786
ENSEAST00005045758	0.0501675	0.206797	0.179632	0.252328	0.200076	0.0439817	0.246775	0.138312	0.0584705	0.85282	0.10977	0.167474	0.452406	0.255832	0.262414	0.465099	0.129724	0.101025	0.06762	0.284167	0.490286	0.970783	0.203365	0.140491	0.0880052	0.75963	0.182856	0.263816	0.168446	0.459915	0.1155	0.671132	0.200262	0.0893276	0.0996306	0.953324	0.280983	0.120018	0.0721036	0.284516	0.181082	0.0285869	0.10541	0.725932	0.178177	0.216111	0.041059	0.521732	0.64019
ENSEAST00005062714	0.524001	0.35033	0.919601	0.947834	0.3402	0.00119881	0.966456	0.0418026	0.110595	0.466544	0.682761	0.921825	0.207387	0.138758	0.890325	0.187863	0.0568423	0.718786	0.136265	0.102072	0.68946	0.409846	0.378783	0.434585	0.269351	0.364614	0.39064	0.974438	0.935119	0.172307	0.520258	0.350484	0.070919	0.258388	0.126197	0.530586	0.907176	0.0346076	0.435208	0.188467	0.887044	0.267814	0.0122076	0.218767	0.00872211	0.0366981	0.141533	0.608505	0.29035
ENSEAST00005049307	0.475688	0.0967732	0.528344	0.712501	0.0914534	0.0814976	0.938313	0.023615	0.000674635	0.0769018	0.534625	0.658174	0.0696103	0.0256235	0.0516639	0.0766974	0.032437	0.252616	0.00149306	0.0477216	0.0977949	0.366846	0.0019575	0.00217969	0.00557179	0.0716537	0.100721	0.971534	0.165467	0.0558656	0.00909467	0.0434894	0.0200039	0.0104007	0.00287516	0.138775	0.871316	0.0140108	0.0104293	0.0368724	0.900885	0.00977544	0.0235511	0.397717	0.327235	0.0347372	0.00134795	0.0440516	0.0633879
ENSEAST00005042793	0.598428	0.121907	0.824561	0.982425	0.114096	0.000147849	0.870937	0.000557133	0.00144031	0.0191111	0.684548	0.915845	0.00420723	0.00298515	0.376088	0.00397925	0.00249341	0.490879	0.00377956	0.00385352	0.321343	0.0590033	0.150945	0.1725	0.10662	0.0114692	0.158709	0.854591	0.569883	0.00290842	0.113995	0.00766796	0.000116426	0.0432071	0.00370778	0.036592	0.884613	0.000183994	0.106173	0.00648592	0.937977	0.0633672	3.52411e-06	0.0397018	0.00943066	7.90338e-05	0.00572836	0.261538	0.00619675
ENSEAST00005051414	0.614911	0.202236	0.526492	0.592163	0.195422	0.468039	0.932259	0.199699	0.0292463	0.00891781	0.567506	0.611747	0.03337	0.0943628	0.043008	0.0623913	0.206086	0.28009	0.0337732	0.187184	0.0870221	0.153308	0.182386	0.14426	0.129976	0.0135272	0.212183	0.871259	0.157765	0.0544355	0.031125	0.00778939	0.0573936	0.0681719	0.0506873	0.0297401	0.758022	0.15218	0.0484465	0.0619359	0.946372	0.0837987	0.196293	0.322225	0.824716	0.136057	0.0364512	0.107422	0.018147
ENSEAST00005063438	0.00347521	0.158342	0.00186778	0.00379385	0.152899	0.394908	0.0153242	0.273453	0.0524908	0.700995	0.00436369	0.0032038	0.402411	0.217424	0.0585225	0.433181	0.28115	0.000164225	0.0529075	0.389233	0.77614	0.854908	0.457586	0.191785	0.248852	0.72116	0.12469	0.013146	0.00317977	0.565349	0.00786842	0.607738	0.308208	0.050009	0.12817	0.666357	0.0068411	0.328278	0.00614348	0.268172	0.0073655	0.00152512	0.403765	0.779714	0.64936	0.495508	0.0184156	0.979923	0.622343
ENSEAST00005039134	0.0109108	0.366989	0.0102074	0.00927846	0.363796	0.781823	0.0160051	0.97754	0.272347	0.452375	0.00346152	0.00935161	0.330628	0.83503	0.00579205	0.703554	0.829943	0.00900585	0.2726	0.771259	0.107431	0.624294	0.611419	0.296839	0.119701	0.45484	0.286981	0.0147173	0.00753423	0.897752	0.050165	0.488796	0.589051	0.0808948	0.445363	0.635442	0.0161818	0.986239	0.0627108	0.912327	0.0239798	0.0603586	0.790978	0.798187	0.899089	0.70633	0.177789	0.307994	0.565008
ENSEAST00005071468	0.782235	0.481012	0.283624	0.380982	0.4812	0.805526	0.753805	0.544266	0.354544	0.763254	0.551893	0.532823	0.778077	0.380959	0.254415	0.77752	0.860958	0.28943	0.353841	0.599009	0.879423	0.885837	0.132741	0.0671539	0.383501	0.854221	0.449763	0.708607	0.248618	0.996077	0.132601	0.820712	0.811042	0.220469	0.441927	0.598233	0.412058	0.790995	0.208848	0.862467	0.513112	0.197865	0.864278	0.927204	0.848942	0.82308	0.287038	0.818004	0.922436
ENSEAST00005077389	0.419632	0.117058	0.38947	0.496008	0.111418	0.382634	0.855595	0.0748877	0.00566647	0.128561	0.505726	0.457939	0.163463	0.0429178	0.0666784	0.115629	0.0386125	0.15442	0.00690209	0.0705779	0.270354	0.562997	0.0608025	0.0455536	0.11097	0.15122	0.116505	0.786121	0.0860882	0.0741911	0.00846948	0.0770381	0.066563	0.053105	0.0125852	0.166684	0.636404	0.0498393	0.00791913	0.0156768	0.754839	0.0158062	0.165159	0.669881	0.816587	0.195902	0.00536961	0.235078	0.105624
ENSEAST00005062257	0.402676	0.141951	0.308422	0.377173	0.135173	0.272108	0.625858	0.028398	0.0138089	0.16446	0.462114	0.385664	0.131055	0.011362	0.331618	0.0543636	0.0150936	0.136914	0.0186615	0.0206639	0.961785	0.355778	0.442627	0.332151	0.576945	0.195945	0.154729	0.580483	0.176807	0.0543842	0.0435904	0.111521	0.0511729	0.114331	0.024295	0.11508	0.459554	0.037767	0.0372263	0.00598716	0.547465	0.036112	0.13398	0.348719	0.436406	0.163418	0.0117881	0.957857	0.112058
ENSEAST00005066127	0.0676243	0.151656	0.03659	0.0577148	0.146341	0.511328	0.157798	0.170998	0.0261344	0.501429	0.0887508	0.0541485	0.36971	0.108464	0.0819267	0.297694	0.130536	0.00872671	0.0329357	0.196987	0.792032	0.831059	0.309196	0.146661	0.301112	0.553586	0.124009	0.134055	0.0130696	0.333532	0.00654986	0.401469	0.22356	0.0511442	0.0529389	0.453085	0.0817043	0.201086	0.00393669	0.0960595	0.109377	0.00388706	0.378234	0.822065	0.834036	0.46091	0.0101022	0.884319	0.431382
ENSEAST00005081596	0.916426	0.218089	0.985723	0.790742	0.211355	0.118855	0.464107	0.0184834	0.0266651	0.210103	0.903784	0.775951	0.19531	0.0279056	0.407864	0.133324	0.0461123	0.704095	0.0336883	0.0316682	0.573664	0.423445	0.00835304	0.0182339	0.0954603	0.20426	0.251785	0.480075	0.631506	0.120758	0.12505	0.158531	0.0700552	0.0987361	0.0329728	0.20658	0.683369	0.0247745	0.146062	0.098567	0.682739	0.116079	0.0404227	0.364922	0.220823	0.0594448	0.0414028	0.256263	0.180476
ENSEAST00005076426	0.998001	0.334686	0.776433	0.698972	0.323393	0.187482	0.56878	0.0382063	0.0848458	0.271171	0.716289	0.817459	0.28608	0.0501006	0.960278	0.0947103	0.00227405	0.826749	0.099346	0.0177818	0.966776	0.5753	0.565844	0.693383	0.822903	0.275979	0.394386	0.60044	0.835774	0.0291494	0.397755	0.155067	0.067551	0.516136	0.0693453	0.26049	0.607686	0.0160613	0.304403	0.00220304	0.587421	0.331347	0.113522	0.516552	0.384362	0.1803	0.12144	0.909621	0.13533
ENSEAST00005074838	0.771861	0.192846	0.91034	0.748866	0.184672	0.158286	0.411929	0.00440782	0.0137826	0.0470228	0.726842	0.71964	0.0701401	0.00203486	0.550325	0.0185547	0.00430186	0.718113	0.0196814	0.00177122	0.812849	0.189965	0.129765	0.171867	0.400898	0.0568256	0.247119	0.448049	0.66985	0.0103787	0.13011	0.0270544	0.0164517	0.159537	0.0144469	0.0335361	0.621495	0.00539411	0.142929	0.00295721	0.53153	0.149032	0.0350519	0.197813	0.262316	0.0402598	0.0284684	0.551892	0.0308759
ENSEAST00005052469	0.653762	0.187557	0.460743	0.629582	0.181498	0.156553	0.944827	0.0172744	0.0295539	0.389299	0.6394	0.683544	0.260211	0.0187266	0.473377	0.154101	0.0472988	0.308229	0.0379508	0.0299371	0.814335	0.481552	0.0997383	0.0766959	0.301079	0.401766	0.204731	0.928126	0.388822	0.201795	0.0883409	0.320487	0.108415	0.0917754	0.0450058	0.274852	0.693233	0.0467588	0.0963864	0.102635	0.69276	0.0559937	0.0814239	0.353678	0.197709	0.120986	0.028324	0.877825	0.322745
ENSEAST00005039750	0.895416	0.235933	0.653461	0.850198	0.230205	0.128361	0.806085	0.0476345	0.0430958	0.133829	0.733519	0.955013	0.0975774	0.044804	0.27298	0.125001	0.20224	0.50722	0.0542485	0.094505	0.555104	0.187715	0.028748	0.0243995	0.0830046	0.12969	0.261673	0.807624	0.506195	0.20275	0.103231	0.136754	0.0866497	0.0491121	0.0683483	0.125015	0.947151	0.0945386	0.157336	0.274932	0.963773	0.104241	0.0516263	0.169928	0.15516	0.0458298	0.0536152	0.287041	0.161818
ENSEAST00005055923	0.128606	0.199399	0.468724	0.533253	0.190561	0.0124351	0.490942	0.115085	0.0304509	0.19764	0.242934	0.372883	0.089012	0.190298	0.194991	0.140107	0.0734745	0.245556	0.0388454	0.204773	0.0841119	0.395436	0.326699	0.303404	0.0687875	0.14538	0.200086	0.50984	0.272634	0.0942599	0.145335	0.119628	0.0364316	0.0933077	0.0522996	0.382051	0.633331	0.0488378	0.0986115	0.088258	0.535422	0.0697547	0.0298697	0.35353	0.139424	0.0545587	0.0356486	0.164811	0.112542
ENSEAST00005037613	0.182482	0.442666	0.314933	0.330643	0.43849	0.667251	0.395602	0.99779	0.278458	0.282576	0.176225	0.27031	0.313405	0.92357	0.0101389	0.677851	0.973373	0.221033	0.273545	0.823255	0.000540641	0.674409	0.22424	0.15769	0.0205116	0.260569	0.383191	0.382239	0.100827	0.649327	0.125025	0.280042	0.47489	0.142821	0.387747	0.598746	0.423292	0.789327	0.142033	0.791177	0.461192	0.181965	0.609583	0.929409	0.825174	0.5402	0.253045	0.0103283	0.365726
ENSEAST00005055850	0.681642	0.5446	0.971396	0.903391	0.539467	0.635103	0.775614	0.865218	0.312714	0.313325	0.793686	0.938057	0.466011	0.900844	0.0690516	0.715226	0.740526	0.766121	0.303794	0.968563	4.45652e-06	0.914646	0.0600706	0.0970687	0.0129967	0.280409	0.516165	0.803279	0.399901	0.497572	0.274066	0.263354	0.452041	0.301632	0.349665	0.688664	0.759675	0.544609	0.279527	0.61098	0.733368	0.382697	0.514883	0.839039	0.760984	0.5047	0.354548	3.15225e-05	0.351793
ENSEAST00005067221	0.533067	0.165204	0.932674	0.92796	0.15595	0.000154094	0.878304	0.00412184	0.00740297	0.0761071	0.721023	0.927419	0.0280267	0.0200952	0.489055	0.0214744	0.00243633	0.572835	0.0129521	0.0132535	0.290936	0.172781	0.209458	0.263295	0.130441	0.0501654	0.203082	0.855629	0.650916	0.00893228	0.19994	0.0342304	0.00188924	0.0997892	0.0110002	0.134601	0.809231	0.000614119	0.15574	0.00991554	0.911115	0.103648	0.000275116	0.116526	0.0173328	0.00236611	0.0180001	0.267279	0.0268616
ENSEAST00005010588	0.0295219	0.164243	0.109012	0.143311	0.157944	0.017276	0.121501	0.128361	0.0475933	0.399805	0.0417736	0.106464	0.126764	0.188577	0.205805	0.21583	0.190894	0.0636946	0.0551221	0.278963	0.419788	0.373432	0.476039	0.30759	0.127808	0.329446	0.152607	0.139591	0.15353	0.293585	0.114018	0.327583	0.092019	0.0553511	0.106581	0.491065	0.169321	0.132892	0.0901145	0.274901	0.110118	0.0323456	0.0544174	0.258171	0.0661897	0.0860459	0.0349063	0.576299	0.29902
ENSEAST00005079059	0.620562	0.12544	0.559955	0.724547	0.118591	0.0219103	0.980595	0.000289538	0.00432516	0.136272	0.659169	0.743968	0.060534	0.000637798	0.541243	0.0211313	0.00240317	0.330288	0.00832659	0.00121666	0.916138	0.186999	0.189045	0.167202	0.335859	0.132893	0.155692	0.975645	0.466025	0.0300762	0.087451	0.0904701	0.0100635	0.0654054	0.00860989	0.0889643	0.812402	0.00240259	0.0841161	0.0103939	0.798213	0.0435292	0.00683343	0.111239	0.0417565	0.0154074	0.00663053	0.871966	0.0797739
ENSEAST00005065492	0.182842	0.272031	0.62861	0.726478	0.264405	0.0990184	0.71342	0.319881	0.0856594	0.535745	0.371711	0.490957	0.410845	0.495808	0.137696	0.505866	0.18243	0.36586	0.0893279	0.472645	0.0168004	0.967319	0.0894395	0.111367	0.0133929	0.443295	0.248575	0.718889	0.266478	0.314334	0.177715	0.365182	0.19055	0.159521	0.114752	0.889837	0.836582	0.141033	0.11568	0.248732	0.71438	0.108855	0.144294	0.997165	0.504853	0.242058	0.0915172	0.0296737	0.388267
ENSEAST00005070276	0.762672	0.100935	0.839988	0.970844	0.0945192	0.0207407	0.659415	0.00186289	0.000359916	0.0158219	0.827438	0.991103	0.0137869	0.00252986	0.194621	0.00993613	0.00421646	0.468712	0.00109359	0.00474467	0.213654	0.127255	0.0242893	0.0354894	0.0470319	0.0133482	0.127963	0.679495	0.407377	0.00510872	0.0401001	0.00597365	0.00126437	0.0270933	0.00129724	0.0321926	0.807755	0.000711068	0.0446355	0.00496344	0.77919	0.0368148	0.00183881	0.133885	0.113311	0.00304983	0.00222623	0.11759	0.00860612
ENSEAST00005081847	0.394884	0.138716	0.645712	0.783412	0.130443	9.94905e-05	0.842816	0.000943568	0.00533337	0.127749	0.525947	0.690724	0.0344551	0.00738478	0.56068	0.0195851	0.00141462	0.376149	0.0104296	0.00588596	0.654364	0.16864	0.300453	0.30017	0.228838	0.0965527	0.169791	0.869777	0.54692	0.0170315	0.161491	0.070493	0.00271162	0.0785859	0.0101198	0.143746	0.873943	0.000678042	0.123789	0.0105323	0.766439	0.0614885	0.000352346	0.0860643	0.00608485	0.00331616	0.00998613	0.612844	0.0525116
ENSEAST00005045301	0.938287	0.423056	0.834606	0.994136	0.420278	0.821663	0.630969	0.597832	0.200035	0.319903	0.865507	0.995085	0.488149	0.542204	0.0445902	0.666962	0.732006	0.63993	0.193946	0.701144	0.0243979	0.852244	0.000672554	0.00185429	0.00611611	0.327569	0.400536	0.675709	0.309701	0.600139	0.106358	0.309344	0.480709	0.14049	0.24552	0.513737	0.865966	0.505589	0.158076	0.673997	0.777231	0.212326	0.507541	0.93335	0.761263	0.472412	0.214902	0.00250455	0.435679
ENSEAST00005065619	0.910291	0.20405	0.706014	0.81782	0.19609	0.0565196	0.902226	0.0202356	0.0217983	0.000360994	0.709288	0.947911	0.000173701	0.00683544	0.303018	0.0023954	0.114185	0.504067	0.0316497	0.0309766	0.484741	0.00130274	0.318341	0.26818	0.265289	0.000398329	0.258834	0.90268	0.567884	0.0146228	0.121229	0.00111231	0.00477522	0.0539462	0.0415791	0.000432109	0.948074	0.0418974	0.191032	0.066501	0.956577	0.145568	0.0113081	0.00435588	0.0582111	0.00230841	0.0383875	0.407789	0.00167119
ENSEAST00005044874	0.857981	0.13227	0.945114	0.8903	0.12407	0.000820835	0.690776	6.14607e-07	0.00182675	0.0125775	0.911266	0.899524	0.00318193	5.24331e-05	0.578013	0.00060368	0.000334591	0.601273	0.00487939	6.31597e-05	0.663917	0.0321584	0.213478	0.244795	0.262483	0.00911338	0.184055	0.683109	0.726607	0.000657336	0.145907	0.0051377	3.08939e-05	0.0671936	0.0033514	0.0122791	0.768223	1.03528e-05	0.146041	0.00142273	0.784494	0.0933762	2.86481e-06	0.0177776	0.00611507	3.43408e-05	0.00766504	0.51452	0.00349409
ENSEAST00005070367	0.725564	0.371996	0.920741	0.998341	0.360272	0.000408931	0.914904	0.00952145	0.11839	0.168449	0.772025	0.990621	0.0402732	0.028652	0.733175	0.0251078	0.0308006	0.760324	0.157781	0.0214494	0.66239	0.0509241	0.948627	0.959862	0.877435	0.12897	0.456383	0.977603	0.837476	0.0470079	0.66397	0.138287	0.0188373	0.329348	0.13255	0.12475	0.973133	0.0215853	0.613978	0.078168	0.895306	0.392868	0.00403923	0.0105632	6.51401e-06	0.00724569	0.161501	0.669189	0.0865771
ENSEAST00005061414	0.000159889	0.429547	0.00713696	0.00725204	0.426159	0.479323	0.00194704	0.979053	0.382413	0.826366	0.000458976	0.00245719	0.750087	0.973518	0.082534	0.9324	0.972422	0.00931478	0.384137	0.725054	0.338491	0.826887	0.748144	0.421069	0.178615	0.890297	0.3305	0.00273368	0.0263224	0.781458	0.155034	0.883398	0.785661	0.167228	0.561649	0.667876	0.00780275	0.961475	0.121981	0.926102	0.00250166	0.0736093	0.748552	0.905555	0.767161	0.847919	0.245891	0.646169	0.876605
ENSEAST00005048971	0.677801	0.192591	0.409759	0.481	0.186461	0.548759	0.870952	0.146831	0.0290562	0.0127467	0.552353	0.56848	0.0360507	0.0475943	0.0707768	0.0509	0.205774	0.225724	0.0345426	0.129297	0.320374	0.118855	0.219391	0.148065	0.241394	0.0226212	0.205469	0.806809	0.152652	0.069646	0.0240324	0.0145655	0.0678066	0.0606897	0.0527789	0.0169024	0.61837	0.163953	0.0465945	0.0667041	0.825276	0.0706574	0.219544	0.246331	0.767452	0.147147	0.0317902	0.310378	0.0281552
ENSEAST00005070140	0.560876	0.118742	0.646876	0.814733	0.111911	0.107546	0.843976	0.0138625	0.00090109	0.0859078	0.706526	0.733124	0.0921777	0.0135558	0.130907	0.0539501	0.00514741	0.300775	0.00217974	0.0173631	0.2256	0.428217	0.02251	0.0280614	0.0584941	0.0876275	0.130076	0.891378	0.214263	0.0238536	0.0176098	0.0402104	0.01574	0.0372192	0.00182673	0.128804	0.97521	0.00521085	0.0139883	0.0041521	0.970609	0.0181406	0.0322928	0.454695	0.396555	0.0532995	0.00196488	0.149282	0.0527958
ENSEAST00005026211	0.00769504	0.107145	0.00666023	0.0161639	0.102303	0.233687	0.0586611	0.192102	0.0107928	0.398341	0.00683299	0.013749	0.210052	0.157587	0.00484361	0.315008	0.256659	0.000620721	0.0120676	0.337907	0.257521	0.658564	0.0998482	0.0208734	0.0231948	0.396035	0.0816789	0.0535472	0.00125972	0.417252	0.000214206	0.333415	0.165575	0.004987	0.046736	0.471472	0.0306356	0.209838	0.000349421	0.248834	0.0319505	5.27161e-06	0.205947	0.647721	0.543601	0.25211	0.00241778	0.330547	0.38026
ENSEAST00005078056	0.651552	0.456759	0.999957	0.883475	0.446506	0.00256246	0.991854	0.0534258	0.204595	0.568907	0.785119	0.978098	0.258669	0.162505	0.809097	0.217002	0.0857228	0.856936	0.243066	0.115227	0.949546	0.379964	0.614108	0.674715	0.509473	0.460356	0.512953	0.938719	0.843235	0.229117	0.740885	0.463708	0.110848	0.392278	0.217223	0.565942	0.873069	0.060743	0.650045	0.2622	0.91151	0.420074	0.0222428	0.174932	0.00378248	0.0530796	0.2488	0.949448	0.374171
ENSEAST00005068874	0.443255	0.35297	0.698456	0.784362	0.342234	0.00720966	0.690039	0.0243824	0.131883	0.581127	0.60172	0.699424	0.251598	0.0736066	0.782805	0.140688	0.0223522	0.536206	0.163538	0.045407	0.56241	0.403579	0.919391	0.893844	0.840513	0.507727	0.399655	0.736425	0.896476	0.150445	0.571277	0.446502	0.0816879	0.382947	0.145762	0.486347	0.791438	0.0342927	0.453885	0.0907943	0.630709	0.274831	0.0317454	0.183776	0.00933494	0.0777855	0.146247	0.564525	0.341698
ENSEAST00005042546	0.93934	0.130675	0.92346	0.770904	0.122673	0.0213964	0.515052	0.00153817	0.00135948	0.00490979	0.952129	0.823787	0.00714945	0.00171643	0.328632	0.00260586	0.000985442	0.643397	0.0031179	0.00166843	0.256831	0.0810368	0.0976637	0.142142	0.140196	0.00407102	0.174459	0.536308	0.578293	0.000285211	0.0906932	0.00093995	0.000280718	0.0715876	0.00217551	0.0134245	0.612036	0.000189132	0.090666	0.000338521	0.567301	0.0900024	0.00166118	0.0960515	0.111138	0.00223032	0.00719886	0.177899	0.00131994
ENSEAST00005069545	0.68694	0.549453	0.894858	0.984188	0.547301	0.856798	0.765842	0.958437	0.352333	0.63262	0.761487	0.887575	0.808461	0.985438	0.044461	0.942341	0.911544	0.690552	0.331917	0.891644	0.000501623	0.686799	0.00332207	0.0095876	0.00170013	0.598412	0.495716	0.800636	0.312316	0.851118	0.205509	0.561667	0.713995	0.259631	0.401075	0.977405	0.855652	0.693067	0.224689	0.894198	0.841726	0.304352	0.694983	0.511219	0.562515	0.728143	0.363215	2.29076e-06	0.709618
ENSEAST00005057899	0.251607	0.279386	0.0799505	0.0947317	0.273909	0.389025	0.195679	0.287588	0.110774	0.0609518	0.102188	0.169521	0.0305617	0.138274	0.101909	0.110388	0.63287	0.0704743	0.129839	0.377817	0.642619	0.0454019	0.675618	0.372178	0.370699	0.0728115	0.275081	0.192404	0.120424	0.3046	0.0602232	0.100169	0.154882	0.0468991	0.205729	0.0508036	0.124627	0.459268	0.112021	0.424188	0.181416	0.0792108	0.263575	0.0800682	0.354553	0.158703	0.0859826	0.770905	0.118297
ENSEAST00005071002	0.542173	0.320695	0.437551	0.553743	0.315073	0.632282	0.816179	0.17423	0.147904	0.998061	0.667149	0.531113	0.89645	0.178216	0.552611	0.577751	0.114054	0.288646	0.152286	0.171513	0.701929	0.70606	0.209795	0.178277	0.544768	0.950728	0.310054	0.770704	0.299956	0.520519	0.157179	0.833383	0.459876	0.324082	0.16757	0.848212	0.594734	0.204686	0.128125	0.179722	0.609458	0.118139	0.483631	0.846732	0.845663	0.660794	0.119634	0.906455	0.844351
ENSEAST00005046083	0.795798	0.209406	0.838381	0.693424	0.20078	0.0705605	0.506953	0.0690499	0.017413	0.0683917	0.997584	0.849002	0.0943915	0.103987	0.177208	0.101056	0.0356151	0.730268	0.0214633	0.0917723	0.0211873	0.413939	0.0213085	0.0555449	0.0189802	0.0531762	0.234901	0.526805	0.506834	0.0321683	0.124959	0.0307958	0.0256098	0.112143	0.0210551	0.193556	0.536753	0.0164349	0.110125	0.0345164	0.540163	0.130811	0.0289324	0.480424	0.369875	0.0430862	0.0371117	0.00942285	0.0427472
ENSEAST00005072586	0.778049	0.514369	0.824708	0.978103	0.513125	0.965187	0.714913	0.858922	0.321907	0.722917	0.806045	0.902052	0.903283	0.886372	0.0496561	0.914455	0.880405	0.645008	0.301745	0.999749	0.0132113	0.622637	0.000192679	0.00123528	0.00264263	0.71161	0.461863	0.758129	0.28772	0.927406	0.15601	0.657443	0.769643	0.225616	0.370635	0.975921	0.901343	0.681137	0.186855	0.907534	0.868348	0.250608	0.733215	0.479036	0.531342	0.775605	0.319802	0.000855802	0.820255
ENSEAST00005048825	0.0112611	0.18405	0.0576841	0.0907076	0.178216	0.12168	0.0985037	0.20887	0.0582542	0.965629	0.0363138	0.0500184	0.550452	0.302519	0.155939	0.564122	0.177855	0.0249513	0.0645859	0.372752	0.531352	0.870435	0.243733	0.13307	0.102734	0.899741	0.14762	0.102779	0.0547204	0.578915	0.0574956	0.781082	0.280967	0.0724806	0.109953	0.956516	0.106329	0.193645	0.0303775	0.3088	0.0629167	0.0102199	0.209933	0.914875	0.352546	0.362435	0.0306122	0.627119	0.763888
ENSEAST00005055786	0.738179	0.286451	0.82443	0.970366	0.282627	0.513788	0.648458	0.321219	0.104393	0.651074	0.855388	0.928239	0.71847	0.393926	0.112219	0.711766	0.299842	0.567102	0.10009	0.418217	0.0910557	0.722321	2.14477e-06	0.000357893	0.00565132	0.631792	0.264166	0.686985	0.309011	0.540772	0.101901	0.518368	0.40494	0.141636	0.127017	0.849576	0.84985	0.229467	0.101255	0.408621	0.858037	0.120239	0.335406	0.697461	0.994227	0.441618	0.110622	0.0182855	0.624929
ENSEAST00005048714	0.88171	0.102545	0.867479	0.952353	0.0963409	0.0673039	0.591113	0.00314512	0.000920463	0.0169132	0.932883	0.964248	0.0232417	0.00203561	0.214803	0.0115589	0.00453964	0.486309	0.00172164	0.00391963	0.303653	0.151125	0.0321759	0.0449311	0.0923994	0.0178102	0.132144	0.625933	0.401798	0.00556233	0.0396961	0.00686036	0.00344087	0.0453731	0.0025086	0.0263285	0.786219	0.00169363	0.0476821	0.00298746	0.713439	0.0470345	0.00891216	0.175234	0.209277	0.0109911	0.00379565	0.174363	0.0106
ENSEAST00005077655	0.349047	0.0797875	0.557947	0.711135	0.0751747	0.0787649	0.97225	0.0598372	0.00192242	0.0832691	0.455625	0.591737	0.0775654	0.0744178	0.0340979	0.107904	0.0471904	0.256932	0.00207897	0.104693	0.0180802	0.444393	0.00615286	0.00798642	0.00187829	0.0698055	0.080867	0.943763	0.148732	0.0588173	0.0183727	0.0419786	0.0243588	0.0221306	0.00801197	0.20502	0.88178	0.0214779	0.0162626	0.0446296	0.888471	0.0172107	0.0313446	0.506303	0.40019	0.0478154	0.00357221	0.0109468	0.0616138
ENSEAST00005062107	0.350804	0.146355	0.55913	0.677961	0.13811	2.11799e-05	0.719552	0.00340454	0.00700399	0.0612657	0.405395	0.621359	0.00892293	0.0116026	0.441646	0.0124671	0.0129897	0.33916	0.0134677	0.0171073	0.496308	0.0665469	0.347758	0.314798	0.178809	0.040571	0.177158	0.755787	0.512577	0.0189311	0.153186	0.0375218	0.00172393	0.0511475	0.0157584	0.0826707	0.769319	0.00378744	0.135486	0.0301429	0.675084	0.0647067	0.00017495	0.0321216	0.00239765	0.000805235	0.0124676	0.502105	0.0275255
ENSEAST00005059731	0.0751487	0.350394	0.136553	0.139694	0.344584	0.989064	0.197564	0.687654	0.226139	0.987608	0.171493	0.0840798	0.935401	0.612624	0.154029	0.816332	0.338799	0.0582747	0.21681	0.668871	0.519333	0.507324	0.594558	0.43326	0.468046	0.968324	0.289665	0.166355	0.0388773	0.655992	0.0978764	0.80331	0.639743	0.354555	0.285963	0.923019	0.173842	0.533294	0.0564537	0.242737	0.204054	0.0870528	0.92236	0.465316	0.513042	0.916651	0.154965	0.756159	0.843184
ENSEAST00005040302	0.648081	0.259169	0.98752	0.886579	0.251782	0.401728	0.664509	0.232586	0.0630004	0.388133	0.946084	0.908989	0.498506	0.280759	0.180338	0.395134	0.0709441	0.577472	0.0623377	0.229861	0.0682665	0.866544	0.0342935	0.0706273	0.0649767	0.376751	0.255645	0.717534	0.324546	0.167669	0.128744	0.234247	0.190054	0.24657	0.0666626	0.612091	0.738374	0.0876384	0.0896471	0.0642554	0.715069	0.143105	0.255447	0.784035	0.973646	0.364504	0.0793807	0.0480621	0.28226
ENSEAST00005071615	0.179711	0.3133	0.0417095	0.0724207	0.312601	0.869218	0.243665	0.757506	0.198047	0.706223	0.094748	0.10554	0.672239	0.568941	0.00731248	0.893053	0.969461	0.036665	0.190498	0.930022	0.322893	0.966851	0.0458074	0.00663365	0.0482661	0.766715	0.244636	0.215172	0.0139211	0.906102	0.0130168	0.737585	0.769186	0.0514363	0.322462	0.742711	0.0976434	0.888194	0.0299503	0.947389	0.140755	0.0314326	0.878155	0.837272	0.630828	0.846255	0.121342	0.263019	0.884358
ENSEAST00005077839	0.692711	0.385961	0.226488	0.313178	0.384638	0.971161	0.677701	0.439031	0.232072	0.47358	0.444858	0.462893	0.487733	0.269214	0.153799	0.548678	0.783712	0.216693	0.23696	0.502182	0.91893	0.596582	0.122119	0.0527412	0.286393	0.550531	0.362509	0.634953	0.183341	0.790032	0.0741798	0.539834	0.589533	0.124241	0.320925	0.364797	0.357402	0.668591	0.139423	0.722651	0.46858	0.130091	0.67867	0.676545	0.994218	0.599916	0.183973	0.670851	0.638731
ENSEAST00005065715	0.798553	0.391178	0.736593	0.618632	0.379643	0.00756025	0.676034	0.0269797	0.127369	0.567915	0.898227	0.785203	0.347623	0.110607	0.800841	0.190465	0.00892265	0.973604	0.152008	0.0434555	0.924972	0.631934	0.442198	0.592304	0.506238	0.476519	0.451588	0.642767	0.856637	0.108089	0.659173	0.385064	0.07808	0.472899	0.114848	0.598632	0.577586	0.0131532	0.514039	0.0639555	0.746784	0.383831	0.0229465	0.384046	0.0360557	0.074518	0.176595	0.796604	0.312044
ENSEAST00005063985	0.592598	0.125062	0.751834	0.955697	0.118499	0.0109046	0.801617	0.00782783	0.00268804	0.0958442	0.671034	0.885289	0.0553458	0.0202891	0.201582	0.0577733	0.0187569	0.445155	0.00488395	0.0270231	0.191426	0.269639	0.0106781	0.0170541	0.0165862	0.075167	0.144179	0.800742	0.410918	0.0447064	0.0600701	0.0557853	0.0107211	0.0277811	0.00650678	0.154031	0.907757	0.00457353	0.060139	0.0460385	0.96146	0.0367962	0.00315743	0.225212	0.0835078	0.0083262	0.00635905	0.0930046	0.0636971
ENSEAST00005043852	0.0715115	0.488448	0.202625	0.215088	0.485784	0.846938	0.240968	0.751432	0.373851	0.711203	0.0948483	0.139415	0.699127	0.762319	0.00578896	0.892119	0.83203	0.141104	0.354482	0.555698	0.000388308	0.757654	0.174296	0.111221	0.0104602	0.667629	0.391903	0.229661	0.0480265	0.978248	0.121667	0.656911	0.776827	0.182665	0.502331	0.866276	0.276827	0.990673	0.115695	0.979672	0.276576	0.151404	0.87535	0.568623	0.555242	0.88993	0.305163	0.0104924	0.777821
ENSEAST00005057068	0.824964	0.299275	0.823407	0.973204	0.293711	0.3509	0.576806	0.0542493	0.0838481	0.315242	0.924407	0.862851	0.310103	0.0450949	0.511559	0.211565	0.140185	0.645959	0.0958086	0.0658183	0.955438	0.453625	0.0454055	0.0497131	0.286647	0.341956	0.332853	0.603406	0.621226	0.259891	0.157965	0.29029	0.186986	0.158197	0.0993179	0.225081	0.89231	0.109048	0.207716	0.206168	0.836946	0.171889	0.156688	0.403862	0.372817	0.171961	0.0968442	0.618084	0.322916
ENSEAST00005054903	0.282431	0.239004	0.208973	0.247482	0.233845	0.526493	0.452352	0.454152	0.0690376	0.0415115	0.188491	0.27674	0.0583913	0.285794	0.00502777	0.201318	0.631384	0.121262	0.0743812	0.555907	0.0315788	0.197373	0.164146	0.0830511	0.0388167	0.0469688	0.219006	0.423098	0.0606462	0.267444	0.021293	0.05249	0.164203	0.0312414	0.133558	0.107626	0.346502	0.426223	0.0431597	0.368042	0.457255	0.0572907	0.314949	0.380739	0.854656	0.216841	0.0609418	0.0581292	0.0898931
ENSEAST00005053167	0.460776	0.112986	0.564818	0.665684	0.105189	0.0010768	0.790389	0.000163071	0.00160967	0.0123279	0.510742	0.649224	0.0010464	0.000220261	0.485242	0.000263474	0.000894903	0.305204	0.0045627	0.000759826	0.731566	0.0218573	0.513666	0.455314	0.386586	0.00937617	0.150227	0.80089	0.474523	0.00079644	0.108427	0.0052748	2.26606e-05	0.0562059	0.00467509	0.0114245	0.774584	0.00039981	0.0980256	0.00075858	0.766629	0.0554122	0.000184214	0.0119553	0.00729578	0.000365996	0.00430514	0.764285	0.0028351
ENSEAST00005075358	0.98783	0.157287	0.909857	0.72504	0.149962	0.0960181	0.417348	0.0184602	0.00529856	0.0425238	0.902736	0.789255	0.0686862	0.0219633	0.196987	0.0497172	0.0150096	0.671647	0.00763417	0.0230329	0.129353	0.304634	0.00756617	0.022452	0.0381348	0.0398863	0.187623	0.447964	0.481954	0.0189548	0.0668371	0.0195828	0.0150005	0.0706152	0.00725877	0.0871099	0.566075	0.00625995	0.0717637	0.0147046	0.522221	0.0835955	0.0207494	0.35367	0.333996	0.0282399	0.0146096	0.0482938	0.0300781
ENSEAST00005048807	0.0671207	0.183921	0.170637	0.237209	0.178947	0.525319	0.383103	0.435277	0.0491045	0.772364	0.153044	0.14123	0.705575	0.473535	0.0117701	0.741691	0.255625	0.059013	0.0459977	0.560271	0.0488549	0.537532	0.0178616	0.00896114	0.00717682	0.756783	0.137939	0.346838	0.0159684	0.559053	0.0122504	0.57667	0.387159	0.0699341	0.0859512	0.965891	0.316066	0.271283	0.00549308	0.265353	0.310833	0.00965811	0.453407	0.501891	0.777695	0.620894	0.0295978	0.0598776	0.669026
ENSEAST00005060005	0.628811	0.574389	0.259995	0.354249	0.576806	0.632068	0.66367	0.799549	0.514751	0.70041	0.496714	0.443627	0.724968	0.692555	0.269368	0.759594	0.980428	0.279918	0.497002	0.891388	0.915241	0.539531	0.0950327	0.0482858	0.326679	0.63115	0.508672	0.621296	0.21797	0.619199	0.179009	0.697463	0.832437	0.323991	0.605957	0.836126	0.367083	0.99933	0.232414	0.873935	0.4179	0.223203	0.856719	0.556612	0.583985	0.804398	0.403863	0.778872	0.60243
ENSEAST00005072510	0.0619733	0.127559	0.010464	0.0204925	0.123293	0.330233	0.0837914	0.173837	0.0230456	0.164789	0.0232782	0.0388389	0.0766885	0.0844184	0.0254862	0.151658	0.365488	0.00419785	0.0289333	0.269244	0.585371	0.217572	0.315515	0.107876	0.160514	0.185699	0.108869	0.077078	0.0126368	0.325331	0.00336619	0.178355	0.135313	0.00760614	0.0732283	0.146367	0.0343528	0.288652	0.00845331	0.267999	0.0538873	0.00310733	0.222551	0.249437	0.434587	0.18906	0.00928182	0.679131	0.208725
ENSEAST00005046962	0.19801	0.0928442	0.254859	0.37482	0.0877621	0.126711	0.606954	0.0322214	0.00297806	0.393182	0.299333	0.307612	0.269793	0.0424605	0.116457	0.191715	0.0188356	0.0950347	0.00418322	0.0579296	0.431438	0.80212	0.0328534	0.0205271	0.0592398	0.386624	0.0867824	0.576998	0.0874018	0.15172	0.0111935	0.25638	0.0726681	0.0322502	0.00912755	0.432188	0.465396	0.0246535	0.00625613	0.0368966	0.452486	0.00356536	0.077378	0.709141	0.406339	0.148916	0.0017746	0.345957	0.277641
ENSEAST00005072715	0.799324	0.257067	0.954738	0.81764	0.245927	0.00490794	0.752473	0.00101941	0.0321316	0.248996	0.981136	0.90945	0.12581	0.00859191	0.933034	0.036183	0.000142993	0.72072	0.0490394	0.00170538	0.835895	0.294145	0.463299	0.542959	0.611198	0.216467	0.318834	0.737021	0.934148	0.020847	0.374354	0.148468	0.0140676	0.271366	0.0291989	0.208042	0.752207	0.000885354	0.292245	0.0053898	0.846749	0.202967	0.00533737	0.15452	0.0181071	0.0214443	0.052915	0.974391	0.108933
ENSEAST00005074481	0.827886	0.248182	0.917072	0.7452	0.237752	0.00648686	0.6354	0.00182405	0.0237746	0.28538	0.947554	0.850668	0.166414	0.0145808	0.873618	0.0652378	0.000590621	0.743266	0.0379061	0.00432666	0.886021	0.411015	0.19136	0.267609	0.334607	0.245389	0.298376	0.624926	0.865148	0.0359632	0.293325	0.171096	0.0201867	0.201515	0.0207953	0.27617	0.66914	0.00105155	0.227881	0.0129669	0.769759	0.159281	0.00551181	0.248918	0.0352851	0.0241825	0.0413513	0.669677	0.141772
ENSEAST00005068642	0.947285	0.18326	0.885581	0.780746	0.173657	0.0214655	0.567545	0.00337961	0.00758917	2.47772e-05	0.932957	0.774535	0.000141345	0.00145325	0.460521	5.27354e-05	0.00653406	0.731911	0.0138148	0.00255348	0.37605	0.00651747	0.357326	0.407485	0.336994	1.52051e-05	0.249889	0.579396	0.743206	8.18546e-06	0.17236	1.5423e-07	4.98154e-05	0.109147	0.010308	0.000339679	0.631408	0.001881	0.192259	0.000936298	0.5581	0.184204	0.00177891	0.0135407	0.0603176	0.000503402	0.0245544	0.340276	1.76329e-07
ENSEAST00005047314	0.661624	0.120074	0.938787	0.888337	0.112882	0.000310761	0.758488	0.000868052	0.00426523	0.0708132	0.792027	0.979604	0.0261437	0.00742597	0.490619	0.0174934	0.00215117	0.594507	0.00670522	0.00535253	0.392635	0.148987	0.112615	0.151475	0.109291	0.0490064	0.157176	0.739445	0.673958	0.010432	0.170656	0.0346917	0.00167298	0.0794139	0.00880978	0.103448	0.769617	0.000232956	0.151036	0.0128076	0.857944	0.0895079	6.81339e-05	0.0922156	0.0117683	0.00104944	0.0123593	0.281985	0.029221
ENSEAST00005039554	0.447408	0.35539	0.667076	0.759558	0.350427	0.417942	0.925788	0.658373	0.182088	0.25852	0.455354	0.664376	0.302845	0.689802	0.0250247	0.588641	0.726617	0.47343	0.163957	0.853044	0.000106	0.697328	0.0233043	0.0268085	0.00098083	0.222644	0.333316	0.913043	0.244012	0.502601	0.134854	0.231736	0.33644	0.133148	0.267606	0.56803	0.902512	0.454138	0.166236	0.663098	0.905512	0.183944	0.331637	0.882468	0.903476	0.316249	0.196257	8.07389e-05	0.314647
ENSEAST00005063853	0.833557	0.158798	0.978201	0.843565	0.149231	0.000232754	0.71603	8.11867e-06	0.00406757	0.0128351	0.939072	0.885851	0.00281971	0.000234304	0.708239	0.000326033	7.42217e-05	0.659317	0.00936691	7.44135e-05	0.693151	0.0292166	0.379849	0.431949	0.377318	0.00854205	0.219784	0.702869	0.818929	0.000138492	0.21635	0.0044604	8.05504e-06	0.109725	0.00552933	0.0141232	0.728199	3.28921e-06	0.196675	0.000393964	0.758055	0.135229	1.79615e-06	0.0148583	0.00376294	4.31487e-05	0.0141167	0.612688	0.00221934
ENSEAST00005044999	0.675388	0.189293	0.798488	0.956649	0.18182	0.242065	0.754593	0.0429248	0.0228735	0.385953	0.910708	0.842549	0.389097	0.0560572	0.368636	0.20074	0.00884923	0.442217	0.0263351	0.0393545	0.553595	0.895633	0.0649748	0.0901778	0.211411	0.394122	0.202597	0.803326	0.354536	0.0994484	0.0918601	0.236886	0.0999433	0.185095	0.0255457	0.415206	0.921504	0.0214697	0.065292	0.0156472	0.900921	0.0750662	0.127083	0.841136	0.588402	0.218264	0.0283268	0.398404	0.253884
ENSEAST00005079430	0.517053	0.110349	0.629891	0.745004	0.102765	0.0136756	0.930305	0.00031523	0.00157003	0.048002	0.649975	0.693695	0.0203654	0.000432144	0.501777	0.00362303	1.95992e-05	0.317376	0.00382607	0.000364074	0.803653	0.12703	0.388722	0.370419	0.418736	0.0456206	0.142646	0.916283	0.425472	0.00185588	0.090458	0.0201745	0.000939311	0.0881631	0.00331086	0.0419462	0.862399	0.000214116	0.0696644	2.01332e-05	0.873973	0.0488067	0.00372419	0.0930775	0.0580765	0.00903202	0.00377823	0.785329	0.0150085
ENSEAST00005070846	0.113547	0.165277	0.346146	0.442665	0.158287	0.119501	0.520658	0.1206	0.0256228	0.679392	0.280885	0.283612	0.484926	0.200777	0.181702	0.390762	0.0360338	0.145817	0.0285721	0.182107	0.264068	0.830344	0.105504	0.0963184	0.0731019	0.626869	0.148034	0.505673	0.130669	0.245532	0.0645375	0.450262	0.148882	0.115364	0.0408862	0.846124	0.525558	0.0553472	0.0290435	0.0725531	0.449053	0.0229608	0.136923	0.957834	0.501216	0.276498	0.0201875	0.287266	0.454974
ENSEAST00005061326	0.853087	0.364158	0.865364	0.935411	0.360268	0.659845	0.589554	0.380104	0.149598	0.715008	0.944359	0.99056	0.820289	0.435696	0.135857	0.790995	0.364916	0.621889	0.1441	0.464103	0.13746	0.667119	1.23596e-05	0.00058305	0.0133487	0.711403	0.341817	0.632618	0.341542	0.625415	0.115607	0.592227	0.501041	0.184741	0.170513	0.882641	0.820694	0.293802	0.124866	0.473129	0.808594	0.151757	0.436225	0.631417	0.868042	0.541725	0.154579	0.0309484	0.710092
ENSEAST00005065886	0.23049	0.231517	0.203838	0.257551	0.226543	0.961792	0.505115	0.413991	0.084797	0.665071	0.323886	0.213907	0.723864	0.318688	0.0631337	0.603243	0.233891	0.0831523	0.0805421	0.400615	0.387695	0.682194	0.120089	0.0738321	0.190901	0.732297	0.193702	0.437795	0.0327604	0.480007	0.0213616	0.521737	0.450145	0.160357	0.121329	0.728802	0.332666	0.333054	0.0155282	0.163398	0.417861	0.0334632	0.692558	0.588363	0.536354	0.809346	0.0558869	0.397042	0.608015
ENSEAST00005038492	3.94104e-06	0.293517	0.00100853	0.001023	0.288528	0.549703	0.000956581	0.783578	0.177742	0.825529	7.839e-05	0.000138606	0.522079	0.714986	0.0202869	0.762972	0.739738	0.000275669	0.186565	0.998216	0.272957	0.97986	0.673605	0.333534	0.165689	0.808984	0.212856	0.000846132	0.00148437	0.87925	0.0342116	0.753551	0.547444	0.079149	0.305856	0.981939	0.00211735	0.745583	0.0225493	0.636276	0.00163661	0.0157495	0.685714	0.962418	0.949426	0.756668	0.0904394	0.599622	0.786164
ENSEAST00005062278	0.161734	0.0949286	0.247298	0.339613	0.0900477	0.237562	0.588796	0.14344	0.00285409	0.136217	0.223388	0.265411	0.136384	0.124051	0.00390934	0.188789	0.105009	0.0792656	0.00342855	0.20596	0.0185919	0.624225	0.0111386	0.0053045	0.00246278	0.133798	0.0815139	0.545072	0.0269155	0.131634	0.00164708	0.0819835	0.0680988	0.0119787	0.0115316	0.279233	0.472179	0.0762907	0.00135691	0.0688274	0.521826	0.00300942	0.124823	0.750347	0.760847	0.15498	0.00209799	0.0214534	0.121435
ENSEAST00005068980	0.191885	0.109799	0.465939	0.600625	0.10423	0.0396343	0.73414	0.0897471	0.00849562	0.251013	0.305853	0.450007	0.161865	0.1539	0.0612614	0.218331	0.0702282	0.222366	0.00853922	0.181956	0.0291553	0.65015	0.0154016	0.0167317	0.00166951	0.201559	0.105714	0.731571	0.161367	0.143796	0.040763	0.152104	0.0534941	0.0368727	0.0239445	0.46238	0.733526	0.0357643	0.0298624	0.109461	0.654952	0.0198051	0.0353299	0.619152	0.291168	0.0712171	0.0101577	0.0248668	0.175705
ENSEAST00005046306	0.305434	0.244194	0.758139	0.894826	0.236336	0.104005	0.974934	0.208929	0.0512156	0.495011	0.545423	0.65523	0.419407	0.351287	0.142966	0.442566	0.0996227	0.43394	0.0543358	0.312973	0.0248534	0.928541	0.0253387	0.0458601	0.00832072	0.41939	0.231074	0.966357	0.291774	0.242909	0.13124	0.317678	0.153061	0.140394	0.0663791	0.80845	0.977148	0.0772821	0.0852058	0.15887	0.918831	0.0856654	0.113014	0.96632	0.53265	0.208663	0.0600742	0.0210381	0.349211
ENSEAST00005039600	0.979027	0.144188	0.944927	0.786077	0.136181	0.0644269	0.488782	0.00153754	0.00332166	0.0271781	0.859982	0.818734	0.0361076	0.00124128	0.44101	0.00848215	0.00043604	0.634493	0.00598346	0.000763997	0.532206	0.169914	0.112329	0.156855	0.261599	0.0290374	0.188967	0.52116	0.583399	0.00203288	0.0978013	0.0102937	0.00335612	0.111693	0.00398119	0.0306147	0.641359	0.000541974	0.0943783	0.000211048	0.579307	0.0975393	0.0102408	0.175279	0.185914	0.0154418	0.0106175	0.371227	0.0116598
ENSEAST00005067977	0.82013	0.214434	0.515848	0.625235	0.207757	0.241387	0.998044	0.0784579	0.0271035	0.00321318	0.597436	0.763848	0.00640181	0.0271062	0.114715	0.0236106	0.238307	0.349037	0.0367485	0.0981738	0.32951	0.0225952	0.16183	0.111112	0.157294	0.00502407	0.243875	0.969473	0.310644	0.0607054	0.0469658	0.00668794	0.0320989	0.0339411	0.0515468	0.00456945	0.760414	0.121896	0.0972624	0.128966	0.912378	0.0924101	0.0747428	0.0586035	0.301603	0.0329363	0.0361141	0.255151	0.0133536
ENSEAST00005078754	0.0281265	0.308679	0.0198336	0.0409442	0.305771	0.900206	0.118308	0.716068	0.142813	0.822856	0.0371712	0.0294386	0.987921	0.678762	0.00738111	0.878198	0.707219	0.00934778	0.149303	0.922527	0.253366	0.413439	0.0335121	0.00490129	0.0225641	0.803649	0.21743	0.101574	0.00219505	0.84534	0.0072213	0.933627	0.800396	0.0506628	0.220363	0.71528	0.0558117	0.707028	0.00568636	0.759505	0.0576646	0.00626649	0.840604	0.410853	0.608533	0.988413	0.069312	0.252756	0.821463
ENSEAST00005058289	0.036471	0.170065	0.0243372	0.0404467	0.165567	0.231506	0.0879834	0.328458	0.0444755	0.199803	0.014213	0.0483904	0.0914808	0.256251	0.00736495	0.274566	0.587439	0.0135894	0.0515827	0.542883	0.149726	0.284841	0.195736	0.0633828	0.0266745	0.189091	0.139151	0.0886353	0.0187012	0.455106	0.0104719	0.2126	0.176393	0.00687193	0.117961	0.28551	0.0629908	0.389353	0.0187551	0.509803	0.0685187	0.00817156	0.206983	0.332384	0.414223	0.178554	0.0246379	0.225077	0.255415
ENSEAST00005045431	0.312736	0.17595	0.280304	0.315934	0.168476	0.369471	0.499285	0.0783326	0.0301319	0.188533	0.394339	0.30127	0.163566	0.0387553	0.30877	0.0825656	0.0316988	0.119025	0.0365851	0.0568438	0.920596	0.424197	0.644811	0.49887	0.666845	0.223014	0.183375	0.454892	0.147045	0.0708233	0.0595699	0.128502	0.0798221	0.166454	0.0467531	0.156442	0.39209	0.0756412	0.0458417	0.00895733	0.482915	0.0534443	0.220603	0.451433	0.604437	0.254527	0.0248824	0.953547	0.1289
ENSEAST00005043891	0.217203	0.208802	0.30863	0.333428	0.20053	0.339718	0.438979	0.127505	0.0499975	0.337127	0.359782	0.264971	0.276436	0.0990875	0.347157	0.158719	0.0331445	0.130364	0.0569877	0.10455	0.785842	0.667833	0.712809	0.590523	0.639114	0.361212	0.208589	0.4033	0.156044	0.106253	0.0978002	0.222259	0.118086	0.237216	0.0685604	0.339408	0.404665	0.0896828	0.0604111	0.013878	0.452794	0.0702019	0.260717	0.665007	0.660145	0.341549	0.041513	0.979654	0.213779
ENSEAST00005042936	0.926419	0.184873	0.952269	0.847761	0.178263	0.250534	0.452335	0.0302055	0.0169455	0.131463	0.893017	0.840698	0.179531	0.0262521	0.252208	0.113213	0.0379591	0.610824	0.0194093	0.0326534	0.40158	0.456738	0.00667035	0.0146768	0.0916677	0.142638	0.213894	0.493207	0.451814	0.0787805	0.064258	0.0892054	0.0651104	0.0987157	0.0229227	0.14556	0.705683	0.0263364	0.0813757	0.0451357	0.633245	0.0878648	0.0772742	0.486915	0.483966	0.0952722	0.0276204	0.174878	0.118058
ENSEAST00005068219	0.000830666	0.272537	4.43583e-05	0.000296921	0.270051	0.78412	0.00267137	0.73145	0.203024	0.811207	0.000425423	0.000265615	0.835178	0.649479	0.0327805	0.994975	0.826903	6.74387e-05	0.200825	0.96184	0.682812	0.706825	0.396241	0.134494	0.181794	0.794162	0.190633	0.00216665	0.00100797	0.794953	0.0217723	0.866413	0.789265	0.0724407	0.35297	0.818191	0.000475728	0.847497	0.0189576	0.849998	0.00036911	0.00883121	0.849491	0.769304	0.946526	0.957189	0.0927195	0.868586	0.818444
ENSEAST00005051811	0.50525	0.307203	0.732664	0.755956	0.298502	0.400656	0.915709	0.372317	0.0866959	0.0406341	0.601764	0.65253	0.0862445	0.291164	0.0868805	0.145501	0.241485	0.42156	0.0926723	0.361736	0.020147	0.317212	0.348356	0.346855	0.145684	0.040771	0.313206	0.871909	0.252991	0.0783603	0.126827	0.026676	0.0965814	0.1884	0.112928	0.141585	0.921593	0.199887	0.123425	0.0882553	0.963114	0.192903	0.247376	0.528487	0.883971	0.211349	0.108004	0.060352	0.0414632
ENSEAST00005060496	0.249889	0.0610568	0.358837	0.445847	0.0563849	0.0771733	0.678693	0.0299792	0.000287568	0.0191401	0.314347	0.38341	0.0156403	0.0197909	0.0418194	0.022042	0.0191522	0.126027	0.000450319	0.0431263	0.0889358	0.192828	0.107233	0.0798847	0.0468347	0.0183399	0.0668418	0.644208	0.0920487	0.0123619	0.00825886	0.00708387	0.00490003	0.0189646	0.00336771	0.0545503	0.597618	0.0119957	0.00760697	0.00522298	0.662574	0.00848141	0.0248493	0.25685	0.334164	0.0288423	0.000578027	0.117974	0.0113614
ENSEAST00005053503	0.0229265	0.141608	0.0143855	0.0278483	0.134783	0.259715	0.0949649	0.121648	0.00798563	0.3668	0.0265009	0.0258327	0.209945	0.0835506	0.0221311	0.226927	0.130942	0.00150174	0.0117508	0.191967	0.486991	0.638982	0.166245	0.0526608	0.0949634	0.386786	0.118673	0.0833812	0.00346764	0.293515	0.000201972	0.29081	0.13128	0.0108437	0.028342	0.376548	0.0475697	0.140964	0.00021425	0.111731	0.0575414	1.37323e-05	0.205227	0.62084	0.56744	0.257892	0.00162818	0.572812	0.322564
ENSEAST00005065090	0.761039	0.115736	0.947046	0.931508	0.108327	0.0458271	0.68844	0.00555446	0.00220811	0.0113352	0.918416	0.984429	0.0154972	0.0047526	0.310053	0.00544252	0.000871901	0.515737	0.00365689	0.00413358	0.273515	0.13508	0.185739	0.228346	0.207766	0.0107238	0.15064	0.720719	0.458402	0.000523704	0.0872773	0.00256347	0.00114465	0.100724	0.00398248	0.0259265	0.765559	0.000807912	0.0761066	5.11933e-05	0.704738	0.0841016	0.00850227	0.163085	0.19744	0.0118558	0.00792448	0.249313	0.00309515
ENSEAST00005065961	0.624073	0.122946	0.701252	0.902128	0.116237	0.0115608	0.849717	0.00110465	0.00298148	0.159078	0.715959	0.859294	0.0823889	0.00504326	0.397722	0.0452101	0.00372732	0.415596	0.00569599	0.0054931	0.613933	0.295903	0.0461101	0.0545614	0.10706	0.139769	0.14765	0.850587	0.470787	0.0398937	0.0793187	0.0968877	0.0113844	0.0492767	0.00607772	0.160304	0.988309	0.00159519	0.0723129	0.0206175	0.956915	0.0388306	0.00358967	0.200953	0.0539129	0.0123739	0.00591013	0.398019	0.0942078
ENSEAST00005072378	0.329432	0.28369	0.0883773	0.144659	0.280502	0.921233	0.410587	0.354293	0.108033	0.578762	0.229917	0.204711	0.540041	0.220841	0.0653038	0.551084	0.528881	0.0617847	0.118811	0.421517	0.788218	0.848552	0.0800575	0.0230232	0.182788	0.657958	0.24325	0.367731	0.0458424	0.720019	0.0140951	0.575927	0.50518	0.0579441	0.167046	0.489617	0.179746	0.507239	0.0268631	0.485675	0.248588	0.0267884	0.625605	0.903087	0.911787	0.627805	0.0651019	0.625145	0.673438
ENSEAST00005074920	0.000314652	0.334818	0.000382683	0.000380515	0.33257	0.940275	0.00208835	0.863496	0.277555	0.93894	0.000200032	0.0001017	0.749824	0.974252	0.00233285	0.938662	0.879755	0.000192529	0.264767	0.67495	0.178753	0.743381	0.482416	0.191708	0.115984	0.960914	0.232467	0.00132309	3.43486e-05	0.815374	0.0218081	0.905497	0.859486	0.0947712	0.453014	0.887114	0.00115837	0.899306	0.0200047	0.928501	0.0023177	0.0222459	0.91619	0.625864	0.527069	0.889916	0.148798	0.417491	0.999417
ENSEAST00005049429	0.702749	0.33196	0.986431	0.834647	0.32554	0.347742	0.614564	0.38443	0.0992591	0.31249	0.859704	0.996087	0.409232	0.467011	0.0690758	0.518056	0.30693	0.681407	0.0985889	0.487328	0.00152162	0.954652	0.00132573	0.00808324	0.00115383	0.277324	0.320053	0.643783	0.35656	0.317785	0.129134	0.224034	0.245923	0.148492	0.118116	0.617497	0.683526	0.196513	0.125846	0.319791	0.688693	0.167468	0.231976	0.913212	0.922202	0.280656	0.125221	3.88906e-05	0.29969
ENSEAST00005050416	0.260415	0.147596	0.586554	0.711361	0.139311	0.000597576	0.72882	0.00959931	0.00851758	0.207271	0.417022	0.567117	0.073977	0.0369378	0.418263	0.0604904	0.00572096	0.321716	0.0139779	0.0308809	0.391014	0.325843	0.241376	0.24507	0.129343	0.157104	0.165972	0.754048	0.430759	0.0408079	0.147571	0.116622	0.0098998	0.0810112	0.0157046	0.284494	0.805061	0.00356816	0.100149	0.024149	0.678033	0.0523647	0.00271098	0.209548	0.0266036	0.0137712	0.0128898	0.401823	0.0966668
ENSEAST00005043730	0.71905	0.163482	0.923264	0.958735	0.153833	0.00293585	0.846262	9.58413e-05	0.00725125	0.0545781	0.888208	0.972942	0.020799	0.000742735	0.807769	0.00279428	9.9631e-07	0.5649	0.0137012	0.000114849	0.929154	0.0984527	0.513516	0.553807	0.553477	0.0459987	0.218459	0.841833	0.744001	0.00099828	0.229245	0.0236072	0.000660177	0.166923	0.00878731	0.0466897	0.855279	3.99258e-05	0.184051	7.09968e-05	0.886928	0.130835	0.000944996	0.0554886	0.0161866	0.00379295	0.0172354	0.883076	0.0143018
ENSEAST00005042322	0.122977	0.461789	0.24732	0.291008	0.460032	0.93156	0.385896	0.799117	0.334972	0.814451	0.151969	0.205565	0.842189	0.793607	0.00276772	0.787497	0.854566	0.171341	0.311544	0.59167	0.000182685	0.581521	0.0380937	0.0218085	0.001125	0.777416	0.364773	0.363804	0.0463013	0.89453	0.0865343	0.745431	0.842598	0.151827	0.450645	0.773417	0.367655	0.953889	0.0878485	0.93692	0.369806	0.122566	0.892939	0.419811	0.459768	0.934607	0.271386	0.00168388	0.896275
ENSEAST00005048276	0.484256	0.0478904	0.561552	0.70371	0.0439189	0.0321101	0.969413	0.000747324	0.000269896	0.0595897	0.597859	0.652919	0.0339895	0.000857808	0.299346	0.0108704	0.000212875	0.259205	0.000400951	0.00127285	0.576768	0.211035	0.148367	0.140486	0.205056	0.0582025	0.0633234	0.942717	0.292004	0.00567645	0.0445786	0.0255597	0.00240994	0.0552112	0.00216078	0.0621471	0.839127	0.00038926	0.0358854	0.000310644	0.863747	0.0243688	0.00644367	0.180021	0.123602	0.0150816	0.000926815	0.497075	0.0250622
ENSEAST00005063647	0.53362	0.47744	0.960881	0.978258	0.468762	0.688631	0.949308	0.580049	0.258455	0.569404	0.866377	0.745843	0.706691	0.613326	0.333691	0.591676	0.194256	0.602682	0.252156	0.512178	0.132578	0.728557	0.41379	0.499594	0.344804	0.564014	0.463519	0.996542	0.383909	0.286503	0.330608	0.389835	0.394373	0.584896	0.253811	0.827423	0.901125	0.286419	0.233523	0.1242	0.864333	0.352002	0.590657	0.613523	0.678544	0.719473	0.277243	0.211716	0.42459
ENSEAST00005056425	0.0428694	0.232808	0.0334103	0.0596457	0.2281	0.785826	0.184368	0.558787	0.0544516	0.636302	0.0508869	0.0457064	0.58967	0.461995	0.000181453	0.739106	0.530917	0.00890211	0.0599663	0.713883	0.0773046	0.761262	0.0184776	0.00192676	0.00640772	0.666453	0.167578	0.155477	0.000547934	0.736798	0.000375435	0.547003	0.478192	0.0190128	0.102578	0.814879	0.0954336	0.495379	0.000462513	0.451661	0.122398	0.00152459	0.624019	0.643787	0.630766	0.696477	0.0237262	0.0917545	0.674054
ENSEAST00005042739	0.66166	0.111904	0.632238	0.753499	0.105469	0.131813	0.88996	0.0232161	0.00153596	0.00236301	0.66665	0.753844	0.00684794	0.00837753	0.0886817	0.00847672	0.026965	0.312589	0.00289642	0.0237924	0.153818	0.0842089	0.0966112	0.0884829	0.0964066	0.00323359	0.133113	0.937074	0.228253	0.00544555	0.0202119	0.000836848	0.00414911	0.0305776	0.00477929	0.00908754	0.933084	0.0143497	0.0281924	0.00531122	0.933145	0.0377674	0.027698	0.151044	0.351857	0.0197622	0.00407322	0.133539	0.00247258
ENSEAST00005046887	0.12836	0.512649	0.0185596	0.0310585	0.515201	0.580159	0.10245	0.961174	0.523057	0.545014	0.0728792	0.0515594	0.702595	0.884826	0.115978	0.627994	0.755469	0.0335124	0.502024	0.807254	0.942648	0.46974	0.275563	0.0995526	0.339978	0.484617	0.406767	0.0893484	0.0336318	0.423867	0.0934567	0.533999	0.712484	0.230001	0.686175	0.656686	0.0307239	0.744764	0.118221	0.714577	0.0406152	0.0999187	0.674441	0.488793	0.505769	0.622789	0.339149	0.993886	0.458253
ENSEAST00005053976	0.958724	0.155565	0.715119	0.876495	0.148504	0.140685	0.742617	0.00273075	0.00909919	0.0627461	0.93598	0.954057	0.0576635	0.000628806	0.485899	0.0168748	0.00811581	0.44123	0.0142747	0.00183983	0.945308	0.151049	0.178531	0.167879	0.438209	0.0765789	0.195361	0.779048	0.486541	0.0219531	0.079381	0.044163	0.0179222	0.0960161	0.0135987	0.0316309	0.991713	0.00936386	0.0948836	0.00725126	0.913236	0.0792506	0.0346735	0.137739	0.187897	0.0383819	0.0147064	0.805376	0.0466929
ENSEAST00005052157	0.865929	0.406245	0.636891	0.795948	0.402905	0.965923	0.81674	0.331773	0.223859	0.988074	0.92523	0.804647	0.955607	0.311972	0.389466	0.795199	0.295964	0.472982	0.218958	0.32934	0.941657	0.591801	0.042788	0.0446392	0.306924	0.949625	0.387971	0.87803	0.344885	0.715693	0.156567	0.864927	0.658533	0.332951	0.242329	0.899409	0.861147	0.360932	0.160666	0.379133	0.921671	0.181071	0.677554	0.628018	0.78379	0.815243	0.198453	0.60571	0.943383
ENSEAST00005075808	0.386013	0.0913236	0.503539	0.617909	0.0845831	0.00208895	0.758078	0.000110122	0.000713293	0.0411047	0.474714	0.576194	0.00847974	0.000337987	0.445187	0.00232642	0.000182785	0.248871	0.00232501	0.000671379	0.747481	0.0794366	0.38258	0.335989	0.323627	0.0345119	0.117762	0.76182	0.387946	0.00269609	0.0799745	0.0185704	0.000260346	0.0501663	0.0026677	0.0381703	0.722676	0.000192941	0.0630256	0.000502968	0.700541	0.0326637	0.000575015	0.0468912	0.0168588	0.00221398	0.00185044	0.748472	0.0128338
ENSEAST00005048139	0.239652	0.0832248	0.297933	0.390309	0.077821	0.0221058	0.510462	0.00245101	0.00285472	0.175744	0.327545	0.35281	0.0638821	0.00354095	0.439202	0.0254922	0.00160613	0.133871	0.00574447	0.00540934	0.999277	0.251245	0.436973	0.33998	0.415718	0.168068	0.0938967	0.506231	0.253143	0.0291573	0.0712378	0.106309	0.0101812	0.0620517	0.0079841	0.140111	0.456682	0.004724	0.0462796	0.00400444	0.435583	0.0227567	0.0145708	0.16235	0.0656581	0.0337748	0.00283864	0.98276	0.0869614
ENSEAST00005039177	0.261548	0.0823627	0.414197	0.523001	0.0759497	0.00326517	0.65695	0.000834427	0.000283754	0.0646645	0.365688	0.452	0.0177237	0.00210579	0.295077	0.00853688	0.000392211	0.176584	0.00111723	0.00340718	0.524917	0.156765	0.264029	0.222815	0.189483	0.0539582	0.0993711	0.655968	0.260361	0.00652778	0.0449044	0.028769	0.000833969	0.0346899	0.00175212	0.0781537	0.631715	0.000405582	0.0307091	0.000982329	0.601091	0.0145473	0.00148617	0.110242	0.040539	0.0057436	0.000659713	0.547085	0.0233602
ENSEAST00005051185	0.000461218	0.26886	0.000237952	0.00102739	0.264199	0.46877	0.00357697	0.508421	0.121875	0.989401	0.000514695	0.000620951	0.615842	0.471256	0.0434276	0.755913	0.587784	0.00010347	0.141284	0.735654	0.657339	0.911331	0.412534	0.152241	0.163806	0.992899	0.194376	0.00337674	0.0024976	0.957133	0.0170946	0.936038	0.543397	0.040822	0.217452	0.983316	0.00152029	0.604768	0.0118652	0.633477	0.000802022	0.00389448	0.571994	0.986374	0.734995	0.682673	0.0499779	0.859214	0.959911
ENSEAST00005064733	0.000215301	0.187005	2.16071e-05	0.000169951	0.183472	0.512615	0.00158431	0.520917	0.103053	0.805966	6.12758e-05	0.000140863	0.467232	0.435095	0.0229379	0.642587	0.624516	1.94716e-06	0.106854	0.735555	0.566573	0.902384	0.473104	0.173221	0.165128	0.813203	0.129937	0.0013611	0.000709049	0.860405	0.01213	0.757866	0.478022	0.0349047	0.220005	0.826549	0.000462747	0.617348	0.0101448	0.592474	0.000427249	0.00340969	0.56589	0.861253	0.766486	0.632208	0.0405888	0.811398	0.792795
ENSEAST00005083706	0.00188962	0.522514	9.05236e-05	1.01623e-05	0.521947	0.769809	2.06537e-05	0.78929	0.582452	0.691988	0.000654048	3.57616e-05	0.993809	0.973754	0.129841	0.820753	0.763713	0.00100059	0.572009	0.659079	0.974595	0.729688	0.773124	0.730043	0.728224	0.648454	0.40591	7.54602e-06	0.00821911	0.587806	0.141585	0.688905	0.863798	0.305512	0.786059	0.74462	3.23441e-06	0.665507	0.129346	0.902491	3.01285e-05	0.106525	0.664446	0.728463	0.650046	0.635651	0.362169	0.590362	0.669801
ENSEAST00005038868	2.79288e-06	0.404547	0.000246973	0.000181277	0.401703	0.755453	2.31386e-05	0.996685	0.386256	0.683221	3.23324e-05	1.20532e-05	0.91332	0.956401	0.0890347	0.881897	0.981845	0.000598133	0.382908	0.776152	0.666156	0.669972	0.910669	0.495402	0.361938	0.69644	0.299917	2.73344e-05	0.00633043	0.712923	0.10566	0.744949	0.909224	0.191761	0.570057	0.634451	0.000170169	0.962587	0.0776173	0.972639	2.08833e-05	0.0486793	0.980651	0.742906	0.969882	0.905297	0.220904	0.951035	0.738754
ENSEAST00005057858	0.59345	0.174602	0.842506	0.931769	0.165669	0.0206426	0.926159	0.0352803	0.00939559	0.00177252	0.655263	0.85796	0.00156128	0.0332469	0.193343	0.00703899	0.0380709	0.495271	0.0149442	0.05025	0.0743416	0.0393146	0.266064	0.282973	0.106231	0.000842355	0.210322	0.930272	0.45392	0.00337668	0.115939	0.000503271	0.00144671	0.0670317	0.0170735	0.0173335	0.903413	0.0136738	0.118398	0.0149854	0.869511	0.114625	0.00638468	0.0669562	0.118375	0.0039597	0.0221884	0.101824	0.000780766
ENSEAST00005081052	0.224064	0.0709763	0.321025	0.440585	0.0655235	0.00480246	0.600037	0.0010819	0.000161257	0.104273	0.297277	0.388963	0.0310288	0.00284957	0.228536	0.0197926	0.0018085	0.132726	0.000721146	0.00622639	0.529638	0.211736	0.14934	0.110961	0.116549	0.0896963	0.0813691	0.599946	0.2019	0.0210816	0.0266567	0.0557098	0.00284257	0.0184032	0.00169942	0.115775	0.537238	0.00118438	0.0189388	0.00591868	0.499097	0.00625055	0.00229698	0.144959	0.045487	0.00854589	0.000250726	0.496343	0.0504829
ENSEAST00005076911	0.555456	0.421686	0.947466	0.809804	0.413628	0.0479522	0.829415	0.269238	0.170554	0.505025	0.731639	0.999924	0.373245	0.484531	0.362236	0.491379	0.268174	0.814196	0.183787	0.444116	0.0545868	0.775943	0.0646191	0.114325	0.0199014	0.395397	0.426602	0.795688	0.716777	0.362728	0.405965	0.387315	0.203141	0.231388	0.194001	0.801013	0.723648	0.150508	0.354468	0.447841	0.88772	0.287988	0.0838661	0.682622	0.226573	0.137788	0.211636	0.0336553	0.399384
ENSEAST00005038409	0.621787	0.172165	0.946087	0.927609	0.16392	0.134806	0.712659	0.052322	0.0126364	0.141769	0.893451	0.897204	0.171266	0.0690167	0.238517	0.104854	0.00735026	0.507692	0.0152754	0.0499701	0.140631	0.616085	0.0825852	0.128179	0.109046	0.133093	0.189915	0.754832	0.360462	0.027656	0.0941364	0.0635946	0.0341463	0.155604	0.014951	0.25093	0.769375	0.0111389	0.0642085	0.00504965	0.746032	0.0876085	0.0637323	0.65879	0.524266	0.107647	0.0223781	0.121485	0.0745675
ENSEAST00005051664	0.143289	0.326452	0.0239535	0.0426235	0.325031	0.866011	0.153067	0.591683	0.234424	0.919646	0.0970525	0.0658395	0.925866	0.441535	0.104208	0.913447	0.733775	0.0225104	0.229925	0.691266	0.920298	0.746783	0.22683	0.0794206	0.331703	0.837802	0.261918	0.131575	0.0251282	0.885232	0.035019	0.943465	0.841037	0.131761	0.347801	0.933138	0.0494709	0.786548	0.0457931	0.736223	0.0706608	0.037707	0.950753	0.765612	0.736766	0.985639	0.133847	0.994795	0.864338
ENSEAST00005069251	0.0810492	0.216892	0.136099	0.181308	0.210322	0.29112	0.237389	0.159142	0.077718	0.996417	0.172782	0.127847	0.69641	0.196867	0.369121	0.497276	0.0776873	0.0623231	0.0841202	0.205304	0.948467	0.770216	0.41366	0.288499	0.422953	0.998451	0.191373	0.225969	0.109322	0.454549	0.09294	0.792577	0.312178	0.192957	0.113329	0.944234	0.202817	0.155292	0.0506233	0.133096	0.171077	0.0319669	0.324035	0.9701	0.557961	0.517862	0.0473489	0.891995	0.762516
ENSEAST00005082371	0.0159671	0.0696706	0.0216246	0.0365411	0.0652943	0.110709	0.0801396	0.0653313	0.00285133	0.214282	0.0229207	0.0292792	0.0826073	0.046066	0.0485714	0.0995045	0.0691398	0.00276094	0.00458132	0.115961	0.488675	0.372917	0.347575	0.160835	0.148958	0.214585	0.0582977	0.074665	0.0115805	0.141588	0.00337007	0.155591	0.0481096	0.0105885	0.0171269	0.233013	0.0591275	0.0756211	0.00181372	0.0518695	0.0635854	0.00032225	0.0924891	0.344531	0.297235	0.123482	0.000559233	0.663984	0.159941
ENSEAST00005059734	0.842973	0.139874	0.894341	0.947416	0.131421	0.00072314	0.751616	5.87131e-07	0.00268983	0.0126391	0.86675	0.935976	0.00240297	3.24382e-05	0.612441	0.000457465	0.000744666	0.577417	0.00651207	7.69534e-05	0.76232	0.0223971	0.263499	0.28234	0.307932	0.00931337	0.19509	0.739668	0.736234	0.00102195	0.15416	0.00605119	4.78579e-05	0.069546	0.00510393	0.0100008	0.831457	5.15704e-05	0.160613	0.00248193	0.84834	0.0970385	4.19604e-06	0.0104508	0.00339293	2.35079e-05	0.00932858	0.611432	0.00390328
ENSEAST00005075820	0.655793	0.183258	0.681346	0.883968	0.176567	0.0462175	0.861549	0.020315	0.0265419	0.357205	0.686531	0.867199	0.22302	0.0454991	0.379286	0.183903	0.055194	0.465755	0.0292995	0.0543792	0.599474	0.502106	0.0190441	0.0232764	0.0678557	0.321847	0.207134	0.85532	0.495239	0.193045	0.114007	0.274441	0.0787403	0.0831813	0.0461667	0.361208	0.975236	0.0274404	0.125655	0.155005	0.896453	0.0659123	0.0275575	0.364319	0.110603	0.0549685	0.0329909	0.330737	0.283364
ENSEAST00005059814	0.0736179	0.286105	0.015457	0.0136871	0.281039	0.777847	0.0423599	0.519625	0.160714	0.21312	0.0323179	0.0278824	0.151826	0.272868	0.0774467	0.252326	0.650552	0.0101893	0.172757	0.557438	0.758462	0.261807	0.965014	0.612597	0.622833	0.259148	0.252579	0.0355123	0.0243876	0.442211	0.0444523	0.247861	0.320374	0.104684	0.275435	0.188005	0.0218847	0.652533	0.0612881	0.358496	0.0508929	0.0592727	0.624055	0.370474	0.866048	0.51232	0.100918	0.915269	0.275151
ENSEAST00005043916	0.0897859	0.519907	0.19423	0.214576	0.51332	0.0869238	0.116409	0.352607	0.408455	0.889073	0.112979	0.181978	0.56456	0.506688	0.865778	0.61779	0.461182	0.213208	0.444841	0.557441	0.707261	0.71981	0.857542	0.920478	0.707849	0.986952	0.497866	0.145191	0.509876	0.79787	0.583832	0.962928	0.455192	0.380349	0.50719	0.949455	0.19136	0.44697	0.492795	0.718586	0.101932	0.276387	0.270336	0.434486	0.080424	0.376509	0.340044	0.555735	0.923727
ENSEAST00005055173	0.0360238	0.287042	0.0850138	0.110444	0.283638	0.992269	0.205124	0.941183	0.160555	0.894573	0.0719929	0.0603824	0.892268	0.892454	0.000881982	0.921262	0.724696	0.0327486	0.144848	0.90782	0.0156169	0.426075	0.0489919	0.018698	0.00857489	0.900097	0.204752	0.175049	0.00293845	0.933424	0.0155777	0.754452	0.723359	0.101863	0.248949	0.79344	0.159935	0.712875	0.0105716	0.61756	0.179766	0.0238597	0.895194	0.311435	0.359156	0.988237	0.0995835	0.0395279	0.892445
ENSEAST00005070879	0.519917	0.193584	0.779241	0.948641	0.184999	0.000740349	0.97895	0.00758552	0.0216742	0.239444	0.626222	0.861944	0.0934432	0.035541	0.559992	0.0810486	0.0189554	0.530403	0.0296094	0.0313735	0.541567	0.281713	0.135882	0.157919	0.118744	0.183605	0.228217	0.941956	0.668205	0.0778304	0.219671	0.161971	0.0201274	0.10055	0.0343564	0.280995	0.968525	0.006766	0.194949	0.0804101	0.886409	0.0997794	0.00205148	0.156903	0.0106026	0.00953199	0.0334513	0.404652	0.140717
ENSEAST00005076723	0.979356	0.161701	0.810508	0.968551	0.156203	0.428007	0.616545	0.0375618	0.0288743	0.167561	0.937956	0.999857	0.225328	0.0203384	0.383132	0.104087	0.0297359	0.501539	0.0292509	0.0245461	0.815392	0.479982	0.095481	0.106546	0.364651	0.201797	0.187856	0.675801	0.41338	0.07609	0.0901236	0.117781	0.0911607	0.178635	0.0391494	0.132698	0.903634	0.0420367	0.0999089	0.0221151	0.780646	0.116342	0.159808	0.51293	0.624773	0.185672	0.038096	0.565303	0.14053
ENSEAST00005048476	0.626166	0.0799691	0.635151	0.785057	0.0738376	0.00964717	0.925273	6.60092e-05	9.81296e-05	0.00745544	0.650983	0.789965	0.00254427	2.26084e-05	0.278308	0.000789716	0.000821581	0.325696	0.000457534	0.000353321	0.499148	0.0464112	0.138123	0.128914	0.165746	0.00682226	0.110322	0.940109	0.375523	0.000991875	0.0380219	0.00257934	6.21801e-05	0.0283023	0.00100403	0.00850933	0.932686	0.000122357	0.0438076	0.000593695	0.972597	0.0267755	0.000471541	0.0416528	0.0445657	0.00071178	0.000805242	0.401974	0.00266223
ENSEAST00005063258	0.0179042	0.0928912	0.0961414	0.135695	0.0874681	0.0658224	0.182754	0.117335	0.00454421	0.268643	0.0493247	0.077044	0.131987	0.14049	0.0257477	0.188026	0.0779943	0.0225373	0.00623501	0.21366	0.0909803	0.606224	0.147615	0.0795458	0.0217453	0.235219	0.0764819	0.177881	0.0234893	0.159261	0.00877248	0.170668	0.0563379	0.0160899	0.0187861	0.433574	0.195355	0.0666435	0.00348676	0.076632	0.171124	0.00157653	0.074748	0.585821	0.359666	0.123343	0.00209716	0.17349	0.184877
ENSEAST00005052634	0.00113068	0.228339	0.00123081	0.00277851	0.223949	0.553489	0.00750277	0.480326	0.12693	0.889739	0.00299338	0.00134374	0.736149	0.446267	0.0795799	0.771324	0.450968	0.000330013	0.131675	0.646662	0.811523	0.751336	0.492519	0.217027	0.269224	0.880219	0.165895	0.00643747	0.00383233	0.899864	0.026026	0.992726	0.565082	0.0861138	0.2265	0.912962	0.0038028	0.541093	0.0153257	0.48679	0.00268746	0.00671078	0.634736	0.864342	0.853282	0.789115	0.0542785	0.973084	0.994672
ENSEAST00005066292	0.291886	0.128962	0.504592	0.570972	0.121554	0.0889394	0.734737	0.071071	0.00498271	0.0214348	0.399547	0.467988	0.0217518	0.0574455	0.0774794	0.0327569	0.0337112	0.214803	0.00738108	0.0843804	0.059835	0.204249	0.23113	0.207732	0.0877946	0.0189445	0.138075	0.704677	0.160722	0.0137331	0.0366114	0.00811391	0.00959388	0.0534049	0.0120861	0.0743982	0.729258	0.025671	0.0289224	0.00854206	0.788763	0.0379926	0.0421621	0.286926	0.383686	0.0453847	0.00803319	0.113484	0.0115834
ENSEAST00005065904	0.975704	0.28105	0.959292	0.905781	0.270341	0.2239	0.695117	0.0288607	0.054202	0.0468444	0.84499	0.925214	0.0687985	0.0141898	0.769553	0.0156108	0.00645527	0.671538	0.0680322	0.00936472	0.967717	0.163836	0.766818	0.80499	0.936768	0.0581999	0.347197	0.737412	0.70367	0.00545561	0.276353	0.0253459	0.0240533	0.371013	0.0519166	0.0358214	0.787682	0.0203389	0.249667	0.000469941	0.6739	0.286042	0.0933896	0.191363	0.34744	0.0962224	0.0831781	0.983793	0.0218748
ENSEAST00005053917	0.731194	0.343152	0.791385	0.72173	0.333203	0.240488	0.616632	0.259595	0.0917469	0.156411	0.982882	0.93372	0.236609	0.310804	0.24377	0.231757	0.0910904	0.781781	0.0966614	0.255129	0.0207914	0.678928	0.158179	0.255793	0.101481	0.136348	0.362049	0.648718	0.52024	0.0754221	0.249864	0.0829652	0.103301	0.312713	0.0924021	0.369878	0.573326	0.0840931	0.196831	0.0565968	0.557291	0.274899	0.163365	0.815065	0.762203	0.204955	0.134199	0.0294807	0.101942
ENSEAST00005061912	0.167845	0.0680448	0.264393	0.380644	0.0649657	0.289425	0.617444	0.123968	0.00849581	0.493463	0.283737	0.282096	0.420381	0.144222	0.0470972	0.364617	0.0647388	0.0971123	0.00685292	0.177199	0.170641	0.897639	0.0123426	0.00790093	0.0199197	0.485798	0.0548095	0.574817	0.0507426	0.25314	0.0130349	0.328971	0.155351	0.0469126	0.0243944	0.631743	0.484562	0.0738293	0.00645727	0.0836581	0.484648	0.00725653	0.183938	0.91355	0.781991	0.298277	0.00560136	0.135722	0.382813
ENSEAST00005038005	0.610584	0.348407	0.762188	0.96445	0.342694	0.107068	0.887064	0.163429	0.131937	0.746461	0.679333	0.88829	0.543269	0.298527	0.382139	0.568404	0.256865	0.607202	0.143119	0.308683	0.371966	0.923522	0.013281	0.0214408	0.0317855	0.664296	0.345837	0.866173	0.577493	0.547778	0.247213	0.632207	0.291811	0.149269	0.162869	0.852137	0.974267	0.15874	0.240411	0.524244	0.884432	0.158778	0.117487	0.741226	0.24034	0.19428	0.1406	0.175373	0.656523
ENSEAST00005073168	0.429035	0.151078	0.778806	0.934057	0.14316	0.0326295	0.921002	0.0193872	0.00860396	0.30449	0.694782	0.748184	0.218489	0.0516449	0.345938	0.129329	0.00235376	0.411071	0.0118158	0.0319929	0.303223	0.706844	0.0762584	0.10835	0.0969477	0.266051	0.164722	0.93545	0.381096	0.0522974	0.105996	0.161777	0.0317211	0.121057	0.0116667	0.411373	0.942542	0.00399671	0.0638041	0.0109191	0.982743	0.0528275	0.0243737	0.594826	0.22603	0.0714008	0.0135127	0.245612	0.158632
ENSEAST00005083677	0.211259	0.210908	0.084572	0.116997	0.207158	0.742522	0.318235	0.482082	0.0661008	0.118467	0.115405	0.155753	0.137571	0.281707	0.00147767	0.311701	0.705476	0.0465337	0.0687297	0.592693	0.100312	0.352062	0.100881	0.0300179	0.0388691	0.14203	0.178773	0.285041	0.0177122	0.439146	0.00507646	0.140507	0.270338	0.0188951	0.139114	0.181452	0.177249	0.525442	0.0166991	0.458631	0.269499	0.023115	0.458127	0.557271	0.949327	0.356024	0.0446353	0.120975	0.213162
ENSEAST00005060404	0.975161	0.20759	0.973152	0.848501	0.199776	0.317497	0.510501	0.0931279	0.0198273	0.0222942	0.938353	0.901033	0.0732943	0.062073	0.132057	0.0645746	0.0576268	0.614589	0.0232967	0.0770754	0.0816452	0.295567	0.0523229	0.0807286	0.0934292	0.0263199	0.235042	0.564422	0.373943	0.0242216	0.0684204	0.0108713	0.0373931	0.118829	0.0247476	0.0621092	0.668612	0.0423991	0.0781459	0.0187842	0.543809	0.128579	0.105089	0.453653	0.72189	0.0962736	0.0366666	0.051332	0.0216705
ENSEAST00005080764	0.841569	0.262528	0.841225	0.658644	0.253255	0.0132541	0.556976	0.0130098	0.0431507	0.414112	0.929233	0.787132	0.277126	0.0587552	0.756742	0.164967	0.00861093	0.833628	0.0546136	0.0287218	0.60279	0.616018	0.0760666	0.14084	0.16454	0.350018	0.304008	0.543628	0.872894	0.0974434	0.324088	0.26922	0.0540629	0.220315	0.0431345	0.464853	0.582613	0.00636806	0.262345	0.0599833	0.707259	0.187036	0.0134202	0.422541	0.0704868	0.0468229	0.0683257	0.375332	0.246625
ENSEAST00005060456	0.50805	0.114381	0.698209	0.871199	0.10795	0.0692183	0.86974	0.011954	0.00359627	0.24202	0.717306	0.745867	0.194675	0.0239279	0.268602	0.103775	0.00230743	0.350488	0.00498779	0.0181612	0.375116	0.645909	0.0365138	0.0504929	0.0906713	0.22807	0.12677	0.900981	0.302646	0.0478837	0.0538503	0.129622	0.029922	0.0827464	0.0063719	0.297649	0.995102	0.00379734	0.0359811	0.00779106	0.984897	0.0312928	0.0307226	0.570334	0.296466	0.0736416	0.00587826	0.261231	0.137855
ENSEAST00005041698	0.648462	0.477534	0.655065	0.696346	0.470906	0.999022	0.893773	0.401323	0.307351	0.933733	0.874263	0.618786	0.993491	0.354162	0.682174	0.632194	0.153933	0.43256	0.30443	0.296268	0.825673	0.628874	0.627126	0.609709	0.954531	0.994447	0.469237	0.826545	0.382088	0.452704	0.315561	0.752214	0.578267	0.670915	0.302915	0.852859	0.752652	0.334584	0.242269	0.126077	0.831749	0.311223	0.803722	0.641612	0.694341	0.965229	0.279317	0.830338	0.761027
ENSEAST00005059738	0.122925	0.0546877	0.0941269	0.163231	0.0510524	0.0618955	0.338372	0.018901	0.000618439	0.148578	0.109929	0.170919	0.0572766	0.014767	0.0540711	0.0726119	0.0556918	0.0316447	0.00103117	0.0543576	0.444378	0.277493	0.06351	0.0208866	0.0438873	0.144773	0.0529544	0.329212	0.0498916	0.120352	0.00262957	0.111751	0.0280191	0.00363404	0.00817254	0.15443	0.224124	0.0331426	0.00387568	0.070022	0.227881	0.000458444	0.0304793	0.238552	0.168732	0.04331	0.000176593	0.393178	0.126163
ENSEAST00005068158	0.277068	0.167657	0.636045	0.734888	0.158431	0.000294347	0.711807	0.0115427	0.0125069	0.136423	0.432838	0.59101	0.0408484	0.0370886	0.47951	0.0359956	0.00637776	0.360246	0.0201072	0.0309031	0.392292	0.211893	0.412517	0.412907	0.201912	0.097402	0.193704	0.740826	0.496407	0.0231075	0.19584	0.0727843	0.00557896	0.105524	0.0209313	0.204173	0.830266	0.00404483	0.13884	0.0176362	0.713114	0.0814004	0.00209346	0.134131	0.0182043	0.00897528	0.0199741	0.461966	0.0549077
ENSEAST00005046626	0.0797463	0.12218	0.162954	0.192125	0.115298	0.00926303	0.196242	0.0357499	0.0120694	0.075989	0.095216	0.167062	0.0110334	0.0364978	0.24677	0.0239436	0.0540846	0.0752982	0.0188294	0.075203	0.522332	0.0803455	0.746206	0.538259	0.301281	0.0606344	0.129982	0.209274	0.18252	0.0462491	0.0847902	0.0544587	0.00972551	0.0441194	0.0347421	0.0976363	0.241542	0.0397252	0.0686747	0.0443859	0.216898	0.0311995	0.0158199	0.0585831	0.0371237	0.0192848	0.0108461	0.755423	0.0427343
ENSEAST00005048102	0.930776	0.448014	0.977655	0.989414	0.438066	0.656434	0.832017	0.21444	0.202193	0.258856	0.875061	0.928927	0.358322	0.149815	0.77575	0.169991	0.0632126	0.654351	0.218574	0.115473	0.982256	0.588851	0.927816	0.955025	0.892772	0.302459	0.489729	0.892995	0.612064	0.0873152	0.381438	0.181942	0.197115	0.63055	0.185174	0.239226	0.913595	0.15255	0.320517	0.0188612	0.783129	0.420766	0.431102	0.670489	0.912769	0.466064	0.230666	0.930237	0.178429
ENSEAST00005061364	0.306568	0.0837371	0.318348	0.386931	0.0775551	0.0300419	0.570363	0.0041467	0.000502186	0.0073077	0.324292	0.387724	0.00158514	0.000967454	0.197755	0.00113224	0.00610872	0.128891	0.00165155	0.00605916	0.526043	0.038887	0.431754	0.319926	0.295304	0.00784417	0.102308	0.553455	0.188521	0.00251308	0.0265021	0.00314126	0.000506199	0.0269349	0.00328894	0.00854693	0.497668	0.00505948	0.0261464	0.000856508	0.559922	0.0177451	0.00791335	0.0449415	0.094156	0.00711407	0.000930826	0.616753	0.00289292
ENSEAST00005078800	0.702211	0.111468	0.563144	0.740772	0.105459	0.025721	0.927059	0.00176014	0.00174984	0.0231832	0.621071	0.808277	0.00978185	0.00106589	0.24257	0.0098918	0.023998	0.340161	0.00403711	0.00681224	0.550547	0.0580414	0.0651986	0.0522601	0.108008	0.0221116	0.138755	0.934138	0.387218	0.0230407	0.0408689	0.0177625	0.0042302	0.0173698	0.00605737	0.0204174	0.865185	0.00688587	0.0600245	0.0314036	0.898312	0.0331365	0.00348508	0.0496495	0.0525453	0.00307694	0.00391416	0.362774	0.0209439
ENSEAST00005048130	0.802816	0.116089	0.755515	0.930155	0.109853	0.154595	0.672712	0.011671	0.00194402	0.0450277	0.873535	0.91117	0.0644314	0.00693149	0.1677	0.0345272	0.00942977	0.398475	0.00323031	0.0115888	0.314587	0.287018	0.0262413	0.0333557	0.0964017	0.0512199	0.137001	0.722713	0.294059	0.0183575	0.0263137	0.0224609	0.0150598	0.0494515	0.00400248	0.0600964	0.905019	0.00727202	0.0301089	0.00547169	0.809803	0.0369054	0.0359345	0.333976	0.396011	0.0447166	0.00458093	0.187397	0.0330133
ENSEAST00005045805	0.55097	0.0755069	0.599395	0.781726	0.07038	0.022039	0.932808	0.000494409	0.000371661	0.0935024	0.652417	0.739301	0.0517021	0.00123257	0.305667	0.0214087	0.000765166	0.305499	0.00106435	0.0018365	0.582361	0.25339	0.0639449	0.0652237	0.130525	0.0877881	0.0922532	0.951516	0.337059	0.0156893	0.0426556	0.0481822	0.00469634	0.0354908	0.00153758	0.093866	0.907314	0.000574088	0.0355248	0.00338591	0.902904	0.0215574	0.00445137	0.195991	0.0938268	0.0127466	0.0011109	0.420579	0.0486465
ENSEAST00005058914	0.0013865	0.288997	0.0390092	0.041282	0.281901	0.371276	0.0318424	0.582035	0.135837	0.868328	0.0153629	0.0126163	0.589543	0.619479	0.074499	0.683782	0.359401	0.0123062	0.14553	0.735347	0.238804	0.791522	0.611115	0.391907	0.185083	0.827966	0.223965	0.0300708	0.0173764	0.617293	0.06917	0.697199	0.411571	0.145661	0.208238	0.92727	0.0556535	0.434395	0.0322558	0.328953	0.0419747	0.0284916	0.513199	0.825766	0.869665	0.666224	0.079921	0.524736	0.703003
ENSEAST00005041190	0.00249455	0.236185	0.0267104	0.0304172	0.23053	0.611872	0.043343	0.663694	0.108226	0.787413	0.0158343	0.00976072	0.619114	0.625954	0.0166569	0.729721	0.423986	0.00550286	0.107348	0.792849	0.13589	0.710958	0.382471	0.206185	0.106306	0.781423	0.171793	0.0359837	0.00253888	0.646983	0.0230581	0.631938	0.461814	0.105852	0.184193	0.989561	0.0482732	0.497243	0.00994028	0.329439	0.0497483	0.0137765	0.649713	0.655043	0.778807	0.78262	0.0572468	0.33448	0.685218
ENSEAST00005079975	0.0887529	0.0913668	0.114322	0.191182	0.0868655	0.185921	0.363306	0.0746626	0.00499255	0.506483	0.141639	0.148563	0.337758	0.084786	0.0537842	0.294876	0.0597915	0.0341762	0.00621532	0.133258	0.373694	0.925705	0.0305368	0.0111958	0.0356336	0.500787	0.0754704	0.339703	0.0305335	0.273279	0.00414284	0.362152	0.127341	0.0197708	0.0170154	0.561371	0.252093	0.0665843	0.00204552	0.0917155	0.241612	0.00077676	0.135241	0.840102	0.521996	0.227984	0.00179197	0.326673	0.398142
ENSEAST00005080053	9.46126e-05	0.389487	6.9276e-06	2.66225e-06	0.38839	0.94894	1.3976e-05	0.907295	0.41476	0.685101	5.10429e-05	1.36314e-07	0.980407	0.965917	0.0645081	0.829791	0.899132	0.00011636	0.40281	0.723535	0.762774	0.637316	0.899103	0.456279	0.426361	0.662575	0.279906	5.07026e-06	0.00197505	0.63531	0.0804666	0.720065	0.973475	0.19151	0.612333	0.679527	2.56087e-06	0.821902	0.064638	0.97771	3.17802e-06	0.047878	0.823239	0.65804	0.716902	0.746353	0.231371	0.872655	0.690552
ENSEAST00005042631	0.0020583	0.262781	0.00282737	0.00760227	0.260485	0.701226	0.0217344	0.79043	0.173513	0.812005	0.00237592	0.00411852	0.884576	0.783389	0.00703861	0.879174	0.870789	0.00177271	0.16692	0.920592	0.24064	0.556045	0.11224	0.0241496	0.0237591	0.828028	0.177771	0.0197657	0.0012016	0.760919	0.0153414	0.894543	0.787376	0.0477613	0.308531	0.682825	0.0112468	0.804052	0.0130518	0.948743	0.00781282	0.00683973	0.768153	0.588897	0.872896	0.898872	0.0835745	0.317542	0.810663
ENSEAST00005075488	0.250834	0.537888	0.546208	0.588521	0.534577	0.793418	0.651029	0.845776	0.380651	0.660811	0.341722	0.429384	0.741734	0.797886	0.0221777	0.922609	0.998575	0.386587	0.35988	0.679892	1.29329e-06	0.697907	0.0820997	0.0828068	0.00624583	0.608728	0.460512	0.628599	0.156353	0.874267	0.196711	0.576695	0.715638	0.263209	0.462286	0.87899	0.699503	0.819575	0.182892	0.892091	0.692063	0.251151	0.773733	0.510511	0.553854	0.81151	0.357599	0.000578582	0.698849
ENSEAST00005080959	0.838141	0.15185	0.906771	0.743076	0.143023	0.00458531	0.576857	0.000287665	0.00407945	0.076813	0.957146	0.844385	0.047174	0.00294352	0.614141	0.0135597	1.0582e-05	0.681726	0.00773801	0.000673059	0.549474	0.216434	0.14263	0.20937	0.226035	0.0624619	0.198425	0.580346	0.725736	0.00333966	0.174976	0.0318862	0.00182976	0.127341	0.00461793	0.094388	0.624268	8.0963e-06	0.140314	0.000718683	0.666472	0.107289	0.000866012	0.153598	0.0439529	0.00510372	0.0128374	0.405939	0.0264226
ENSEAST00005061167	0.552539	0.104352	0.783936	0.942208	0.0980847	0.046681	0.842935	0.00613549	0.00371984	0.184511	0.787246	0.808836	0.14057	0.0141259	0.389044	0.0589069	0.00034093	0.40813	0.00522285	0.0077989	0.475179	0.51097	0.106711	0.136937	0.180698	0.17142	0.122482	0.869635	0.39378	0.0207233	0.092202	0.0893842	0.01555	0.114592	0.0060749	0.222357	0.927756	0.00133	0.0600827	0.00168725	0.947475	0.0528476	0.0193183	0.435602	0.215602	0.0512283	0.00736213	0.38284	0.0874194
ENSEAST00005055605	0.920204	0.210074	0.91479	0.901749	0.201885	0.0460056	0.624957	0.000660988	0.023019	0.134672	0.925136	0.837379	0.0829436	0.00108257	0.829775	0.0252598	0.0063983	0.659678	0.0341648	0.00103964	0.702851	0.156749	0.215742	0.234317	0.512803	0.13653	0.268457	0.62987	0.812418	0.0358578	0.209828	0.100873	0.0208631	0.151255	0.0271952	0.0713442	0.822522	0.0056017	0.223971	0.0214181	0.818714	0.151518	0.0129172	0.0916827	0.0450091	0.0204621	0.0373447	0.978381	0.0890484
ENSEAST00005048898	0.555113	0.248494	0.825682	0.982122	0.240546	0.0104649	0.892159	0.0358466	0.0467552	0.443593	0.683979	0.908163	0.248111	0.108914	0.493291	0.231951	0.0584589	0.592589	0.0584625	0.0961964	0.420524	0.569179	0.0512513	0.0736471	0.060729	0.363722	0.268392	0.861377	0.64972	0.202507	0.238038	0.326097	0.0790324	0.118285	0.0611616	0.531488	0.906882	0.0289216	0.206446	0.189667	0.934822	0.120587	0.0169541	0.387358	0.057208	0.0467781	0.0611906	0.257019	0.312852
ENSEAST00005066624	0.965793	0.200807	0.778156	0.945624	0.193528	0.215351	0.679211	0.00795657	0.0247702	0.15692	0.96528	0.983462	0.149547	0.0039631	0.596089	0.0525889	0.0142118	0.512693	0.0328957	0.0054282	0.798115	0.291959	0.172638	0.173222	0.511022	0.182365	0.242264	0.717094	0.552112	0.0567546	0.118319	0.117455	0.0521289	0.154638	0.0299979	0.088785	0.955317	0.0203962	0.132013	0.0184426	0.873267	0.114222	0.0730086	0.252449	0.266013	0.0898688	0.0333663	0.906443	0.121117
ENSEAST00005078783	0.057874	0.206768	0.287121	0.34664	0.201255	0.247361	0.375841	0.484024	0.0721517	0.540087	0.146016	0.197535	0.435357	0.590221	0.0250832	0.600931	0.312518	0.13165	0.0707122	0.664069	0.0046576	0.879045	0.0866553	0.0697593	0.00546182	0.473872	0.164646	0.365758	0.0657859	0.428182	0.0677373	0.387218	0.264491	0.0910195	0.119231	0.910287	0.439688	0.263043	0.0386958	0.313119	0.386897	0.0445632	0.281156	0.829141	0.840363	0.388073	0.0597995	0.0208693	0.440727
ENSEAST00005073440	0.131873	0.431271	0.0291745	0.0529858	0.432163	0.839961	0.147199	0.82618	0.383114	0.621331	0.0838558	0.0741169	0.819507	0.735455	0.106689	0.745145	0.947748	0.0404227	0.370587	0.982177	0.938905	0.526669	0.151975	0.0465996	0.209101	0.578433	0.341399	0.134284	0.0408461	0.544429	0.0724666	0.632425	0.893312	0.161269	0.527959	0.711975	0.0550716	0.971271	0.090788	0.835247	0.0599446	0.0666393	0.924071	0.581449	0.717053	0.83947	0.240966	0.820894	0.555664
ENSEAST00005054653	0.81717	0.382038	0.813136	0.789041	0.371729	0.35159	0.576946	0.161375	0.109596	0.00180018	0.821648	0.776376	0.0183198	0.0841082	0.417257	0.0207255	0.132116	0.849091	0.12665	0.106414	0.275419	0.0484856	0.64756	0.698224	0.574523	0.00295559	0.452087	0.615583	0.716522	0.0107782	0.297526	0.00157638	0.0356913	0.32362	0.11568	0.00759002	0.640339	0.10896	0.3365	0.0274404	0.486239	0.433169	0.144867	0.13326	0.535911	0.0859985	0.169985	0.328126	0.00284329
ENSEAST00005037603	0.00128703	0.247864	0.0262251	0.0360087	0.2409	0.111378	0.0244642	0.341945	0.0891422	0.766759	0.00644178	0.015843	0.371726	0.420145	0.107164	0.511014	0.332003	0.0119405	0.106598	0.563803	0.363825	0.845729	0.514191	0.293018	0.123849	0.693248	0.198157	0.0283172	0.0387451	0.582372	0.0696246	0.64298	0.269725	0.0636362	0.159223	0.907456	0.0444476	0.315173	0.0407829	0.409296	0.0224089	0.0162232	0.235912	0.704504	0.322447	0.337768	0.0493799	0.602016	0.62252
ENSEAST00005064405	0.879093	0.155352	0.821363	0.692354	0.146365	0.00698225	0.54722	0.00190336	0.00420546	0.0134986	0.926179	0.80025	0.0114386	0.00486768	0.50796	0.00356339	0.00021136	0.737649	0.00841444	0.00205816	0.301259	0.101026	0.222974	0.310751	0.225912	0.00943568	0.203917	0.555492	0.72674	0.000160232	0.188423	0.00306268	0.000261562	0.126087	0.00449861	0.0319686	0.555369	7.48793e-05	0.154645	0.000142654	0.556325	0.146799	0.000896846	0.0972334	0.0651702	0.00231354	0.0160217	0.259708	0.00246066
ENSEAST00005037681	0.836374	0.434424	0.968066	0.921892	0.429296	0.549415	0.676595	0.605574	0.188415	0.141871	0.824463	0.985983	0.254945	0.576184	0.0462945	0.467995	0.663171	0.720088	0.188029	0.711361	0.000561596	0.5642	0.0190429	0.0324217	0.00638168	0.130426	0.424595	0.706565	0.380925	0.367964	0.163339	0.132251	0.299157	0.159658	0.22989	0.363094	0.766036	0.419549	0.207867	0.531704	0.699892	0.277228	0.349779	0.808644	0.971393	0.299243	0.226861	5.09347e-05	0.203613
ENSEAST00005043264	0.92195	0.305746	0.754523	0.843961	0.295797	0.0123231	0.94993	0.00548779	0.0730144	0.0255379	0.767417	0.978616	0.00348884	0.00356679	0.996018	0.00260262	0.0599453	0.627602	0.104349	0.00971852	0.597712	0.00138728	0.94739	0.849621	0.893707	0.0228143	0.391083	0.986396	0.978991	0.0240563	0.410093	0.0319905	0.00878983	0.184575	0.0957192	0.00686134	0.895164	0.0329535	0.46761	0.0672569	0.895333	0.302878	0.00652965	9.16154e-05	0.000802228	0.00268298	0.103519	0.662907	0.0195273
ENSEAST00005051576	0.797171	0.275555	0.76694	0.703819	0.263769	0.0490109	0.551425	0.00348093	0.0381267	0.00553022	0.730371	0.691072	0.00666207	0.00142644	0.972505	0.000273173	0.00180263	0.875125	0.0552719	0.000572015	0.971438	0.0185512	0.859106	0.927113	0.958821	0.00634892	0.371691	0.5645	0.991954	5.56507e-05	0.381342	0.00237632	0.00163216	0.324431	0.0357322	0.00268848	0.596521	0.00337914	0.371851	8.92986e-05	0.524631	0.355815	0.0120142	0.0198988	0.0646798	0.00901679	0.0773895	0.98959	0.00105826
ENSEAST00005079982	0.0408878	0.20493	0.0214829	0.0424124	0.202434	0.868427	0.147099	0.680031	0.0885221	0.707438	0.0323884	0.0382556	0.63092	0.570287	9.56791e-05	0.8612	0.767604	0.00857744	0.0829632	0.886694	0.0841448	0.781499	0.0177342	0.00109816	0.00435053	0.732943	0.141675	0.125876	0.000711548	0.932563	0.0015938	0.653582	0.597509	0.0215651	0.178431	0.878739	0.0682052	0.661858	0.00296683	0.701341	0.0873681	0.0040129	0.704246	0.666508	0.640975	0.752363	0.0426797	0.0911497	0.795062
ENSEAST00005042415	0.114734	0.161869	0.0711509	0.0897144	0.155364	0.33773	0.176554	0.0917405	0.0326374	0.337452	0.134802	0.0945763	0.205141	0.048682	0.257226	0.133157	0.0707377	0.0253277	0.0411384	0.0945318	0.836429	0.469948	0.715619	0.456624	0.653963	0.378771	0.15406	0.158552	0.0647105	0.178048	0.0348315	0.268544	0.124815	0.101409	0.0620917	0.249754	0.115411	0.130732	0.0264387	0.0428496	0.147226	0.0192154	0.251312	0.432263	0.487405	0.297971	0.0176077	0.690146	0.259499
ENSEAST00005081794	0.952214	0.276262	0.793104	0.724545	0.264147	0.0290993	0.631222	0.00256974	0.0420453	0.0463418	0.784203	0.770027	0.0328524	0.00337064	0.893382	0.00330153	0.000163169	0.839595	0.0595829	0.000521818	0.848511	0.0836492	0.878242	0.963828	0.987687	0.0446069	0.3644	0.637312	0.983695	0.00070527	0.434068	0.0219345	0.00404147	0.383267	0.0371666	0.0320403	0.633811	0.00160232	0.373395	5.0518e-05	0.615745	0.335163	0.0119693	0.0591174	0.0515985	0.0178181	0.0781639	0.859655	0.0123048
ENSEAST00005068357	0.171386	0.342545	0.095044	0.0790665	0.335438	0.648138	0.122036	0.429024	0.189285	0.132563	0.124097	0.105585	0.101625	0.220886	0.230565	0.144554	0.454029	0.0613859	0.207822	0.404104	0.868271	0.165885	0.639036	0.98281	0.938394	0.164585	0.333221	0.109951	0.111037	0.242852	0.131712	0.148997	0.220398	0.219435	0.278822	0.114553	0.103627	0.501386	0.145616	0.193916	0.170758	0.151756	0.516587	0.252403	0.717338	0.412194	0.148058	0.756352	0.152458
ENSEAST00005053598	0.0701679	0.0853484	0.189174	0.272133	0.0801788	0.0856012	0.401912	0.0656861	0.00229344	0.348017	0.154794	0.179043	0.217498	0.0907847	0.04914	0.205599	0.0294184	0.0542529	0.00320669	0.119805	0.154034	0.806193	0.0504513	0.0305226	0.0212601	0.320271	0.0734796	0.3831	0.0435442	0.143143	0.00800318	0.210704	0.0602227	0.0229309	0.00922394	0.4892	0.360302	0.0318487	0.00278698	0.0415087	0.330886	0.00162976	0.0709983	0.750743	0.424637	0.139959	0.00116737	0.175717	0.231005
ENSEAST00005055983	0.984924	0.39028	0.904405	0.959517	0.381836	0.179506	0.849942	0.183817	0.127583	0.00074965	0.810687	0.938919	0.00251938	0.109518	0.298722	0.0251495	0.386252	0.724883	0.15269	0.209861	0.22522	0.00387727	0.525815	0.488791	0.311091	0.000706043	0.450755	0.849491	0.699386	0.0528388	0.28086	0.00313025	0.0392444	0.151442	0.167756	0.00441034	0.910902	0.201076	0.386486	0.213631	0.798153	0.376774	0.0794477	0.0217304	0.204405	0.0271291	0.180689	0.242052	0.00524542
ENSEAST00005052361	0.0255956	0.515562	0.102606	0.105035	0.513863	0.931097	0.106978	0.633715	0.448467	0.925401	0.0374533	0.0583607	0.843441	0.644553	0.00623693	0.738906	0.708006	0.0776464	0.424503	0.433842	0.00409651	0.624983	0.264455	0.15163	0.0210648	0.880104	0.400288	0.101711	0.0265441	0.782297	0.125846	0.870411	0.930762	0.199139	0.603262	0.685163	0.137266	0.852698	0.114057	0.833012	0.130165	0.138382	0.978201	0.477972	0.508822	0.945496	0.342338	0.0392676	0.985313
ENSEAST00005053077	0.409355	0.319833	0.409181	0.537585	0.312928	0.0377896	0.590532	0.0573671	0.127523	0.675093	0.398388	0.553935	0.31773	0.110359	0.758649	0.285895	0.162799	0.359216	0.152981	0.135331	0.722731	0.460939	0.353491	0.28071	0.376974	0.612989	0.335465	0.631653	0.61096	0.421208	0.315418	0.609428	0.183769	0.16377	0.172426	0.558378	0.542973	0.123106	0.304014	0.37829	0.42189	0.146751	0.0668507	0.242517	0.0305619	0.111861	0.118746	0.90329	0.550847
ENSEAST00005056576	0.120784	0.379884	0.349487	0.379729	0.374646	0.802139	0.461209	0.940426	0.215297	0.68381	0.236021	0.232873	0.748472	0.953625	0.0147731	0.934188	0.620845	0.180893	0.200102	0.951582	0.00158593	0.573662	0.11237	0.0953799	0.0193918	0.658548	0.308948	0.423776	0.053472	0.679116	0.0872995	0.537406	0.584216	0.216594	0.280353	0.910642	0.482781	0.597004	0.0615933	0.490804	0.499446	0.110279	0.748312	0.417151	0.470078	0.84882	0.180722	0.0134844	0.64347
ENSEAST00005056913	0.683519	0.113961	0.642761	0.80788	0.107652	0.132843	0.829767	0.00608126	0.00252803	0.111118	0.787878	0.782986	0.106478	0.00438075	0.275102	0.0427172	0.00315062	0.326316	0.00420756	0.00584333	0.610682	0.374467	0.0666406	0.0694842	0.194894	0.121851	0.133576	0.876289	0.29428	0.0262078	0.0351266	0.0612104	0.020232	0.0676613	0.0048069	0.104949	0.94501	0.00519308	0.0324157	0.0033358	0.988723	0.031737	0.0387483	0.360481	0.323071	0.0610934	0.00431429	0.440516	0.0700005
ENSEAST00005042851	0.936447	0.162778	0.973229	0.779241	0.154378	0.00244323	0.565322	0.000232696	0.00456675	0.0420048	0.988487	0.797452	0.0194186	0.00184743	0.524433	0.0102234	0.00334958	0.693757	0.00932812	0.00178884	0.534615	0.093489	0.0757822	0.108878	0.137048	0.0318885	0.212944	0.556829	0.757734	0.00911449	0.15081	0.0231172	0.0017617	0.0659925	0.00672179	0.0482973	0.66389	0.000369711	0.156571	0.0141226	0.703729	0.100811	0.000148533	0.0591396	0.014939	0.000662643	0.0138591	0.325237	0.0211784
ENSEAST00005050483	0.993692	0.158692	0.953698	0.875187	0.151015	0.137797	0.529481	0.00553696	0.00620669	0.0724434	0.896637	0.896033	0.0924642	0.00406396	0.395594	0.0308261	0.00247764	0.565292	0.00969605	0.00346491	0.604128	0.304118	0.0746054	0.102702	0.250516	0.0810246	0.195231	0.571488	0.49313	0.0137178	0.0776952	0.0372927	0.01668	0.114127	0.00720397	0.070031	0.7345	0.0037527	0.0762807	0.00210314	0.659753	0.0834311	0.033897	0.308824	0.3133	0.0486472	0.0133257	0.400421	0.0436889
ENSEAST00005052816	0.312023	0.111055	0.435768	0.530789	0.104645	0.197571	0.785941	0.0509718	0.00348416	0.127007	0.465754	0.4335	0.130095	0.0406971	0.104072	0.084309	0.0118368	0.163811	0.00484008	0.0507392	0.226691	0.545247	0.121618	0.107215	0.12498	0.133953	0.113338	0.732472	0.112024	0.0377927	0.0180934	0.0626704	0.0337518	0.0659292	0.00779902	0.190195	0.672283	0.020709	0.0107917	0.00404329	0.740385	0.0174798	0.0934068	0.605856	0.605251	0.134506	0.00393549	0.247741	0.076457
ENSEAST00005073160	0.404389	0.094691	0.453112	0.60249	0.0893476	0.0529676	0.901952	0.032677	0.000887955	0.0224621	0.398827	0.576181	0.0167908	0.0287929	0.0314928	0.0420548	0.0683396	0.219751	0.00179226	0.0706759	0.0513754	0.160998	0.0118134	0.00844166	0.00421854	0.0187246	0.101122	0.882313	0.155922	0.0421778	0.00985516	0.0135747	0.00999178	0.00570233	0.00524921	0.064	0.760562	0.0226639	0.0151529	0.0562503	0.796851	0.0118263	0.0141772	0.205898	0.228716	0.0137102	0.00182953	0.0308817	0.0234611
ENSEAST00005079974	0.245218	0.109249	0.381013	0.502626	0.103879	0.2401	0.785204	0.122484	0.00427287	0.196924	0.363298	0.392376	0.207441	0.122258	0.0169251	0.218816	0.0658856	0.142861	0.00489771	0.166529	0.0335022	0.778531	0.00708703	0.00588693	0.00528783	0.192566	0.098078	0.734508	0.0578006	0.127354	0.00575948	0.113772	0.0780407	0.0278159	0.0117215	0.356041	0.652855	0.0551518	0.00380772	0.0511351	0.693511	0.00752315	0.126069	0.874978	0.783182	0.177879	0.00399591	0.0273773	0.156705
ENSEAST00005069089	0.696504	0.264691	0.954489	0.836534	0.255941	0.106572	0.532573	0.018401	0.037266	0.000108986	0.882057	0.698064	0.000799389	0.00477854	0.4729	0.0016442	0.0888993	0.793445	0.0522312	0.0169828	0.608985	0.00155652	0.335731	0.33984	0.415901	0.000235908	0.343122	0.545169	0.81275	0.00733746	0.200446	0.000476494	0.00641339	0.115686	0.0495865	4.22356e-05	0.70586	0.0369433	0.29143	0.042198	0.583668	0.267446	0.0188972	0.00654928	0.0975327	0.00459068	0.0711292	0.461131	0.00084754
ENSEAST00005059934	0.960042	0.261782	0.94556	0.88168	0.251758	0.0945489	0.672033	0.0466621	0.0349052	3.07236e-06	0.988473	0.850762	0.000398786	0.0215012	0.356492	0.00178091	0.0701124	0.724764	0.0480263	0.0391733	0.250884	0.00527645	0.494824	0.516349	0.368088	4.85504e-06	0.328984	0.689511	0.684136	0.00167878	0.205979	3.83127e-06	0.00341809	0.14608	0.0452011	0.000472809	0.72673	0.0346593	0.249598	0.0162402	0.609952	0.269377	0.0238719	0.0230484	0.172333	0.00802612	0.0694547	0.275317	2.29308e-05
ENSEAST00005047717	0.0441445	0.159718	0.0242471	0.0380518	0.153775	0.100971	0.0611682	0.076348	0.0393381	0.384321	0.0323076	0.0487644	0.127471	0.0603337	0.271513	0.141119	0.160142	0.0139292	0.0518894	0.143823	0.802046	0.277245	0.721306	0.405858	0.467172	0.380676	0.149719	0.0650261	0.0857559	0.29377	0.0528008	0.351905	0.11175	0.0458227	0.0907823	0.287083	0.0450645	0.161291	0.0495709	0.185987	0.0391105	0.0143113	0.120821	0.182468	0.115034	0.146231	0.0199393	0.67142	0.319648
ENSEAST00005048004	0.00441214	0.216047	0.0284746	0.0288015	0.209899	0.5288	0.0394679	0.555582	0.0914309	0.554395	0.0174021	0.0115242	0.408419	0.48071	0.029156	0.504682	0.356045	0.00590461	0.0927744	0.649143	0.198875	0.972872	0.590937	0.350153	0.195981	0.55694	0.165952	0.0330161	0.00527959	0.465776	0.0281399	0.438866	0.331865	0.107806	0.164211	0.728992	0.0468299	0.425781	0.0143849	0.230058	0.0541459	0.0180812	0.546062	0.948297	0.947084	0.629867	0.0500842	0.473469	0.471444
ENSEAST00005042750	0.322045	0.51092	0.609147	0.672369	0.507545	0.782833	0.781909	0.926293	0.335891	0.612077	0.415034	0.514054	0.717438	0.879637	0.0198604	0.966007	0.939705	0.428804	0.31676	0.76111	1.29378e-07	0.717241	0.0406831	0.046399	0.00288826	0.565763	0.440799	0.753951	0.169302	0.826007	0.173026	0.530067	0.673117	0.235531	0.408702	0.939613	0.795249	0.749577	0.167315	0.847203	0.79632	0.235459	0.720238	0.524478	0.562666	0.756159	0.322529	7.40911e-05	0.658382
ENSEAST00005082351	0.18608	0.343498	0.321407	0.342529	0.336943	0.909919	0.461527	0.580817	0.185321	0.841525	0.364831	0.231022	0.874634	0.537273	0.170577	0.722849	0.233756	0.150135	0.177092	0.540238	0.361894	0.529647	0.396226	0.333877	0.365182	0.878461	0.297923	0.40765	0.0837306	0.493697	0.110964	0.641151	0.528318	0.371724	0.219351	0.97909	0.414977	0.387172	0.0656676	0.16049	0.465212	0.112073	0.787258	0.466492	0.523585	0.953058	0.144681	0.502522	0.690889
ENSEAST00005052809	0.333811	0.0992511	0.495439	0.608362	0.0921167	0.000243484	0.710183	0.000402975	0.000893911	0.033907	0.406799	0.556808	0.00448193	0.00146558	0.384313	0.00290053	0.00131046	0.252162	0.00283091	0.00292638	0.560309	0.0608037	0.348131	0.303868	0.221298	0.0244746	0.125544	0.726106	0.391315	0.00398627	0.0838425	0.0156989	0.000157637	0.0379025	0.00357268	0.0417974	0.714135	0.000419189	0.0688749	0.00297079	0.666919	0.0324158	0.000110009	0.0340364	0.00773658	0.000656392	0.00231976	0.58043	0.0107936
ENSEAST00005072263	0.285139	0.10918	0.354571	0.502813	0.104304	0.236096	0.823464	0.0958841	0.00486433	0.301979	0.379989	0.41999	0.281704	0.104809	0.0271852	0.274072	0.0732584	0.146234	0.00559671	0.148989	0.0935226	0.86725	0.000900051	0.000567674	0.00397966	0.29716	0.0974173	0.777345	0.069267	0.196877	0.00542722	0.197872	0.106621	0.0222199	0.0132048	0.43511	0.63589	0.0577069	0.00440959	0.0872505	0.65594	0.00549596	0.123452	0.89782	0.699401	0.186474	0.00393906	0.049473	0.254264
ENSEAST00005074326	0.552083	0.144905	0.570671	0.644692	0.13764	0.249583	0.947548	0.0672043	0.00780598	0.0099089	0.605991	0.616752	0.0237067	0.0292833	0.101863	0.0225419	0.040514	0.267093	0.0107198	0.0547291	0.178857	0.157956	0.237276	0.209017	0.197392	0.0134945	0.162242	0.890403	0.187062	0.0116361	0.0316087	0.00442669	0.0159486	0.0719329	0.0152148	0.0257875	0.812112	0.0381078	0.0345793	0.00540653	0.963511	0.0563428	0.0879176	0.268464	0.571783	0.0736951	0.0122058	0.217287	0.00831967
ENSEAST00005007511	0.0544545	0.0662111	0.0881509	0.129045	0.0610486	0.0467918	0.236391	0.0264003	0.000177511	0.0814559	0.0744277	0.105715	0.0283697	0.0191686	0.0353532	0.0397914	0.0267194	0.0175914	0.000541448	0.055789	0.251725	0.245799	0.178947	0.0875543	0.0625257	0.0773461	0.0640236	0.224945	0.027075	0.0482956	0.00152207	0.0472863	0.0106886	0.00578533	0.00381121	0.119804	0.194382	0.0210889	0.00108448	0.0166445	0.206074	0.000209234	0.0282464	0.246342	0.218609	0.0404433	3.05694e-05	0.341876	0.0530868
ENSEAST00005050778	0.620599	0.182435	0.673716	0.842563	0.174651	0.167294	0.855499	0.0197305	0.0125317	0.34546	0.808992	0.763362	0.305462	0.0267562	0.369378	0.146821	0.00566414	0.361885	0.0182484	0.0210935	0.692145	0.747053	0.0651712	0.0768885	0.213618	0.353553	0.195853	0.897691	0.328027	0.0874995	0.0652976	0.216205	0.0705102	0.120362	0.0141673	0.336987	0.954412	0.0137594	0.0471517	0.0135488	0.967624	0.0460726	0.0828758	0.660657	0.418715	0.151792	0.0149104	0.503119	0.226159
ENSEAST00005082266	0.821311	0.175026	0.879878	0.749269	0.166383	0.0722774	0.450611	0.00479884	0.00664454	0.000326661	0.82923	0.71838	0.00250777	0.00132387	0.379329	0.000854685	0.00897447	0.730051	0.0114004	0.00279147	0.388477	0.0242758	0.186919	0.230552	0.279216	0.000500115	0.234923	0.477958	0.665101	0.000317004	0.118284	6.87544e-05	0.000931813	0.0984091	0.00879559	0.00091274	0.594089	0.0035271	0.145776	0.00154119	0.489948	0.156565	0.0081264	0.0457914	0.15413	0.00403934	0.0209838	0.283302	0.000196748
ENSEAST00005055262	0.767643	0.217042	0.893676	0.781764	0.208312	0.187136	0.454435	0.024061	0.0183538	0.000519589	0.80663	0.730852	0.00691995	0.0071546	0.332144	0.00415626	0.0332744	0.735978	0.0256705	0.0139709	0.361559	0.0352787	0.218705	0.256078	0.325215	0.0011192	0.27728	0.49244	0.621307	0.00239584	0.124058	0.000275055	0.00671086	0.129634	0.0224711	0.00137151	0.622438	0.0196893	0.162483	0.00618808	0.480173	0.19844	0.0374928	0.0810597	0.315618	0.0200004	0.0409777	0.274031	0.000858363
ENSEAST00005046556	0.939206	0.334457	0.770921	0.70292	0.322123	0.0582979	0.659122	0.0147871	0.0828331	0.23384	0.778672	0.819933	0.181776	0.0292371	0.815619	0.0478476	0.000484661	0.860277	0.10282	0.00695731	0.838908	0.369947	0.817482	0.94045	0.972568	0.220855	0.409649	0.666774	0.995646	0.0147833	0.521709	0.131672	0.0325192	0.528977	0.0690648	0.207043	0.629854	0.00627604	0.403599	0.00132754	0.657275	0.372541	0.0449176	0.270175	0.128995	0.0862255	0.124625	0.853973	0.0965073
ENSEAST00005037916	0.822687	0.121848	0.722604	0.858674	0.114326	0.0246612	0.854542	5.12672e-05	0.00197048	0.00904243	0.823442	0.908037	0.00402009	9.28729e-08	0.517287	0.000294887	0.000768286	0.420715	0.0048863	3.19346e-05	0.92679	0.0293087	0.339203	0.317253	0.460945	0.0103871	0.167268	0.872204	0.535312	0.000811707	0.089929	0.00438092	0.000371084	0.0702816	0.00410999	0.00373397	0.983566	0.000600717	0.0983643	0.000282828	0.947862	0.0714331	0.00261599	0.0237736	0.0433273	0.00253898	0.00568729	0.804093	0.00342147
ENSEAST00005078967	0.900945	0.151544	0.904023	0.965591	0.142679	0.0126213	0.74793	9.45305e-06	0.0048911	0.0192839	0.9706	0.954361	0.00856576	4.3943e-06	0.743542	0.000428643	4.07676e-05	0.562355	0.0101193	7.77831e-07	0.957569	0.0428504	0.450748	0.46726	0.594732	0.0192657	0.210001	0.756861	0.720393	0.000391145	0.172273	0.00857474	0.000363999	0.130814	0.0065489	0.00967701	0.852621	0.00011224	0.163674	4.29521e-05	0.820392	0.121802	0.00153788	0.0270408	0.0251084	0.00253405	0.0130965	0.926916	0.00534113
ENSEAST00005044100	0.0259232	0.128425	0.00752512	0.0128801	0.124375	0.183242	0.0290426	0.171118	0.0503463	0.28862	0.0088347	0.0225651	0.0936227	0.114859	0.114712	0.172871	0.362431	0.0050549	0.0557715	0.292596	0.876911	0.212715	0.672471	0.32744	0.321553	0.289807	0.112279	0.0308786	0.0387163	0.381771	0.0348337	0.297451	0.148686	0.0282644	0.135692	0.241864	0.018079	0.299658	0.0429407	0.331537	0.0191478	0.0131598	0.184231	0.178018	0.201527	0.176332	0.0250109	0.933756	0.293431
ENSEAST00005066013	0.866665	0.328053	0.903121	0.761279	0.318163	0.0871664	0.658152	0.0231691	0.0944451	0.648961	0.854095	0.88147	0.497182	0.0639099	0.922	0.219294	0.00434091	0.78344	0.11007	0.0233313	0.789599	0.848624	0.318738	0.417099	0.615249	0.616246	0.374074	0.663087	0.888491	0.12778	0.428381	0.448422	0.121659	0.441259	0.0839221	0.579569	0.708539	0.0164609	0.324957	0.031936	0.796561	0.263981	0.0789458	0.609481	0.184973	0.178014	0.119464	0.998201	0.395519
ENSEAST00005077588	0.805339	0.109087	0.877008	0.938339	0.103403	0.120762	0.583774	0.0225394	0.00235717	0.0377658	0.897436	0.998822	0.0597641	0.0210562	0.116022	0.049139	0.0191217	0.486579	0.00324605	0.0289498	0.106321	0.306912	0.00725328	0.015162	0.0275513	0.0372009	0.126707	0.624346	0.321635	0.0215504	0.0345559	0.0172777	0.0149567	0.0443917	0.00518003	0.0808686	0.762783	0.00894197	0.0381926	0.0141596	0.697064	0.0477323	0.027248	0.374216	0.397078	0.0346158	0.00663223	0.0454719	0.0287789
ENSEAST00005039273	0.187039	0.13995	0.268084	0.322368	0.132646	0.224451	0.532593	0.140906	0.00511104	0.041179	0.233487	0.268243	0.0483174	0.0929673	0.0112293	0.0831119	0.0977467	0.0884448	0.00718901	0.171642	0.034669	0.322072	0.114407	0.0735692	0.0343725	0.0432439	0.134662	0.491228	0.0424348	0.0578629	0.00438046	0.0228246	0.0353943	0.0234616	0.0153737	0.113857	0.456122	0.0754299	0.0047252	0.033166	0.542486	0.00943831	0.114578	0.467477	0.678273	0.112445	0.00471915	0.0693335	0.0377249
ENSEAST00005045836	0.40855	0.529403	0.798925	0.871708	0.524675	0.479695	0.918701	0.900753	0.325494	0.505426	0.516578	0.692014	0.552628	0.98466	0.0621556	0.864561	0.817898	0.597627	0.31723	0.904642	1.58731e-05	0.949382	0.0621946	0.083632	0.00458452	0.43592	0.48193	0.912721	0.328075	0.6736	0.272879	0.431524	0.514135	0.254365	0.38541	0.942982	0.992843	0.593692	0.260996	0.790117	0.946859	0.307956	0.48302	0.793832	0.937239	0.515	0.341561	0.000193012	0.522591
ENSEAST00005049973	0.791772	0.187829	0.992219	0.87733	0.179634	0.215156	0.617254	0.0419051	0.0202386	0.189493	0.95303	0.991565	0.236633	0.0481852	0.367443	0.111692	0.00510362	0.563197	0.0227777	0.0304066	0.36953	0.665557	0.109419	0.161725	0.235213	0.194374	0.213271	0.666666	0.430894	0.0344805	0.117032	0.0963076	0.0521027	0.218446	0.0216911	0.247467	0.733949	0.0128324	0.0870463	0.00376898	0.686272	0.114628	0.095886	0.686689	0.5817	0.152398	0.032329	0.288533	0.107643
ENSEAST00005075972	0.284122	0.3557	0.352777	0.469762	0.353292	0.721743	0.703177	0.77301	0.185925	0.735215	0.301293	0.39735	0.754009	0.809533	0.00770667	0.981055	0.836827	0.243001	0.174768	0.996508	0.00708741	0.676314	0.000445556	0.000169874	3.0613e-05	0.705515	0.290062	0.673402	0.084777	0.941198	0.052001	0.660642	0.649532	0.0840484	0.264319	0.949464	0.56859	0.627351	0.0623392	0.884205	0.564997	0.0755866	0.600051	0.569312	0.717721	0.663722	0.154362	0.00171812	0.810431
ENSEAST00005051870	0.884118	0.37854	0.89568	0.967622	0.373864	0.613851	0.584095	0.37259	0.136021	0.0543891	0.94033	0.888773	0.134111	0.264151	0.0762679	0.252913	0.585103	0.691847	0.142183	0.421708	0.0612431	0.260047	0.0236301	0.0278754	0.0405664	0.0616022	0.392523	0.62262	0.418913	0.269155	0.113971	0.0678793	0.217355	0.110822	0.175486	0.11389	0.816085	0.352883	0.193878	0.429968	0.676959	0.243507	0.292237	0.448953	0.866671	0.202149	0.168437	0.0196542	0.118389
ENSEAST00005054122	0.0556754	0.0874975	0.0652814	0.11739	0.0829777	0.0605203	0.21261	0.0557211	0.00688426	0.380488	0.05759	0.107545	0.160396	0.0686317	0.0687108	0.203657	0.113095	0.0248862	0.00794462	0.144936	0.448657	0.510956	0.077941	0.0262889	0.0353905	0.351417	0.0784571	0.214977	0.0484709	0.283213	0.00895551	0.302974	0.0842058	0.0103604	0.0315394	0.409461	0.155562	0.0756267	0.00930976	0.182107	0.128133	0.00105192	0.0589412	0.400707	0.176672	0.0965864	0.00277507	0.421641	0.316689
ENSEAST00005052813	0.0833635	0.130996	0.0734707	0.106466	0.123168	0.0587614	0.194524	0.0167934	0.00300521	0.161221	0.0954952	0.107127	0.0538429	0.00989811	0.169813	0.0412394	0.0232801	0.0208153	0.00727627	0.0326769	0.852939	0.231974	0.427409	0.241071	0.30176	0.16586	0.132768	0.187849	0.0647899	0.0742212	0.00946859	0.115692	0.0228076	0.0203362	0.011022	0.131408	0.143856	0.030324	0.00765208	0.0199873	0.152026	0.0019313	0.0451462	0.181745	0.145333	0.0632915	0.00109223	0.958034	0.107682
ENSEAST00005055727	0.517092	0.220234	0.664858	0.803402	0.212239	0.00512696	0.902248	0.0429323	0.0297902	0.0525994	0.478582	0.786859	0.015312	0.0674369	0.267694	0.0523338	0.140733	0.478042	0.0421679	0.112087	0.201088	0.0688571	0.153787	0.144207	0.0538752	0.0337143	0.249074	0.939341	0.547921	0.0805828	0.168924	0.0460281	0.0173016	0.044983	0.0533633	0.100139	0.908544	0.0454954	0.192659	0.189214	0.835391	0.114909	0.00485661	0.0552598	0.02253	0.00420577	0.0450679	0.163264	0.0468738
ENSEAST00005078615	0.838522	0.223507	0.900366	0.737943	0.21546	0.00750368	0.548293	0.00407127	0.0307664	0.0122782	0.951662	0.665305	0.00433242	0.00593912	0.652605	0.0064385	0.050833	0.870707	0.0436796	0.0114167	0.653418	0.0103126	0.219083	0.252918	0.261282	0.00845878	0.294695	0.526283	0.99319	0.0174014	0.297813	0.0124984	0.00453913	0.103768	0.0437501	0.0114915	0.640385	0.0119915	0.362317	0.0742344	0.651654	0.251514	0.000949648	0.00610197	0.00575732	0.000291047	0.0632227	0.438057	0.0111026
ENSEAST00005046084	0.378668	0.554061	0.703264	0.764918	0.550793	0.782538	0.860286	0.899236	0.379505	0.621454	0.484732	0.59424	0.737887	0.83964	0.0314897	0.948214	0.958055	0.513016	0.359136	0.741389	2.15884e-07	0.71616	0.049157	0.0617746	0.00462138	0.570642	0.486418	0.834435	0.221187	0.82967	0.221398	0.539406	0.692327	0.280128	0.446468	0.922471	0.888564	0.764565	0.213203	0.871009	0.883842	0.291859	0.728854	0.52462	0.570809	0.76353	0.374479	6.89225e-05	0.664557
ENSEAST00005079477	0.200865	0.228067	0.373972	0.437694	0.222471	0.200437	0.529866	0.418806	0.0666659	0.102553	0.211255	0.361411	0.0886375	0.409413	0.0166249	0.269531	0.48059	0.221117	0.0726639	0.591418	0.00150449	0.346128	0.120258	0.0887237	0.00636645	0.0820264	0.205233	0.525902	0.133654	0.252961	0.0723693	0.0880969	0.129977	0.0451529	0.118896	0.293621	0.557239	0.288617	0.0770322	0.3679	0.565572	0.0825142	0.165261	0.481873	0.56484	0.145967	0.0692829	0.00857368	0.121941
ENSEAST00005070726	0.211552	0.0637465	0.259414	0.365324	0.0599809	0.069651	0.593533	0.0611527	0.0010062	0.0343851	0.203226	0.338116	0.0198191	0.0511137	0.0116039	0.0627475	0.112358	0.107847	0.0014586	0.126406	0.0367676	0.189258	0.0239943	0.0110095	0.00277259	0.0289516	0.0615504	0.57787	0.074167	0.0715079	0.00559593	0.0230621	0.0171723	0.003148	0.00893698	0.0928205	0.493435	0.0462304	0.00837102	0.0865973	0.521611	0.00560751	0.0265873	0.243341	0.27488	0.0258551	0.00120157	0.0350758	0.0370539
ENSEAST00005057561	0.703539	0.116445	0.547662	0.720167	0.110455	0.108337	0.905676	0.00319948	0.00331794	0.112891	0.718147	0.756204	0.0851817	0.00181821	0.317984	0.0366717	0.00821734	0.301226	0.00576417	0.00466131	0.837683	0.265874	0.0735978	0.0631443	0.222616	0.12417	0.138236	0.94015	0.3229	0.0411538	0.0372329	0.0754252	0.0216617	0.0497428	0.00719809	0.0814173	0.835462	0.00808518	0.0424725	0.0125458	0.891835	0.0301263	0.0296432	0.229311	0.200026	0.0428334	0.00481206	0.596868	0.0825402
ENSEAST00005073019	0.980372	0.400495	0.703518	0.734541	0.392672	0.315096	0.96015	0.203452	0.153862	0.00113366	0.717451	0.894908	0.00344589	0.0886397	0.338534	0.0224169	0.43546	0.57557	0.18181	0.203131	0.497241	0.00203948	0.777877	0.654601	0.566177	0.00197213	0.458974	0.949388	0.607006	0.067789	0.258191	0.00572317	0.05912	0.172485	0.204929	0.00159073	0.84588	0.275064	0.375029	0.210675	0.989714	0.36941	0.146596	0.0166716	0.273358	0.056232	0.193371	0.550104	0.00840004
ENSEAST00005061672	0.897902	0.24135	0.977378	0.911243	0.230996	0.0016232	0.797933	0.00538228	0.0219649	0.00132714	0.836872	0.878625	5.52113e-05	0.00615275	0.574649	0.000653486	0.0353746	0.715983	0.0377707	0.0124726	0.487093	0.00126041	0.46707	0.47813	0.317928	0.000497822	0.313346	0.769561	0.869379	0.00300089	0.270277	0.00121249	0.000384048	0.0927051	0.0310925	0.00291681	0.797698	0.00839236	0.305802	0.0308748	0.803274	0.219518	0.000241695	0.000989275	0.00319707	9.72035e-06	0.04804	0.44978	0.000680183
ENSEAST00005039327	0.937746	0.180514	0.779599	0.64666	0.171123	0.00753796	0.46012	0.0030246	0.00611702	0.000708407	0.888089	0.677528	0.000999216	0.00398049	0.418769	0.00101267	0.00678457	0.826249	0.0113122	0.00455568	0.223228	0.0209102	0.165639	0.232691	0.158481	0.000296143	0.242938	0.462709	0.794754	0.000208388	0.17703	0.000105387	9.78093e-05	0.0899472	0.00818487	0.00485082	0.504532	0.000867801	0.1916	0.0039356	0.480067	0.172577	0.000335093	0.0283597	0.0432691	0.000142723	0.0229815	0.15992	0.0001375
ENSEAST00005045489	0.923754	0.168587	0.953233	0.811547	0.160477	0.166749	0.51198	0.0228801	0.00854827	0.0563875	0.896279	0.89807	0.0961772	0.020167	0.286233	0.0436534	0.00483751	0.603359	0.011458	0.0157391	0.265563	0.372352	0.0744432	0.117185	0.171509	0.0602926	0.200917	0.558823	0.448007	0.010647	0.0836159	0.0234269	0.0187074	0.139175	0.0095756	0.0912313	0.651826	0.00653376	0.0737614	0.00170419	0.57515	0.101655	0.0492711	0.435169	0.474437	0.067158	0.0188823	0.183733	0.0311227
ENSEAST00005081342	0.0610432	0.0479452	0.0414914	0.0690973	0.0445445	0.169381	0.197689	0.0672798	0.000950939	0.0868236	0.0480651	0.0739185	0.0421953	0.0339786	0.00817115	0.0761145	0.10841	0.00720428	0.000865762	0.118921	0.242198	0.261934	0.110718	0.0335488	0.0416927	0.0933484	0.0436464	0.180322	0.00816963	0.118281	0.000138619	0.0660388	0.0374318	0.00390322	0.0143303	0.114785	0.117923	0.0755757	0.000594403	0.0663275	0.150745	8.79817e-05	0.0847908	0.306688	0.405344	0.0875798	0.000177106	0.294704	0.0870895
ENSEAST00005070902	0.00303434	0.580208	3.03127e-05	9.765e-06	0.582252	0.648526	6.92087e-05	0.649232	0.690451	0.490808	0.000545429	7.94944e-05	0.781957	0.803951	0.106268	0.579359	0.54213	0.00157612	0.670758	0.48399	0.999146	0.548298	0.982997	0.508748	0.568878	0.456464	0.443387	4.15228e-05	0.00798757	0.350055	0.145839	0.471874	0.65114	0.294937	0.911296	0.540377	7.10851e-07	0.500623	0.146144	0.599463	4.03098e-06	0.113703	0.543852	0.564674	0.55859	0.511013	0.437375	0.702096	0.438531
ENSEAST00005062263	0.662354	0.218375	0.589882	0.778612	0.213559	0.533794	0.808503	0.183528	0.0461891	0.489809	0.731247	0.738769	0.548538	0.183074	0.0937231	0.478132	0.175647	0.352352	0.0464898	0.227253	0.241162	0.921324	0.000346179	0.000683965	0.0246915	0.509203	0.205324	0.865183	0.188473	0.382764	0.0342382	0.381379	0.284926	0.0881195	0.0642533	0.573177	0.904895	0.152801	0.0388414	0.216522	0.956176	0.0492577	0.294504	0.885308	0.970114	0.376716	0.0441401	0.0940999	0.472079
ENSEAST00005056534	0.450048	0.092619	0.606095	0.761992	0.08608	0.00968236	0.971726	0.000495762	0.000549559	0.105203	0.602315	0.678249	0.0506613	0.00205348	0.359896	0.0188512	8.82389e-05	0.295182	0.00157053	0.00173669	0.570684	0.269139	0.12938	0.132932	0.169355	0.0935424	0.113311	0.959946	0.350968	0.0100123	0.0563864	0.0491285	0.00292086	0.0520893	0.00169677	0.115708	0.884432	0.000165721	0.0400109	0.00100805	0.854363	0.0237519	0.00292155	0.197455	0.0720255	0.0116826	0.00149059	0.478577	0.0443348
ENSEAST00005037989	0.894326	0.160633	0.75244	0.875377	0.152389	0.119311	0.794518	0.00258124	0.00681718	0.0249931	0.928656	0.916442	0.0267184	0.000353636	0.499029	0.0045001	0.00230914	0.432618	0.0122631	0.000817701	0.952873	0.0984184	0.346013	0.331669	0.557649	0.0330082	0.205252	0.835293	0.479888	0.00392444	0.0882134	0.013585	0.00619523	0.116657	0.00911614	0.0129528	0.996298	0.00477623	0.0924149	0.000357027	0.882621	0.0903184	0.0282186	0.103948	0.192999	0.029033	0.0128895	0.8337	0.0134046
ENSEAST00005039675	0.998454	0.158853	0.8271	0.962872	0.151081	0.151989	0.677359	0.00374448	0.00807035	0.0257161	0.980969	0.988437	0.0342936	0.00063638	0.472936	0.00716819	0.00397128	0.492545	0.0128078	0.00131041	0.887225	0.115487	0.2552	0.258128	0.493642	0.0346091	0.204131	0.721252	0.502871	0.00567954	0.088446	0.014518	0.00911519	0.121961	0.0108831	0.0143737	0.902289	0.00618268	0.0987908	0.000937438	0.780625	0.100953	0.0344839	0.12903	0.239089	0.0343602	0.0156889	0.721648	0.0159957
ENSEAST00005076682	0.782812	0.269693	0.803636	0.72217	0.259399	0.230861	0.469987	0.0215092	0.0416429	0.0298448	0.676036	0.7308	0.0622561	0.00992842	0.700132	0.0138145	0.00571123	0.799363	0.0528583	0.00616539	0.812747	0.158449	0.494343	0.574495	0.749168	0.0388728	0.339938	0.512395	0.758626	0.00367178	0.245845	0.0148524	0.0195046	0.32802	0.037772	0.0250214	0.595677	0.0136956	0.237351	0.000472436	0.481647	0.285005	0.0754494	0.199619	0.374188	0.074621	0.0735469	0.732435	0.0149384
ENSEAST00005036979	0.757128	0.492108	0.672217	0.834487	0.491686	0.931304	0.80499	0.816121	0.317277	0.838986	0.741877	0.804156	0.992776	0.811944	0.0557042	0.872576	0.892927	0.535793	0.297073	0.953799	0.0663737	0.571125	0.000126122	0.000387594	0.00732895	0.849007	0.43562	0.854263	0.238765	0.968766	0.123155	0.782811	0.84547	0.204906	0.374172	0.946897	0.939562	0.719897	0.158163	0.947535	0.985824	0.204598	0.804555	0.459296	0.50927	0.854191	0.294877	0.0124193	0.949989
ENSEAST00005044740	0.686426	0.222012	0.586459	0.712065	0.215572	0.136366	0.99845	0.123933	0.033539	0.0103785	0.526804	0.779343	0.0115205	0.0859105	0.0747863	0.0599282	0.316008	0.408514	0.0427013	0.196426	0.0895261	0.0515729	0.0760897	0.0581645	0.0338416	0.00910659	0.241438	0.991301	0.333708	0.100132	0.0665297	0.0146134	0.040031	0.0277256	0.0638445	0.0319381	0.853686	0.136074	0.115123	0.235977	0.928481	0.100275	0.0520135	0.098254	0.245413	0.0255607	0.0465581	0.0605458	0.0259342
ENSEAST00005067987	0.537767	0.156278	0.394198	0.559296	0.150065	0.226493	0.950684	0.0308744	0.00780191	0.254802	0.551069	0.576777	0.218056	0.0247945	0.144602	0.155222	0.0493188	0.205378	0.0118321	0.0476254	0.574202	0.56213	0.0134936	0.0084005	0.0809436	0.273074	0.159741	0.907797	0.171527	0.160472	0.0137193	0.190599	0.0868438	0.0324826	0.0148645	0.237273	0.667165	0.043019	0.017608	0.0686419	0.715947	0.0136768	0.0965685	0.531568	0.442739	0.1319	0.00686183	0.352396	0.226085
ENSEAST00005063781	0.960993	0.149426	0.936697	0.899114	0.143288	0.291483	0.501816	0.0323854	0.00984566	0.0375509	0.9121	0.900471	0.0832364	0.0168652	0.206269	0.0470527	0.0258086	0.558026	0.0123753	0.0238706	0.309851	0.287784	0.0405727	0.0579123	0.151091	0.0470777	0.175407	0.556162	0.389207	0.023722	0.0564067	0.0208602	0.0313165	0.0950372	0.0135612	0.0516933	0.735664	0.0220466	0.0663765	0.0108738	0.60824	0.0948352	0.0788038	0.380656	0.570781	0.0796974	0.0192528	0.17856	0.0335986
ENSEAST00005077408	0.335301	0.0922363	0.399173	0.499322	0.0861667	0.091633	0.776448	0.0292836	0.000311323	0.0100442	0.383897	0.455252	0.011055	0.0156123	0.0390434	0.0170669	0.024283	0.152526	0.000991165	0.0397584	0.0898456	0.150523	0.0881166	0.0657775	0.0464848	0.0105236	0.0993235	0.736401	0.105689	0.0108037	0.00632601	0.00372171	0.00451189	0.0127935	0.00210916	0.0330974	0.658307	0.0143862	0.006853	0.00590081	0.748043	0.00966387	0.0261678	0.222337	0.352983	0.0252121	0.000687032	0.104931	0.00728695
ENSEAST00005047671	0.602673	0.530251	0.986183	0.878157	0.525386	0.422801	0.794644	0.762614	0.30293	0.529899	0.739512	0.938135	0.5947	0.917204	0.102334	0.847141	0.693934	0.780318	0.296206	0.949629	0.000239629	0.905209	0.0213004	0.0463873	0.00283768	0.455752	0.496911	0.800711	0.459082	0.629683	0.306957	0.441003	0.483389	0.270803	0.341753	0.948953	0.758028	0.478782	0.296307	0.737919	0.816291	0.340135	0.402987	0.786558	0.978993	0.453675	0.337973	3.98332e-05	0.532317
ENSEAST00005053636	0.894178	0.354064	0.855944	0.808615	0.344724	0.362389	0.570422	0.20861	0.0918423	0.00242116	0.903825	0.8146	0.0236952	0.126019	0.233487	0.0414378	0.189361	0.800366	0.104072	0.168967	0.0938346	0.0803245	0.359332	0.410068	0.282461	0.00327632	0.40604	0.61006	0.590515	0.0225112	0.214912	0.00209404	0.045304	0.232407	0.103894	0.0169518	0.64458	0.129978	0.257167	0.0560066	0.498773	0.350958	0.1489	0.204817	0.634154	0.0901783	0.143984	0.110349	0.0051437
ENSEAST00005048194	0.989994	0.311313	0.884336	0.817431	0.302	0.345632	0.570303	0.190644	0.0607056	0.00952459	0.93673	0.876641	0.0478053	0.131076	0.175609	0.0620903	0.128265	0.726646	0.070376	0.157399	0.0528314	0.185866	0.216789	0.273043	0.178199	0.0109726	0.348266	0.616585	0.482957	0.02414	0.154944	0.005283	0.0464371	0.197742	0.0669701	0.0455572	0.645059	0.0946944	0.169382	0.0368116	0.515887	0.257975	0.144235	0.354165	0.729416	0.108933	0.0984852	0.0603565	0.0112054
ENSEAST00005077964	0.182635	0.376197	0.274335	0.286802	0.37127	0.611262	0.369092	0.852888	0.204713	0.166019	0.162863	0.247538	0.192372	0.727945	0.00910709	0.48519	0.897329	0.179165	0.204911	0.99784	0.00242703	0.476953	0.278368	0.186999	0.0345966	0.156866	0.329854	0.35285	0.0854136	0.486348	0.0919995	0.17034	0.348424	0.109497	0.304872	0.395496	0.379935	0.677648	0.110899	0.618768	0.439829	0.145933	0.516058	0.727823	0.922064	0.428755	0.185686	0.0230277	0.2345
ENSEAST00005047286	0.226479	0.416142	0.558809	0.566969	0.408645	0.741805	0.620542	0.733406	0.232006	0.647564	0.451612	0.372378	0.726624	0.747028	0.135595	0.71868	0.320331	0.301308	0.22227	0.724468	0.0604255	0.644706	0.371854	0.373587	0.198293	0.637708	0.371625	0.573775	0.154761	0.426652	0.191034	0.46848	0.467194	0.414239	0.26199	0.956745	0.676222	0.40937	0.123661	0.213155	0.705535	0.202709	0.685726	0.518378	0.575891	0.814924	0.21537	0.149874	0.522043
ENSEAST00005069355	0.267992	0.445165	0.654529	0.679754	0.438472	0.711549	0.741148	0.850667	0.251826	0.583131	0.478173	0.464514	0.690817	0.892607	0.0721737	0.80192	0.473111	0.384527	0.239036	0.898945	0.00428771	0.671048	0.193536	0.216089	0.0625192	0.553236	0.394483	0.698829	0.171392	0.496434	0.190994	0.431646	0.494039	0.35262	0.28892	0.981135	0.807805	0.47859	0.138163	0.351791	0.824212	0.223655	0.65786	0.507116	0.563938	0.756957	0.245807	0.0225678	0.509022
ENSEAST00005039708	0.951375	0.46229	0.765875	0.94367	0.46109	0.993714	0.627737	0.566758	0.260186	0.552413	0.935132	0.998012	0.721564	0.498779	0.111285	0.801571	0.74899	0.629697	0.25187	0.647617	0.213452	0.966097	0.0011959	0.00197295	0.0381686	0.58773	0.438186	0.676985	0.34867	0.791199	0.126318	0.545108	0.652081	0.187763	0.305917	0.642459	0.949151	0.577326	0.189076	0.765471	0.854686	0.229322	0.647697	0.828745	0.717067	0.635711	0.257679	0.0597502	0.689292
ENSEAST00005076569	0.079609	0.402351	0.00345587	0.00646673	0.402425	0.763485	0.0416187	0.850555	0.357479	0.999118	0.0262546	0.0201326	0.811437	0.616424	0.0703694	0.96625	0.859911	0.00833786	0.352699	0.998084	0.962573	0.978015	0.449898	0.164525	0.390481	0.91667	0.320149	0.0348353	0.0147541	0.707701	0.0462371	0.938789	0.96251	0.126659	0.531138	0.864396	0.00747251	0.883971	0.0725054	0.942431	0.0158866	0.0553681	0.8966	0.944696	0.736929	0.923978	0.210951	0.915688	0.856626
ENSEAST00005071367	0.0192185	0.107891	0.00334894	0.00795598	0.103663	0.301938	0.0400277	0.173489	0.0167999	0.244863	0.00825819	0.0130678	0.111384	0.0960228	0.0207394	0.183048	0.293052	0.000515625	0.021181	0.272414	0.569764	0.339317	0.341702	0.117057	0.153662	0.265188	0.0859994	0.0357044	0.003923	0.337048	0.00170043	0.233494	0.140065	0.00746219	0.0605644	0.232203	0.0155453	0.25934	0.00297124	0.219325	0.0240193	0.000671204	0.231064	0.354586	0.467241	0.227834	0.00485712	0.718957	0.260954
ENSEAST00005044325	0.964154	0.170625	0.856104	0.741566	0.16128	0.0517163	0.526175	0.00457527	0.00692079	0.0170961	0.856915	0.820282	0.0253516	0.00446281	0.498895	0.00571874	0.000325195	0.694119	0.0111577	0.00206815	0.423405	0.143731	0.255632	0.335189	0.344263	0.0167922	0.222585	0.555217	0.646463	0.000374653	0.155313	0.00462968	0.00197823	0.169407	0.00717817	0.0284065	0.596011	0.000662888	0.134243	1.13124e-05	0.541695	0.148694	0.0107094	0.161228	0.18565	0.0154066	0.0200234	0.368013	0.00456775
ENSEAST00005064312	0.981874	0.351668	0.860527	0.695133	0.342146	0.00253566	0.634004	0.0118584	0.0924332	0.210537	0.974461	0.696401	0.0894279	0.0423216	0.978345	0.07651	0.0595426	0.959288	0.120176	0.0356921	0.90611	0.139453	0.263222	0.326137	0.318531	0.162567	0.424407	0.587772	0.834815	0.102273	0.510311	0.176356	0.0380198	0.213284	0.102696	0.196542	0.64677	0.0230624	0.516809	0.174915	0.773999	0.331722	0.00401275	0.0588876	0.00208197	0.00812194	0.139127	0.643804	0.146126
ENSEAST00005057076	0.0755861	0.402448	0.283812	0.289983	0.39678	0.795785	0.319222	0.982696	0.251668	0.723063	0.17493	0.16141	0.746157	0.987415	0.0270591	0.922162	0.624478	0.14335	0.236848	0.922524	0.00798247	0.59791	0.266568	0.215079	0.0587062	0.697218	0.328126	0.29127	0.0504295	0.681428	0.113417	0.572716	0.598294	0.264238	0.324401	0.890588	0.371554	0.639525	0.0754478	0.4729	0.382124	0.125257	0.793671	0.45114	0.499952	0.896971	0.205833	0.0528648	0.658526
ENSEAST00005059429	0.78882	0.303847	0.465369	0.609566	0.300582	0.993668	0.915781	0.34367	0.122154	0.499148	0.725226	0.670072	0.629166	0.24201	0.104838	0.565786	0.400901	0.314945	0.119563	0.354418	0.488935	0.996475	0.0130219	0.00831321	0.123072	0.570453	0.283887	0.990319	0.166978	0.558921	0.0428282	0.456553	0.482183	0.137435	0.159263	0.489546	0.712933	0.380308	0.0654923	0.363081	0.849481	0.0915471	0.600618	0.881324	0.708438	0.621397	0.104996	0.267351	0.571293
ENSEAST00005054203	0.22996	0.0568157	0.221739	0.329014	0.0530288	0.16321	0.627554	0.0291817	0.000200393	0.113399	0.276436	0.299023	0.0903229	0.0189869	0.0320753	0.0793888	0.026072	0.0692456	0.00041679	0.0465657	0.22798	0.445848	0.0243593	0.0111286	0.0327698	0.121085	0.05367	0.582812	0.0455259	0.0673288	0.00125249	0.0665727	0.0290044	0.00849136	0.00253679	0.151887	0.444639	0.0229659	0.00111174	0.0185093	0.502085	0.00116543	0.0612972	0.482749	0.477263	0.0854153	0.00010172	0.188545	0.0891798
ENSEAST00005059661	0.967652	0.230059	0.723117	0.90074	0.224599	0.575086	0.622215	0.0982508	0.0434114	0.184855	0.981701	0.970044	0.271211	0.0573482	0.194811	0.197322	0.133212	0.471405	0.0475636	0.0924124	0.540967	0.535073	0.0185408	0.0199357	0.158775	0.222621	0.245231	0.683387	0.321035	0.184396	0.0508764	0.155066	0.16645	0.109309	0.0568404	0.170842	0.966767	0.116594	0.0755323	0.11166	0.828312	0.0951168	0.238346	0.62096	0.810302	0.241177	0.0499181	0.286253	0.207489
ENSEAST00005079339	0.635797	0.110871	0.845458	0.989317	0.103258	0.0130763	0.799107	0.000686936	0.000911394	0.0395233	0.820398	0.892169	0.0256963	0.00169908	0.400535	0.00680832	1.14123e-05	0.44528	0.00230583	0.000900264	0.44778	0.181308	0.175764	0.209221	0.215396	0.0346092	0.143124	0.818473	0.464434	0.00122685	0.0846104	0.013011	0.000776265	0.0821614	0.00169996	0.0552284	0.866123	3.68022e-05	0.0642041	2.39272e-05	0.860648	0.0540648	0.00241173	0.156699	0.0929405	0.00736072	0.00365594	0.388881	0.0115917
ENSEAST00005070051	0.346513	0.124252	0.412271	0.462654	0.116763	0.116484	0.646041	0.0257993	0.00522291	0.0267872	0.432354	0.424231	0.0209552	0.011324	0.227794	0.0108935	0.00923436	0.171299	0.00850775	0.0205882	0.484878	0.141842	0.527679	0.436786	0.407017	0.0308923	0.142708	0.610689	0.193561	0.00663854	0.0469512	0.0120519	0.00737947	0.0855552	0.0115191	0.0353834	0.584415	0.0161266	0.0377698	0.00065363	0.67415	0.0419262	0.0494824	0.177438	0.302183	0.0528773	0.00697468	0.62043	0.0122405
ENSEAST00005039197	0.0036214	0.168095	0.00619825	0.0130345	0.163198	0.157193	0.0185725	0.223172	0.0602589	0.744346	0.00442118	0.0100326	0.339956	0.236968	0.116337	0.426117	0.308737	0.00296859	0.0703703	0.3996	0.760501	0.719078	0.458289	0.209107	0.188231	0.710343	0.131809	0.0205777	0.0247161	0.601426	0.0355767	0.660085	0.262927	0.0366945	0.133389	0.732107	0.0162178	0.298089	0.0255509	0.395581	0.00864726	0.00580535	0.235129	0.559876	0.281062	0.318986	0.0260744	0.931822	0.643787
ENSEAST00005059031	0.189557	0.22602	0.0955696	0.0957815	0.219497	0.638775	0.203654	0.293284	0.0752438	0.0898355	0.149054	0.121511	0.0860404	0.125302	0.104255	0.109793	0.295904	0.0430422	0.0846321	0.26992	0.642806	0.208328	0.870708	0.570742	0.607213	0.120916	0.216607	0.176689	0.0540563	0.16658	0.0383523	0.0910583	0.149386	0.111924	0.131934	0.0843265	0.137745	0.332467	0.0472907	0.101317	0.231068	0.0599093	0.418036	0.325944	0.825094	0.340924	0.0540528	0.908348	0.10717
ENSEAST00005074913	0.46466	0.28144	0.762321	0.889374	0.273717	0.418381	0.857482	0.349417	0.0627137	0.382924	0.665227	0.707165	0.479019	0.401265	0.0437451	0.512418	0.191176	0.418636	0.0593205	0.413861	0.00612687	0.854255	0.00401425	0.0104671	0.00416136	0.361887	0.264878	0.907531	0.178239	0.285423	0.056176	0.252949	0.239334	0.141668	0.0818542	0.679736	0.945987	0.156814	0.0473096	0.178268	0.928315	0.077314	0.284974	0.729974	0.893675	0.372747	0.0695943	0.00271398	0.329944
ENSEAST00005058856	0.941872	0.152484	0.698698	0.818911	0.144941	0.0820082	0.836531	0.00377985	0.00642225	0.000629429	0.818474	0.934129	0.000796753	0.000200178	0.359784	0.000366943	0.0229378	0.436951	0.0118311	0.00308186	0.732811	0.00670384	0.331852	0.286879	0.412365	0.00125934	0.201368	0.862187	0.494147	0.00263516	0.078107	0.000662497	0.0017021	0.0586347	0.0126881	0.000127731	0.95638	0.0115983	0.113825	0.0064135	0.909916	0.0978481	0.0121385	0.0131879	0.0996846	0.00462188	0.0138779	0.625862	0.00092191
ENSEAST00005056611	0.294605	0.349176	0.488473	0.626099	0.342361	0.0334673	0.615154	0.144361	0.1521	0.842417	0.359566	0.545488	0.461907	0.293714	0.545082	0.499203	0.23445	0.403363	0.171994	0.307167	0.654615	0.77719	0.178358	0.161545	0.123647	0.732573	0.344009	0.661423	0.548469	0.550118	0.32672	0.723643	0.25311	0.168384	0.199877	0.898451	0.647162	0.161669	0.284614	0.517475	0.471372	0.14953	0.0857828	0.51607	0.0770412	0.160837	0.144997	0.529662	0.684737
ENSEAST00005056201	0.446741	0.200437	0.786392	0.970904	0.192999	0.0222526	0.901101	0.0668437	0.0238963	0.308509	0.59967	0.814636	0.204531	0.150047	0.202511	0.237393	0.0698228	0.495776	0.0295132	0.148053	0.0849348	0.626322	0.0114684	0.0225443	0.00630691	0.243964	0.206621	0.88898	0.422839	0.163418	0.123483	0.203154	0.0648638	0.0693946	0.0362724	0.496398	0.910193	0.0310821	0.102181	0.15546	0.969837	0.0707802	0.0229403	0.536141	0.17066	0.0530994	0.0338988	0.0415267	0.21934
ENSEAST00005071972	0.558078	0.251665	0.86804	0.92807	0.241991	0.276914	0.903069	0.144834	0.0431296	0.13398	0.815514	0.761271	0.186266	0.137286	0.257242	0.12696	0.0298401	0.465077	0.0492965	0.11579	0.163555	0.588461	0.308519	0.358112	0.267146	0.134982	0.267653	0.954567	0.330218	0.0387085	0.136872	0.0662876	0.0660572	0.252075	0.0466027	0.242046	0.9183	0.0500317	0.0963383	0.00874408	0.849556	0.148395	0.16522	0.69918	0.751447	0.209524	0.0585686	0.221149	0.0763771
ENSEAST00005065661	0.227458	0.497423	0.336718	0.313162	0.490109	0.919818	0.336099	0.605739	0.374787	0.94494	0.400546	0.233328	0.888304	0.539839	0.575771	0.658889	0.257394	0.204623	0.373627	0.512356	0.960011	0.716171	0.825563	0.967769	0.921315	0.992319	0.465072	0.302554	0.225441	0.512446	0.337335	0.773995	0.600846	0.676981	0.405094	0.931267	0.343695	0.490285	0.234482	0.17286	0.383031	0.286798	0.889348	0.716192	0.741015	0.966947	0.311176	0.683098	0.753582
ENSEAST00005048581	0.193984	0.150952	0.195663	0.243794	0.14415	0.261174	0.384878	0.0555745	0.0230628	0.388021	0.284676	0.21552	0.26597	0.0406637	0.330878	0.139424	0.0213849	0.0764103	0.0285699	0.0535751	0.950879	0.636367	0.503838	0.364446	0.552793	0.417587	0.150034	0.355205	0.120446	0.12741	0.0499863	0.271486	0.100572	0.134596	0.0394899	0.322173	0.296416	0.0598106	0.0315661	0.0168016	0.326598	0.026025	0.185774	0.563687	0.475201	0.265989	0.0152786	0.877885	0.260423
ENSEAST00005038762	0.929098	0.331474	0.949782	0.791688	0.321152	0.000866885	0.71951	0.0104522	0.0568537	0.0803481	0.903331	0.784546	0.0249205	0.0296838	0.761027	0.0330779	0.0633914	0.851358	0.0854024	0.0339617	0.650168	0.0517562	0.268869	0.310281	0.236553	0.0549473	0.400144	0.673179	0.965064	0.0545319	0.389451	0.0691547	0.0141424	0.127942	0.0657699	0.0895995	0.721178	0.0189511	0.410435	0.13721	0.821719	0.262878	0.00115036	0.0220309	0.00131108	0.00148081	0.094069	0.475347	0.0562134
ENSEAST00005049413	0.647193	0.411937	0.871236	0.789021	0.403769	0.474891	0.667788	0.483736	0.167739	0.455903	0.964559	0.966607	0.597552	0.580484	0.186831	0.579726	0.200562	0.735992	0.163238	0.496288	0.0128761	0.778788	0.0721703	0.13991	0.0575227	0.422371	0.400651	0.709621	0.415102	0.269984	0.247655	0.297682	0.305406	0.378117	0.168434	0.796092	0.649376	0.203209	0.186021	0.172567	0.648766	0.278189	0.376184	0.656928	0.834514	0.485786	0.202017	0.0140793	0.354782
ENSEAST00005068950	0.00648898	0.465451	0.00030727	0.000649923	0.465676	0.976112	0.00210892	0.999982	0.48865	0.521137	0.00209245	0.00141517	0.885316	0.910217	0.134959	0.731104	0.816667	0.00274926	0.481891	0.772683	0.894574	0.61459	0.691308	0.312438	0.431374	0.501601	0.355559	0.00202509	0.0153422	0.468756	0.111377	0.524856	0.858255	0.198193	0.686687	0.606603	0.000373486	0.792673	0.11084	0.751958	0.000196405	0.065209	0.853595	0.71637	0.895503	0.769254	0.288721	0.726743	0.502105
ENSEAST00005048830	0.936502	0.531297	0.525346	0.674075	0.531277	0.849718	0.935161	0.508008	0.396543	0.902704	0.83567	0.773332	0.883057	0.44677	0.420619	0.976268	0.664476	0.484889	0.389338	0.548051	0.850339	0.685884	0.0654087	0.0497939	0.365174	0.833358	0.502579	0.983113	0.395073	0.943992	0.217873	0.931407	0.907118	0.351685	0.442799	0.94206	0.706129	0.665285	0.268985	0.795524	0.769105	0.262841	0.866555	0.72538	0.79411	0.937216	0.342291	0.756636	0.844603
ENSEAST00005068692	0.627167	0.226525	0.773124	0.915791	0.219478	0.460211	0.777199	0.145718	0.0441832	0.466679	0.871561	0.778166	0.544672	0.158975	0.217448	0.360508	0.0437892	0.420561	0.0451093	0.135122	0.294417	0.853599	0.0364705	0.0555914	0.130456	0.482904	0.224479	0.840775	0.254684	0.185443	0.0770799	0.301837	0.197919	0.207401	0.0493347	0.57104	0.949357	0.07251	0.0545483	0.045627	0.901908	0.0837106	0.271371	0.825082	0.991679	0.393422	0.0484037	0.203211	0.349346
ENSEAST00005053837	0.506543	0.0811882	0.438845	0.534648	0.0755228	0.0501655	0.805226	0.00268051	0.000548972	0.00275957	0.494407	0.566102	0.001167	0.000230774	0.221193	0.00051444	0.00638907	0.204761	0.00166505	0.00291245	0.563018	0.0271526	0.340128	0.264433	0.306857	0.00369751	0.103756	0.777629	0.252562	0.00142547	0.0313626	0.00115082	0.000472664	0.0299778	0.00297548	0.0025029	0.666017	0.00454038	0.0362283	0.000710806	0.765789	0.0295067	0.00856621	0.0375272	0.114346	0.00598592	0.00145548	0.575436	0.00132938
ENSEAST00005060786	0.145104	0.109037	0.307303	0.399572	0.103533	0.14724	0.589705	0.162823	0.00560954	0.136585	0.214926	0.296648	0.119437	0.171091	0.00659917	0.198804	0.122884	0.113543	0.00598845	0.253603	0.00521452	0.585059	0.0168462	0.0110943	0.000845059	0.119959	0.0971941	0.561722	0.0489255	0.133345	0.00721608	0.0810107	0.0613135	0.0181184	0.0192224	0.320105	0.539281	0.0754549	0.00590285	0.0949265	0.551428	0.00753241	0.0916055	0.689518	0.612464	0.119305	0.00527847	0.00902031	0.114774
ENSEAST00005046768	0.0184138	0.342368	0.000452221	0.00149006	0.341349	0.924	0.0111347	0.76587	0.287212	0.913837	0.00425845	0.00474708	0.771021	0.619716	0.0585944	0.963393	0.954604	0.00192705	0.287474	0.987642	0.921554	0.94319	0.433808	0.148308	0.27031	0.873464	0.259765	0.00994338	0.00821338	0.713965	0.0392972	0.888119	0.866052	0.0850014	0.461859	0.995463	0.00168265	0.998042	0.0519688	0.949794	0.00237273	0.0278506	0.916736	0.984479	0.992077	0.943225	0.153568	0.979217	0.830414
ENSEAST00005057490	0.878197	0.17483	0.784922	0.962984	0.165743	0.00910506	0.741941	0.000312576	0.00249417	0.0097424	0.821641	0.978513	0.00357212	0.000236613	0.379882	0.00236762	0.00951339	0.502647	0.00733188	0.00162538	0.59914	0.0272634	0.112305	0.113114	0.170671	0.00853338	0.225115	0.742775	0.576603	0.00633916	0.0742171	0.0065147	0.000843914	0.031241	0.00454344	0.00830716	0.90893	0.00179814	0.0979118	0.0131713	0.883081	0.0615947	0.000585241	0.0210889	0.0227443	0.00039766	0.0072693	0.408476	0.00675537
ENSEAST00005081351	0.226291	0.2109	0.611632	0.742398	0.203005	0.030405	0.78323	0.139225	0.0407214	0.434406	0.380013	0.551898	0.277298	0.270178	0.163403	0.341814	0.104001	0.355552	0.0423501	0.266031	0.053412	0.800949	0.0421647	0.0543021	0.00783131	0.347615	0.207715	0.799112	0.304623	0.232698	0.128851	0.291132	0.103087	0.0999754	0.0675361	0.697074	0.854009	0.0600157	0.0960425	0.195725	0.715385	0.0641272	0.0497566	0.702942	0.240273	0.105487	0.0467941	0.0479168	0.30422
ENSEAST00005071368	0.358212	0.314682	0.774656	0.863471	0.305923	0.0424319	0.857858	0.254906	0.0874627	0.149173	0.457132	0.705181	0.101113	0.357659	0.156402	0.227525	0.261407	0.525072	0.099623	0.403222	0.0108484	0.352875	0.161267	0.184433	0.0196925	0.103096	0.319129	0.881556	0.443575	0.169559	0.229266	0.108148	0.0818068	0.120877	0.121547	0.371583	0.987796	0.134489	0.208537	0.276841	0.89948	0.18094	0.0579513	0.382057	0.230193	0.0680063	0.113273	0.0210031	0.120524
ENSEAST00005043041	0.0856106	0.0408913	0.101502	0.163404	0.0376971	0.0911805	0.342694	0.0395503	8.49441e-05	0.0882164	0.0959266	0.143525	0.0445674	0.0285391	0.00955409	0.071515	0.0542279	0.0230767	0.000131126	0.0835716	0.133513	0.323634	0.0394099	0.0122188	0.011664	0.0857677	0.0368607	0.321738	0.0183587	0.0814927	0.000296907	0.0550346	0.0209595	0.00222518	0.00410029	0.142806	0.246239	0.0326561	0.00041428	0.0410337	0.270152	8.1008e-05	0.0407799	0.353108	0.337333	0.0536854	1.0572e-05	0.14594	0.0737118
ENSEAST00005051158	0.00218618	0.219494	0.000176969	0.000289379	0.215115	0.674889	0.00273317	0.516332	0.124416	0.712115	0.00130176	0.000427063	0.445501	0.369727	0.0519767	0.538881	0.546785	2.45074e-05	0.129814	0.637834	0.813568	0.818791	0.760216	0.360716	0.402732	0.754975	0.164926	0.00194642	0.00163145	0.733403	0.0181661	0.670664	0.468002	0.0734866	0.237928	0.671416	0.00071101	0.619365	0.0154705	0.430079	0.00168713	0.00916832	0.670602	0.818618	0.900093	0.713299	0.0540085	0.876006	0.69489
ENSEAST00005078656	0.385927	0.120077	0.197034	0.289112	0.115181	0.377204	0.618762	0.0478474	0.00998967	0.220241	0.360472	0.33268	0.185554	0.0206746	0.130197	0.12609	0.0688306	0.087979	0.0128386	0.0554844	0.819441	0.465325	0.102993	0.0508199	0.226503	0.260606	0.119135	0.56957	0.0878771	0.161146	0.00886477	0.176459	0.101295	0.0383189	0.0240898	0.167044	0.366195	0.0802152	0.0123967	0.0550967	0.451493	0.0105312	0.174284	0.47303	0.566501	0.198505	0.00623958	0.677218	0.206918
ENSEAST00005046985	0.396003	0.250608	0.223497	0.322933	0.247852	0.993032	0.700912	0.499109	0.0959261	0.535087	0.352675	0.340398	0.627308	0.379169	0.0113485	0.701274	0.565021	0.129684	0.0905293	0.581762	0.173243	0.876461	0.0034319	0.000522281	0.0216149	0.590309	0.207581	0.634102	0.0390707	0.70047	0.00993539	0.48889	0.529958	0.0614647	0.151891	0.627857	0.413559	0.493181	0.0185994	0.496359	0.514265	0.0316786	0.658283	0.724005	0.580009	0.681781	0.0677632	0.0937516	0.631386
ENSEAST00005037804	0.0403152	0.128973	0.00497873	0.0121954	0.12529	0.493533	0.0704947	0.267239	0.0283009	0.281494	0.0155406	0.0222221	0.171774	0.149782	0.0074746	0.283191	0.448823	0.00138496	0.0321707	0.388777	0.455411	0.438975	0.191278	0.0470837	0.0939767	0.314199	0.0999086	0.0610733	0.00256046	0.471978	0.000849042	0.284798	0.228418	0.00709007	0.0856331	0.278016	0.0229454	0.37768	0.00283575	0.344894	0.039318	0.00116672	0.347616	0.499673	0.702614	0.326096	0.00986357	0.527697	0.342473
ENSEAST00005058155	0.637282	0.444477	0.981609	0.885171	0.439472	0.512183	0.70992	0.657971	0.213177	0.531029	0.795058	0.935461	0.644784	0.778059	0.0683932	0.821268	0.547927	0.703948	0.204703	0.804708	0.000472275	0.782008	0.00303675	0.0124742	0.00112098	0.478447	0.411112	0.73604	0.355645	0.572363	0.192872	0.420914	0.458339	0.221729	0.24309	0.922063	0.749659	0.390618	0.184871	0.579452	0.774359	0.240288	0.415692	0.653747	0.857609	0.486455	0.237901	5.03749e-06	0.527713
ENSEAST00005043843	0.533081	0.19097	0.615514	0.791037	0.18327	0.0115756	0.933062	0.004951	0.0243697	0.390653	0.620297	0.754904	0.182953	0.0199055	0.668944	0.108635	0.0140805	0.416988	0.0346774	0.0179917	0.963722	0.404676	0.167726	0.164841	0.261284	0.3478	0.218181	0.954302	0.589474	0.12312	0.186637	0.287466	0.0450302	0.110528	0.0351951	0.333682	0.848161	0.0111417	0.161214	0.0726167	0.737554	0.0788705	0.0123305	0.224372	0.0279732	0.036283	0.0294381	0.808067	0.253864
ENSEAST00005055392	0.149773	0.389656	0.0934469	0.144652	0.389996	0.792886	0.324766	0.968236	0.289319	0.902574	0.125511	0.136967	0.918353	0.958255	0.00404915	0.689801	0.859992	0.074186	0.266235	0.758785	0.0981285	0.438346	0.00768961	0.000696413	0.00658061	0.87976	0.292843	0.292469	0.0169735	0.653957	0.0284869	0.944376	0.975969	0.0961142	0.415435	0.725548	0.183032	0.995178	0.0400141	0.851326	0.205948	0.0501126	0.952976	0.353185	0.390948	0.891989	0.193811	0.0674602	0.78076
ENSEAST00005074629	0.020553	0.230415	0.0517635	0.0505448	0.222513	0.214942	0.0450236	0.219878	0.0917476	0.485909	0.0430565	0.0345046	0.240371	0.191619	0.316828	0.223154	0.145333	0.0209021	0.105995	0.264869	0.950832	0.534697	0.828662	0.857195	0.708689	0.482226	0.21042	0.0443626	0.0793353	0.265852	0.115047	0.389653	0.172101	0.177738	0.151341	0.469272	0.0619772	0.223546	0.0735217	0.108485	0.0584048	0.0483281	0.279315	0.460015	0.375276	0.348302	0.0576747	0.679582	0.346955
ENSEAST00005054684	0.139425	0.223801	0.131423	0.172859	0.218594	0.805387	0.335013	0.341197	0.0877285	0.866047	0.22698	0.135185	0.796944	0.286889	0.126309	0.622754	0.182046	0.0510095	0.085875	0.348283	0.677828	0.625162	0.21503	0.129499	0.294701	0.923138	0.185437	0.289954	0.0345878	0.531724	0.0308628	0.690932	0.458	0.174619	0.127629	0.863445	0.217009	0.300725	0.0184649	0.161003	0.25493	0.0263155	0.640362	0.629377	0.740866	0.805814	0.0517823	0.711197	0.744021
ENSEAST00005045639	0.676818	0.473988	0.949967	0.938452	0.464464	0.650878	0.849021	0.449195	0.241267	0.446791	0.995681	0.859472	0.586298	0.451321	0.472003	0.427758	0.127144	0.676335	0.240884	0.352701	0.269021	0.92668	0.558895	0.657329	0.539752	0.455132	0.481119	0.904941	0.486499	0.186304	0.373428	0.295578	0.309073	0.634672	0.227634	0.623817	0.820808	0.219181	0.275136	0.066029	0.761203	0.399901	0.519416	0.809825	0.798654	0.623096	0.271484	0.371455	0.313876
ENSEAST00005043795	0.64982	0.477384	0.97719	0.920329	0.472554	0.697742	0.733361	0.794437	0.250545	0.463292	0.806197	0.9028	0.641106	0.854731	0.0520648	0.827149	0.622122	0.689092	0.237462	0.896078	6.09485e-05	0.792439	0.0117641	0.0289866	0.00433901	0.430532	0.439855	0.772893	0.313354	0.557767	0.191864	0.368581	0.501548	0.265363	0.281199	0.860777	0.773818	0.478491	0.186257	0.557193	0.753349	0.276855	0.545779	0.594863	0.634977	0.591923	0.275777	3.36515e-06	0.481115
ENSEAST00005076977	0.703011	0.405809	0.927519	0.95798	0.400202	0.628316	0.706867	0.622447	0.15963	0.259554	0.803118	0.911438	0.418961	0.623359	0.0340491	0.590552	0.525522	0.628184	0.156792	0.705834	0.000145449	0.921043	0.00794647	0.0185503	0.00359331	0.245591	0.381168	0.751607	0.277099	0.394301	0.121265	0.205074	0.347976	0.173423	0.187405	0.563295	0.795666	0.374688	0.13186	0.422727	0.737388	0.208911	0.422228	0.836442	0.743131	0.426965	0.184331	4.81282e-06	0.296508
ENSEAST00005051018	0.930726	0.197801	0.852925	0.717213	0.188936	0.164456	0.440437	0.0134986	0.0151017	0.0747309	0.753435	0.782271	0.114127	0.0120702	0.488484	0.0367625	0.00190963	0.711345	0.0199784	0.00640974	0.52519	0.354718	0.140514	0.207245	0.336866	0.0818009	0.243495	0.482038	0.6018	0.00905836	0.140199	0.0341844	0.0205084	0.207592	0.0141666	0.0870747	0.579807	0.00470259	0.123595	0.000798827	0.50992	0.151523	0.049291	0.380053	0.395821	0.0700953	0.0309463	0.382945	0.0385891
MSTRG.10349.1	0.142895	0.00054121	0.149928	0.220362	0.00044838	0.150229	0.409758	0.0363788	0.0011713	0.123621	0.144658	0.208415	0.0638667	0.0261601	0.0643554	0.0741973	0.0535858	0.0519158	1.97405e-05	0.0656813	0.348191	0.321542	0.1211	0.0623031	0.0795193	0.121915	0.000624072	0.388974	0.0589661	0.0843896	0.0222556	0.0810409	0.0322807	0.0354187	0.0298471	0.149156	0.306992	0.0368412	0.023289	0.046134	0.332932	0.00995564	0.0552613	0.323659	0.304613	0.0752909	0.000944746	0.353733	0.0957179
MSTRG.10484.1	0.276881	0.281066	0.259969	0.420098	0.27847	0.166198	0.540641	0.108853	0.011477	0.20678	0.373306	0.358808	0.136313	0.0952509	0.159687	0.14849	0.130508	0.162482	0.0768056	0.155802	0.401507	0.394939	0.230092	0.161345	0.168612	0.20562	0.194782	0.523145	0.170945	0.168894	0.0714682	0.167071	0.0845856	0.000871154	0.00174218	0.247256	0.455301	0.161091	0.020277	0.113036	0.473547	0.0469039	0.124324	0.395775	0.371362	0.145913	0.00874035	0.425706	0.177827
MSTRG.11277.3	0.155782	0.0041098	0.165924	0.269763	0.00390145	0.136413	0.430852	0.0459908	0.000683055	0.107623	0.18449	0.235806	0.0549906	0.0348319	0.0700831	0.0714276	0.0660489	0.0695716	0.000848399	0.0802316	0.291966	0.291225	0.148525	0.0847002	0.083754	0.104146	0.00195597	0.411579	0.0754452	0.081147	0.0368284	0.0723671	0.0300156	0.0069014	0.00764068	0.143346	0.343638	0.0570407	0.0188664	0.0520579	0.368504	0.0173826	0.0555611	0.302717	0.297165	0.0722661	0.000566976	0.318835	0.0843242
MSTRG.13013.1	0.307235	2.70997e-10	0.338294	0.411401	3.30239e-10	0.363491	0.582625	0.159284	0.0545418	0.269107	0.280341	0.402844	0.187008	0.14553	0.226292	0.218313	0.212976	0.213405	0.00688678	0.211394	0.476124	0.448851	0.288217	0.21728	0.222184	0.257778	1.95891e-06	0.568762	0.227404	0.225248	0.251953	0.21448	0.15158	0.27503	0.265108	0.302805	0.505691	0.1535	0.269149	0.211068	0.522058	0.173918	0.176708	0.450189	0.426421	0.209084	0.061465	0.471813	0.234612
MSTRG.13925.1	0.354586	2.57348e-06	0.393863	0.447458	2.5317e-06	0.432612	0.618279	0.208267	0.0984434	0.320906	0.310162	0.44822	0.237216	0.19387	0.278851	0.271678	0.267092	0.263288	0.0134836	0.262134	0.523362	0.493628	0.339027	0.268126	0.272748	0.308271	6.83292e-05	0.605842	0.278387	0.276206	0.320171	0.26386	0.203665	0.424334	0.403192	0.35293	0.547069	0.189695	0.371668	0.268147	0.562368	0.236382	0.226395	0.494941	0.472393	0.26068	0.110154	0.515278	0.285661
MSTRG.13925.2	0.368415	8.14399e-06	0.409789	0.458046	8.00486e-06	0.452073	0.628313	0.223168	0.113236	0.336073	0.31939	0.461245	0.252306	0.208677	0.294409	0.287502	0.283157	0.278154	0.0161204	0.277251	0.536653	0.506366	0.353853	0.283245	0.287766	0.323123	0.000135762	0.616275	0.293499	0.291321	0.339996	0.27858	0.219539	0.467549	0.443252	0.367519	0.558771	0.200917	0.401175	0.285065	0.573752	0.255148	0.241392	0.507669	0.485504	0.276051	0.1264	0.527611	0.30076
MSTRG.14398.1	0.168745	0.264789	0.185859	0.220988	0.249241	0.0998176	0.423256	0.0492157	0.00698634	0.103755	0.171706	0.218924	0.0636483	0.0336205	0.0486241	0.0733406	0.051544	0.0561236	0.00809647	0.0799824	0.286271	0.305363	0.116472	0.0601318	0.0696516	0.106817	0.300898	0.401153	0.0565115	0.0838186	0.000752137	0.0699131	0.032756	0.0386838	0.0248634	0.137759	0.320857	0.0337174	0.00406334	0.0352417	0.356498	0.000994081	0.0626817	0.326729	0.342105	0.0725398	0.00448907	0.307542	0.0846817
MSTRG.15748.1	0.294676	1.00464e-16	0.323181	0.401976	1.29225e-13	0.344263	0.572764	0.146858	0.0447766	0.255378	0.273123	0.39057	0.174093	0.133366	0.212528	0.204363	0.198843	0.200454	0.00570978	0.198211	0.463018	0.436604	0.274703	0.204041	0.209001	0.244471	4.71362e-07	0.558501	0.214081	0.211941	0.233667	0.201665	0.13839	0.235441	0.228501	0.289439	0.494304	0.144589	0.241463	0.196127	0.510947	0.157824	0.16399	0.437945	0.413884	0.195672	0.0505102	0.459894	0.22124
MSTRG.16196.1	0.136992	0.196119	0.157182	0.221514	0.184242	0.0434847	0.406365	0.0185888	0.000382677	0.0758313	0.160905	0.204151	0.0340769	0.0130354	0.0437623	0.0395953	0.0228169	0.0432473	0.00248366	0.0408071	0.273483	0.245227	0.0919643	0.0440901	0.0487369	0.0749832	0.201934	0.388231	0.0499995	0.0487136	0.000366705	0.0459013	0.0112698	0.00464319	0.00193184	0.104821	0.310592	0.015762	0.000616766	0.0167475	0.332586	0.000127367	0.0246337	0.245778	0.220817	0.0335186	0.000133348	0.291267	0.0544049
MSTRG.16207.1	0.167682	0.0180999	0.205854	0.243226	0.0159594	0.107206	0.446129	0.0376371	0.00596249	0.11142	0.152812	0.243428	0.0582083	0.0295549	0.0743855	0.0699974	0.0500989	0.069695	0.000281088	0.0678701	0.325967	0.28941	0.128458	0.0720161	0.0770524	0.107364	0.0305848	0.429669	0.0793561	0.0777713	0.0129616	0.0720139	0.0300055	0.101685	0.0711938	0.141944	0.35423	0.0241999	0.0316179	0.0441423	0.375422	0.00756088	0.0463147	0.290192	0.264793	0.0604783	0.00546688	0.3323	0.0847383
MSTRG.16409.1	0.135621	0.257013	0.15574	0.214497	0.242777	0.0549254	0.400252	0.0329428	0.00173615	0.105669	0.150576	0.200764	0.0531086	0.0261148	0.0359902	0.0676818	0.0426452	0.0454194	0.00558206	0.0689874	0.240248	0.300003	0.0695712	0.0305004	0.0338541	0.103367	0.266698	0.383815	0.0479953	0.0824874	0.000259723	0.0701819	0.0224945	0.00730257	0.00584652	0.146711	0.302876	0.0267831	0.000871888	0.0368159	0.319196	0.000136395	0.0367137	0.300927	0.258471	0.0477672	0.000780779	0.246242	0.0841009
MSTRG.16497.1	0.296963	0.445047	0.269853	0.430934	0.442166	0.215188	0.53918	0.168789	0.0260703	0.270608	0.398683	0.368418	0.194182	0.150737	0.169543	0.215681	0.195859	0.18423	0.141615	0.229169	0.404537	0.471063	0.246059	0.174683	0.182469	0.270938	0.321757	0.522041	0.185785	0.244346	0.0827557	0.231374	0.134908	0.00114326	0.00370404	0.319889	0.455411	0.239108	0.0240911	0.173291	0.472662	0.0608121	0.183443	0.476753	0.452687	0.20658	0.0194942	0.429886	0.246287
MSTRG.18022.1	0.313908	3.36829e-09	0.346246	0.416445	3.59444e-09	0.373521	0.587787	0.165986	0.0600621	0.2764	0.284326	0.409321	0.193941	0.152109	0.233633	0.225758	0.22052	0.220336	0.00760472	0.218446	0.482974	0.455287	0.295388	0.224357	0.229227	0.264862	3.79476e-06	0.574133	0.234517	0.232354	0.26162	0.221338	0.158698	0.296102	0.284584	0.309891	0.511663	0.158367	0.283756	0.219035	0.527882	0.182548	0.183546	0.456622	0.433017	0.216256	0.0676341	0.478071	0.241745
MSTRG.18022.2	0.387766	2.86402e-05	0.431898	0.472866	2.81599e-05	0.47888	0.64211	0.244429	0.135307	0.35733	0.332582	0.479324	0.273716	0.229873	0.316331	0.309816	0.305822	0.299162	0.0204045	0.298612	0.554941	0.523974	0.374598	0.304589	0.308956	0.343981	0.000304586	0.630621	0.314802	0.312634	0.367696	0.299383	0.242209	0.527434	0.498877	0.387908	0.574903	0.217054	0.442144	0.30892	0.589435	0.281764	0.262715	0.525261	0.503653	0.29777	0.150521	0.54464	0.322023
MSTRG.18472.1	0.188032	0.508663	0.196886	0.287457	0.49102	0.0580077	0.452381	0.0405003	0.00280643	0.113381	0.24535	0.255717	0.0626502	0.0315825	0.0735129	0.0673982	0.0437817	0.0754053	0.0317672	0.0713622	0.316316	0.294463	0.132888	0.0755971	0.0819193	0.114181	0.468744	0.434305	0.0830833	0.081468	0.00201127	0.0794153	0.026563	0.00100415	0.000435119	0.147929	0.359163	0.0452738	0.000698949	0.0331499	0.380691	0.00139516	0.0494514	0.294908	0.269851	0.0607152	0.00135899	0.340909	0.0885643
MSTRG.1854.1	0.140965	0.0128855	0.156556	0.261457	0.0121505	0.084331	0.419094	0.0280214	0.00011145	0.0901468	0.176497	0.224832	0.0397466	0.021568	0.0638776	0.0512334	0.0420817	0.059436	0.00062458	0.0563922	0.284596	0.258149	0.130083	0.0712784	0.0689495	0.0859426	0.00783094	0.401956	0.0688383	0.0604356	0.0203441	0.0573043	0.017221	0.00210094	0.00191666	0.122913	0.33475	0.03651	0.00837165	0.0338208	0.353289	0.00771777	0.0340599	0.259479	0.235174	0.0476549	6.82098e-05	0.310333	0.0660233
MSTRG.18558.1	0.158889	0.000241135	0.179899	0.261585	0.000195963	0.128739	0.446499	0.0359956	0.00125455	0.110347	0.162945	0.243227	0.0541074	0.0283647	0.0745544	0.0686575	0.056493	0.0697881	2.81701e-05	0.067366	0.315583	0.288671	0.127814	0.0714987	0.0760505	0.105002	0.000268631	0.428989	0.0788171	0.0772368	0.0349673	0.0717626	0.0281361	0.0350492	0.0299255	0.141503	0.353508	0.036207	0.0334362	0.0505248	0.37367	0.0161325	0.0454002	0.289752	0.264054	0.0622543	0.00127477	0.322367	0.0841846
MSTRG.20835.1	0.115699	0.0285622	0.133083	0.206824	0.0259682	0.0509448	0.391187	0.0129617	5.12281e-06	0.064822	0.133371	0.187122	0.0251484	0.0086615	0.0361841	0.0321479	0.0202126	0.0346266	1.97576e-05	0.0325671	0.255593	0.229119	0.07975	0.0355016	0.0393097	0.0625857	0.0281323	0.372667	0.0408269	0.0396637	0.00175121	0.0366139	0.00770302	0.0034611	0.00182461	0.0917663	0.294423	0.0125685	0.00156404	0.0153696	0.315867	0.000374101	0.0182561	0.229898	0.204908	0.027363	3.03613e-07	0.269305	0.0448289
MSTRG.21407.2	0.257757	1.26573e-06	0.276867	0.375553	1.36739e-06	0.28323	0.542392	0.111699	0.0208889	0.214717	0.255806	0.353684	0.137022	0.0992206	0.172212	0.163518	0.157468	0.162992	0.0035706	0.159997	0.42209	0.39924	0.234593	0.165577	0.170681	0.205382	2.04448e-07	0.526829	0.175233	0.17317	0.178092	0.164653	0.100982	0.119519	0.12078	0.249703	0.459347	0.120989	0.15679	0.152148	0.476785	0.111096	0.127681	0.400574	0.375741	0.156724	0.0234126	0.423431	0.182152
MSTRG.21517.1	0.200943	0.359142	0.221665	0.277972	0.340696	0.0675214	0.487413	0.0306819	0.00381222	0.0961211	0.230222	0.264579	0.0570369	0.0216151	0.0690463	0.0554202	0.0288747	0.072074	0.0112232	0.0518587	0.325218	0.289008	0.117298	0.0666439	0.0818316	0.0987864	0.385286	0.464449	0.0759758	0.0611594	0.000819083	0.061536	0.021841	0.0195041	0.00720881	0.124103	0.378875	0.0225639	0.00213397	0.0198545	0.411832	0.000855908	0.0445789	0.296284	0.286948	0.055448	0.00237213	0.337449	0.0716733
MSTRG.21653.2	0.269712	0.694756	0.305638	0.326736	0.668035	0.109021	0.512095	0.0971286	0.0501019	0.185932	0.276497	0.328255	0.127611	0.0830816	0.133869	0.134617	0.0963164	0.136059	0.071958	0.138922	0.403066	0.367464	0.202912	0.13547	0.142579	0.18682	0.765506	0.497919	0.147561	0.151895	0.00767494	0.144099	0.0780689	0.102289	0.0691129	0.222806	0.427366	0.0706349	0.0222293	0.0827067	0.447692	0.0100421	0.106253	0.367694	0.344231	0.117201	0.0398197	0.420087	0.157437
MSTRG.21994.1	0.149306	0.334754	0.163229	0.234638	0.318987	0.048095	0.410781	0.0277008	0.0010483	0.0912844	0.182041	0.213836	0.0448191	0.0204009	0.0483367	0.0522451	0.0330034	0.0505551	0.00988729	0.055776	0.27854	0.267164	0.0997747	0.0493543	0.0540876	0.0910261	0.32564	0.393148	0.0568193	0.0651687	0.000437955	0.0598162	0.017248	0.00218687	0.0011087	0.124096	0.315865	0.0267874	0.000398639	0.0248668	0.337011	0.000226666	0.0341383	0.268562	0.243309	0.0437135	0.000402066	0.298231	0.0695375
MSTRG.2771.1	0.19446	0.267147	0.232835	0.261543	0.250945	0.0816382	0.459702	0.0469144	0.0132177	0.123572	0.193688	0.26122	0.0715008	0.0373792	0.0829643	0.0786466	0.0506261	0.0809984	0.0105195	0.0785416	0.341229	0.304517	0.141847	0.082947	0.0891397	0.12243	0.322296	0.443475	0.0907128	0.0890394	0.00339191	0.0844167	0.0357611	0.076114	0.0463955	0.156165	0.368944	0.0297369	0.0131534	0.0420354	0.390795	0.00311264	0.0558169	0.304952	0.279929	0.0676694	0.010177	0.35502	0.0963823
MSTRG.2775.1	0.124005	0.00849025	0.130499	0.213535	0.00771949	0.0932619	0.397495	0.0235213	2.58526e-05	0.0760206	0.141807	0.191443	0.0346686	0.0153178	0.0366834	0.045669	0.0358747	0.0390111	2.98533e-05	0.0488052	0.252694	0.258796	0.0894188	0.041128	0.0469705	0.0748391	0.00647848	0.375891	0.0417067	0.0542868	0.0063787	0.046066	0.0145016	0.00354798	0.00307997	0.105931	0.295862	0.0262715	0.00392198	0.0260489	0.324665	0.00223994	0.0327546	0.27137	0.267677	0.0448862	7.60431e-06	0.268521	0.0572747
MSTRG.3497.1	0.16235	0.203451	0.165665	0.276422	0.195887	0.0609842	0.438294	0.0288505	0.000250465	0.0955095	0.219995	0.237141	0.046736	0.0217678	0.0612116	0.0535873	0.0371867	0.0623088	0.00982266	0.0565671	0.291805	0.272065	0.114525	0.0614026	0.0667743	0.0946304	0.162027	0.419377	0.0693047	0.0656716	0.00478688	0.0635663	0.0180653	4.39688e-05	2.3199e-05	0.128082	0.342637	0.0397126	0.000800972	0.0283657	0.363789	0.00198998	0.0369755	0.272717	0.24743	0.0489271	7.45566e-05	0.312901	0.0723088
MSTRG.3875.1	0.100764	0.0974775	0.119161	0.173921	0.0902054	0.0375548	0.331573	0.0137673	0.00018931	0.0860709	0.115093	0.161274	0.031223	0.0099355	0.0494161	0.0365172	0.0202645	0.0294257	0.000609847	0.0350675	0.334533	0.235498	0.113069	0.0517597	0.0570427	0.0832859	0.103349	0.31857	0.0433908	0.0497882	0.000823326	0.052376	0.00996475	0.00643369	0.00348687	0.108727	0.251015	0.0131876	0.001264	0.0173575	0.262798	0.000108745	0.0199253	0.219785	0.176121	0.0299075	4.39987e-05	0.361691	0.0590353
MSTRG.4925.35	0.140849	0.0077482	0.122793	0.209643	0.00754945	0.231674	0.368828	0.0939708	0.00187338	0.106924	0.150567	0.189419	0.0647728	0.0617511	0.036709	0.101754	0.135832	0.0519697	0.00272684	0.144505	0.231162	0.306805	0.146226	0.0728843	0.0721646	0.108841	0.00330317	0.34576	0.047437	0.124313	0.0277541	0.0808021	0.0533682	0.00416427	0.0118882	0.149441	0.274392	0.116503	0.014365	0.0922889	0.316601	0.0173857	0.104857	0.357096	0.439606	0.114558	0.00122825	0.269974	0.101377
MSTRG.4933.2	0.183737	2.78521e-05	0.204024	0.287524	2.12253e-05	0.170236	0.468891	0.0519782	0.00413119	0.141161	0.183468	0.270481	0.0754876	0.042865	0.102273	0.0922347	0.0790489	0.0910112	0.000192148	0.0881519	0.362368	0.321818	0.159929	0.0969916	0.104165	0.1347	3.63874e-05	0.452145	0.102968	0.101975	0.0653467	0.097377	0.0447186	0.061576	0.0553494	0.171692	0.378167	0.0535332	0.0627094	0.0738581	0.397101	0.0338597	0.0649078	0.320328	0.292153	0.086027	0.00442209	0.366574	0.111302
MSTRG.5039.1	0.279286	9.0378e-06	0.30791	0.362803	6.37529e-06	0.297308	0.557604	0.113903	0.0380573	0.214659	0.242854	0.365917	0.142449	0.0988632	0.183834	0.165451	0.156218	0.169914	0.00252247	0.157801	0.459068	0.39328	0.243708	0.173443	0.186604	0.206974	0.000144034	0.542057	0.184378	0.174062	0.157875	0.164058	0.108853	0.267359	0.237591	0.242347	0.469352	0.100244	0.202115	0.151105	0.491461	0.108139	0.133823	0.395915	0.382291	0.159804	0.0425948	0.451014	0.182985
MSTRG.5362.1	0.0980528	0.0769255	0.112012	0.171918	0.0711303	0.0409868	0.334217	0.015187	4.99682e-05	0.0708975	0.110251	0.158385	0.0253813	0.0102952	0.0343432	0.0347567	0.024647	0.0271764	0.000319218	0.0389828	0.271858	0.220616	0.0922442	0.038966	0.0406258	0.0684476	0.0773716	0.319905	0.0363277	0.0482311	0.000590365	0.0428351	0.00887976	0.00275212	0.00202436	0.0974192	0.249518	0.0152413	0.000753688	0.0193774	0.265609	7.81953e-05	0.0192943	0.216509	0.188797	0.0274712	5.17836e-06	0.296416	0.0508616
MSTRG.5867.1	0.122999	0.0458751	0.118273	0.222821	0.0441991	0.0984317	0.378457	0.0423273	0.000266665	0.145203	0.15446	0.191274	0.0704485	0.0352213	0.0439956	0.0925857	0.0699452	0.0459409	0.00314121	0.0882319	0.273555	0.347672	0.0774496	0.0336688	0.0411243	0.140417	0.0280831	0.362346	0.0503406	0.116316	0.0102306	0.103722	0.0344495	0.000153513	0.0010197	0.186656	0.28074	0.0619213	0.00284498	0.0678122	0.291538	0.00335686	0.0509828	0.33972	0.280273	0.0702519	7.25656e-05	0.274778	0.120358
MSTRG.7943.1	0.130527	0.0952658	0.157604	0.220294	0.0879435	0.0419624	0.411132	0.0143453	0.000133724	0.0634255	0.1478	0.203709	0.0262773	0.00988827	0.0402488	0.0322613	0.0189616	0.0413215	0.00036657	0.0339415	0.254127	0.225466	0.0855665	0.040625	0.0425399	0.061537	0.104252	0.393065	0.0477759	0.038825	0.000654414	0.0358943	0.00799282	0.00747335	0.00315339	0.0915142	0.316431	0.0108387	0.00129734	0.0137934	0.338492	0.000187427	0.0186638	0.227374	0.203971	0.0266203	4.96236e-05	0.270201	0.0436111
MSTRG.8518.1	0.274965	3.87067e-09	0.299771	0.387849	5.03214e-09	0.31293	0.55649	0.128465	0.0315263	0.233877	0.262795	0.371326	0.154185	0.115502	0.192012	0.182762	0.177288	0.181004	0.0043568	0.1784	0.441892	0.416558	0.255646	0.185382	0.189628	0.223621	5.99884e-08	0.541679	0.194196	0.191269	0.20602	0.18189	0.118448	0.175561	0.172872	0.268623	0.476412	0.131685	0.198912	0.173118	0.49334	0.133931	0.144707	0.417926	0.393522	0.17508	0.0355642	0.441697	0.200343
MSTRG.8564.1	0.110237	0.0337878	0.128303	0.190922	0.0306226	0.0548952	0.373364	0.0148209	3.40524e-05	0.0676918	0.12251	0.175812	0.0269995	0.00967991	0.0347852	0.0344142	0.0217721	0.0315297	2.70346e-05	0.0354974	0.261011	0.234598	0.0850985	0.0374749	0.0415251	0.0659262	0.0361561	0.354958	0.0376494	0.0425334	0.0012334	0.0386802	0.00891475	0.00658292	0.00373631	0.0946382	0.27909	0.0128892	0.00171916	0.0160908	0.30162	0.000274531	0.0209217	0.23691	0.215982	0.0303776	6.70316e-06	0.279085	0.0474086
MSTRG.9872.1	0.099904	0.0210422	0.110988	0.179738	0.0190966	0.060333	0.35036	0.0156062	1.29893e-05	0.083119	0.11451	0.162503	0.0324661	0.0107035	0.0363966	0.0407309	0.0251423	0.028063	2.29558e-05	0.0385451	0.284223	0.255598	0.0846975	0.0357717	0.0425373	0.0806932	0.0196196	0.333183	0.0355148	0.0519877	0.00217708	0.0497055	0.011118	0.00354471	0.0026372	0.10982	0.25745	0.0168623	0.00176117	0.0208553	0.275227	0.000392644	0.0232462	0.250343	0.215264	0.0350345	6.70932e-07	0.299612	0.0593498
ENSEAST00005063792	0.0820127	0.00769862	0.12147	0.198687	0.00694265	0.0902001	0.356016	0.0323635	0.000191456	0.17989	0.114083	0.159237	0.0888461	0.0323028	0.0393956	0.0992499	0.0355524	0.0335576	4.80617e-05	0.0704169	0.241997	0.458048	0.0629818	0.02795	0.030795	0.16924	0.00587968	0.338704	0.0355467	0.0970639	0.00750229	0.11111	0.0299629	0.0095171	0.00766515	0.238762	0.275962	0.0275711	0.00433742	0.0397427	0.275938	0.0015105	0.0426524	0.432196	0.296588	0.0737408	6.09036e-05	0.251029	0.12784
ENSEAST00005040800	0.0920584	0.284537	0.0946653	0.177347	0.27526	0.0970154	0.312534	0.0662926	0.00199213	0.262003	0.134149	0.14446	0.144892	0.0624257	0.0373132	0.164883	0.0814326	0.032259	0.0203651	0.13024	0.289182	0.529694	0.0612797	0.0228749	0.0336525	0.257522	0.22414	0.297615	0.0345838	0.194557	0.00150603	0.195765	0.0661037	9.25383e-05	0.000915376	0.318785	0.223802	0.0829491	0.000154077	0.0893894	0.223565	0.000313931	0.0832459	0.496829	0.356199	0.118391	0.000450291	0.29109	0.219022
ENSEAST00005076193	0.239802	0.688793	0.238981	0.350576	0.672055	0.0853047	0.497041	0.0716392	0.00931575	0.157416	0.321532	0.308041	0.0991812	0.0596356	0.111616	0.103599	0.0749226	0.115618	0.0827333	0.11012	0.361177	0.344636	0.179396	0.115119	0.122717	0.159278	0.610419	0.479394	0.12385	0.121977	0.00912715	0.120685	0.0508524	0.000862329	0.000593604	0.195932	0.40759	0.0886767	0.00249243	0.0595809	0.428201	0.00736747	0.0833196	0.34505	0.320333	0.0969624	0.00561317	0.389161	0.130164
ENSEAST00005065262	0.134783	0.00202346	0.156463	0.229462	0.00171611	0.0894602	0.418011	0.0224548	0.000269755	0.0857075	0.140325	0.213244	0.037637	0.0165462	0.0533648	0.0485235	0.035976	0.0499283	9.1378e-07	0.0478031	0.285866	0.257708	0.101846	0.0513446	0.055511	0.081696	0.00243016	0.400112	0.0576849	0.0563087	0.0127944	0.0518639	0.0160686	0.0210182	0.0155854	0.114672	0.323019	0.0208778	0.0140188	0.0305946	0.343871	0.00484199	0.0296996	0.258663	0.233192	0.042607	0.000223268	0.294654	0.0623861
ENSEAST00005076246	0.282834	0.0616076	0.269391	0.431333	0.0621282	0.229413	0.554697	0.122734	0.0137298	0.225429	0.356526	0.373614	0.148842	0.109177	0.179839	0.16811	0.15936	0.178779	0.0421731	0.172713	0.419065	0.412016	0.24811	0.178391	0.184777	0.220809	0.0322026	0.537724	0.188201	0.186107	0.140375	0.182259	0.101375	0.00720878	0.011553	0.264821	0.471338	0.177815	0.058015	0.144987	0.488513	0.08827	0.139662	0.413143	0.388765	0.166406	0.012526	0.435916	0.195217
ENSEAST00005059182	0.217264	0.538521	0.248982	0.287837	0.514887	0.0767355	0.475172	0.0575615	0.0176218	0.137937	0.235736	0.280505	0.0848862	0.0467412	0.0945078	0.0895738	0.0573818	0.094653	0.034038	0.0914065	0.354841	0.321572	0.15747	0.0960815	0.103091	0.138528	0.584931	0.45887	0.104287	0.102522	0.00256859	0.0988708	0.0429806	0.0453527	0.026128	0.172582	0.385446	0.0422303	0.00751468	0.0464701	0.40727	0.00296701	0.0671536	0.321866	0.29707	0.0784433	0.0126322	0.373966	0.110252
ENSEAST00005076256	0.149153	0.233869	0.105481	0.180378	0.227411	0.089535	0.311717	0.117628	0.0141697	0.140637	0.104473	0.197984	0.0578794	0.0994622	0.0334953	0.150966	0.305984	0.0634835	0.036253	0.24848	0.22783	0.2086	0.081025	0.0273814	0.0210489	0.129129	0.200886	0.315224	0.0787223	0.273159	0.011308	0.141698	0.0787595	0.000682541	0.025997	0.187178	0.228313	0.178408	0.0146105	0.315247	0.227562	0.00737204	0.0711519	0.21051	0.202169	0.0643597	0.00874225	0.214347	0.16812
ENSEAST00005058415	0.202094	0.71273	0.193663	0.262854	0.690825	0.067738	0.420171	0.078502	0.0157301	0.141978	0.214286	0.257048	0.0787181	0.0648188	0.0708216	0.109609	0.114657	0.0870522	0.0683904	0.138946	0.308685	0.284375	0.131692	0.0694707	0.0692398	0.140151	0.692441	0.410989	0.0984622	0.154302	0.002381	0.117581	0.0538729	0.00450351	0.00840005	0.182089	0.331326	0.0876084	0.00322871	0.10189	0.344388	0.00257532	0.0716147	0.2852	0.266749	0.0752941	0.00956187	0.320206	0.132217
ENSEAST00005046429	0.166623	0.441305	0.158786	0.214919	0.423013	0.119881	0.408429	0.063198	0.00434795	0.101051	0.192346	0.202594	0.0690421	0.0394053	0.0341739	0.0801254	0.0623218	0.0485067	0.0210413	0.0956572	0.253547	0.324805	0.110405	0.0536165	0.0662949	0.108782	0.430065	0.381198	0.0427553	0.0932285	0.000162593	0.0712012	0.0373823	0.00547326	0.00409222	0.138421	0.297387	0.0561677	0.000314096	0.0359116	0.344089	0.00044301	0.0830739	0.366154	0.42374	0.0906494	0.00201584	0.284706	0.0883322
ENSEAST00005067025	0.119756	0.125824	0.106689	0.169124	0.118814	0.129347	0.362905	0.0424334	0.000171995	0.0694566	0.138308	0.155228	0.0428819	0.0220292	0.0145409	0.0560548	0.0480007	0.0249747	0.00188605	0.0708155	0.200887	0.291059	0.0760299	0.0292911	0.0395236	0.0757065	0.110927	0.333063	0.0197161	0.0664093	8.52701e-05	0.0443948	0.0216235	0.000969174	0.00108656	0.102885	0.247075	0.0414975	5.13595e-05	0.0239588	0.297498	0.000106178	0.0616177	0.341723	0.419257	0.0700219	2.09487e-05	0.229478	0.0602538
ENSEAST00005068466	0.178587	0.00844385	0.168463	0.286405	0.0082953	0.16157	0.444856	0.0649996	0.0018512	0.134911	0.201846	0.255993	0.0724175	0.0514985	0.0768766	0.0995523	0.106679	0.0839492	0.00363508	0.112186	0.30746	0.311494	0.140727	0.0788625	0.0828373	0.130588	0.00364644	0.42782	0.0898497	0.12186	0.0504515	0.100852	0.0476325	0.00422274	0.0090111	0.172052	0.349769	0.0919902	0.0247295	0.0933783	0.371227	0.026001	0.0731328	0.320716	0.312498	0.0898142	0.00149625	0.318009	0.116608
ENSEAST00005053299	0.134019	0.190152	0.147855	0.227177	0.179804	0.0422053	0.40448	0.0175343	9.62354e-05	0.0738337	0.168707	0.202475	0.0322564	0.0121944	0.0422658	0.0377848	0.0224168	0.0421603	0.00286426	0.039503	0.267426	0.24279	0.0900769	0.0427343	0.0472928	0.0730457	0.178011	0.385894	0.0485574	0.0472895	0.000527738	0.0448135	0.0101617	0.000776194	0.000255297	0.102991	0.308156	0.0183193	0.000245774	0.0161808	0.329935	0.000142552	0.0235592	0.243389	0.218406	0.0325698	1.55807e-05	0.286759	0.0529032
ENSEAST00005081713	0.132091	0.00866301	0.158692	0.217094	0.00752277	0.0764461	0.411573	0.020302	0.000455436	0.0809389	0.132519	0.206818	0.0353888	0.0146711	0.0491418	0.0448964	0.0306995	0.0459858	3.05695e-06	0.0440791	0.282439	0.251181	0.0966344	0.0474867	0.0516673	0.0775319	0.012163	0.393917	0.0536042	0.0522746	0.0062119	0.0479793	0.0143008	0.0297117	0.0196119	0.109186	0.316531	0.0155357	0.0108019	0.0255787	0.337828	0.00235616	0.0269345	0.25202	0.226716	0.0383906	0.000346004	0.29152	0.0581526
ENSEAST00005046012	0.304095	0.453585	0.357606	0.348141	0.431735	0.163916	0.545673	0.124493	0.0881812	0.223553	0.2803	0.364148	0.162149	0.109287	0.176068	0.168713	0.123917	0.169711	0.0576834	0.16619	0.457613	0.405434	0.246263	0.175756	0.185252	0.222926	0.561125	0.532235	0.184067	0.180885	0.0244978	0.175138	0.109808	0.274636	0.196132	0.257224	0.464989	0.0797444	0.0731916	0.112025	0.485473	0.0281222	0.137558	0.404738	0.381371	0.151713	0.07866	0.467955	0.1905
ENSEAST00005067234	0.113453	0.283677	0.135247	0.237467	0.275398	0.0887525	0.364528	0.0671677	0.00164408	0.203672	0.180416	0.184665	0.114649	0.0630189	0.0494377	0.131888	0.0697234	0.0515081	0.0241282	0.121614	0.246447	0.465399	0.0963234	0.0483611	0.0478767	0.197951	0.215066	0.348058	0.0520376	0.143138	0.005201	0.145361	0.0501759	4.99248e-05	0.000232172	0.270745	0.289236	0.079004	0.000495175	0.0654371	0.292778	0.00185781	0.0747195	0.453251	0.348878	0.104208	0.000521649	0.274484	0.161836
ENSEAST00005051423	0.135335	0.0625175	0.114235	0.214194	0.0603448	0.0750912	0.361955	0.0415542	0.000455484	0.0995311	0.14203	0.199684	0.0393677	0.0318753	0.0437365	0.0705728	0.0964786	0.0500359	0.0048604	0.0940308	0.272134	0.224167	0.0942741	0.0398798	0.0406625	0.094351	0.0421469	0.35258	0.0618487	0.112	0.0110722	0.0778732	0.0274153	3.06449e-05	0.0014801	0.13131	0.269451	0.070627	0.00460919	0.0901315	0.280742	0.00423547	0.0387491	0.22275	0.205321	0.0456314	0.000175243	0.275499	0.0914009
ENSEAST00005078153	0.118601	0.0707934	0.121295	0.196794	0.0659841	0.0571837	0.380464	0.0167102	5.93404e-06	0.0610401	0.138605	0.178895	0.0255064	0.00994301	0.0288054	0.033907	0.0256492	0.0313481	0.000343877	0.0386178	0.244467	0.225802	0.0776398	0.0324613	0.0382495	0.0610595	0.0637898	0.359892	0.0349011	0.0444879	0.00062759	0.0363174	0.00903619	0.000706811	0.00047625	0.0873271	0.277272	0.0186171	0.000358374	0.0171047	0.305931	0.000150182	0.0235231	0.236219	0.234482	0.0315392	2.16217e-08	0.261517	0.0455635
ENSEAST00005046725	0.117284	0.019292	0.133253	0.195662	0.017257	0.0708073	0.388089	0.0178479	6.23529e-05	0.0678439	0.125095	0.182471	0.0293157	0.011353	0.032783	0.0381348	0.0261869	0.0337477	6.01532e-06	0.0398478	0.250033	0.24299	0.0810669	0.0356421	0.0407229	0.0665943	0.0215406	0.367694	0.0374651	0.0456213	0.00187675	0.0390539	0.0108374	0.0099785	0.00636728	0.0957947	0.287901	0.0149875	0.00287813	0.0188407	0.315105	0.000577165	0.0251292	0.252078	0.242178	0.0351401	2.18279e-05	0.264291	0.0491439
ENSEAST00005055366	0.178867	0.875371	0.125643	0.147414	0.891568	0.832506	0.305104	0.744533	0.221551	0.594912	0.175867	0.144877	0.618197	0.600285	0.0143374	0.76306	0.718748	0.0687798	0.352031	0.852516	0.168387	0.940547	0.115448	0.048964	0.0713185	0.641177	0.959236	0.271652	0.0262893	0.806015	0.00376071	0.567668	0.600464	0.0654317	0.186694	0.733872	0.194825	0.685867	0.00824413	0.568199	0.249136	0.019116	0.784359	0.78593	0.620023	0.773549	0.142698	0.201974	0.677809
ENSEAST00005059883	0.131189	0.25207	0.0755448	0.118498	0.243501	0.191102	0.270391	0.177826	0.0203042	0.126116	0.074976	0.144853	0.069612	0.123726	0.00864113	0.180543	0.375448	0.0362122	0.0316097	0.315535	0.164888	0.248155	0.0635324	0.0155536	0.0149703	0.126066	0.233543	0.262462	0.0333563	0.306502	0.00170968	0.130781	0.108501	0.0034056	0.0514899	0.17751	0.172036	0.221129	0.00718296	0.323826	0.197378	0.00291279	0.132052	0.297512	0.392926	0.110251	0.0114731	0.164306	0.171563
ENSEAST00005041754	0.212707	0.577696	0.239987	0.28779	0.553864	0.0705632	0.470881	0.0541944	0.0139469	0.133102	0.239633	0.275992	0.0807341	0.0436787	0.0901536	0.0849941	0.0539602	0.0908957	0.0366879	0.0874401	0.347635	0.316432	0.152707	0.0920365	0.0989939	0.133988	0.608961	0.454251	0.100114	0.098376	0.00200746	0.0951602	0.0394291	0.0285551	0.015716	0.167856	0.380484	0.0425208	0.00474583	0.042949	0.402333	0.00227936	0.0636384	0.316726	0.291899	0.0746714	0.00946845	0.368383	0.105993
ENSEAST00005070303	0.273185	0.0464531	0.260876	0.419141	0.0468913	0.225398	0.546121	0.116824	0.0121536	0.217733	0.340236	0.364202	0.141206	0.103501	0.171187	0.162016	0.155421	0.170391	0.0344649	0.16707	0.41092	0.402839	0.238755	0.169206	0.175061	0.212667	0.0232405	0.529367	0.180068	0.180472	0.136154	0.174946	0.0962582	0.00772988	0.0124673	0.256908	0.462011	0.168959	0.0580748	0.141922	0.479028	0.0841433	0.132627	0.404007	0.379699	0.158807	0.0111747	0.426406	0.188294
ENSEAST00005044728	0.331502	0.00121132	0.385853	0.402904	0.00106897	0.364145	0.59443	0.178595	0.101097	0.288111	0.273145	0.417882	0.210233	0.164026	0.244113	0.238944	0.220989	0.229592	0.0108013	0.229046	0.502965	0.464821	0.306095	0.234987	0.240364	0.277487	0.00484838	0.582063	0.24519	0.243019	0.210768	0.230834	0.17395	0.499176	0.440395	0.320077	0.520494	0.137587	0.315338	0.220189	0.537374	0.162567	0.194732	0.465896	0.442795	0.223741	0.11001	0.4954	0.252442
ENSEAST00005060828	0.155347	0.210431	0.184022	0.231329	0.196972	0.055529	0.424064	0.0264716	0.00251486	0.0906698	0.166812	0.222394	0.0451428	0.019581	0.0555109	0.0513474	0.0306147	0.0543376	0.00377133	0.0519516	0.297275	0.264703	0.107536	0.0556331	0.0608162	0.0896283	0.238884	0.406707	0.062206	0.0607811	0.000857816	0.0572324	0.0179134	0.0234355	0.0122486	0.120903	0.329948	0.0184189	0.00311375	0.0237821	0.352016	0.000534001	0.0334923	0.265209	0.240145	0.0434279	0.00152018	0.312979	0.0670663
ENSEAST00005069371	0.0987107	0.0484202	0.107603	0.155225	0.0442653	0.0847204	0.333801	0.0316194	0.000246992	0.0623808	0.0976694	0.148243	0.028728	0.0188381	0.0169013	0.04661	0.0456274	0.0242846	0.000142381	0.0642405	0.192787	0.238611	0.0779093	0.029888	0.0297206	0.0624667	0.0519399	0.313829	0.024267	0.0596394	0.000370047	0.0385727	0.0150541	0.00753493	0.00815711	0.0963465	0.240362	0.0257213	0.0012091	0.0289122	0.27263	0.000167726	0.0360418	0.266596	0.293229	0.0431319	7.47512e-05	0.219643	0.0513379
ENSEAST00005047175	0.0289935	0.0487856	0.0482164	0.0715404	0.0463237	0.498848	0.18829	0.329729	0.0251804	0.516489	0.0395091	0.0505582	0.414976	0.293124	0.0022526	0.511777	0.281589	0.00933919	0.00916426	0.460203	0.0959922	0.926929	0.03366	0.00755601	0.00934918	0.519691	0.0379147	0.165092	0.0020466	0.475365	0.00170847	0.397441	0.277378	0.053475	0.112232	0.684473	0.121566	0.240548	0.00285034	0.253261	0.135594	0.00134251	0.364454	0.862649	0.971068	0.45723	0.0114353	0.122907	0.482639
ENSEAST00005045859	0.133975	0.176393	0.154036	0.218666	0.16537	0.0430798	0.403725	0.0175823	0.000284936	0.0738532	0.157122	0.201302	0.0326063	0.0122279	0.0422943	0.0381871	0.0219729	0.0416927	0.00190449	0.039312	0.270627	0.24243	0.0897991	0.0425356	0.0470741	0.0729008	0.181773	0.385548	0.0483458	0.0470807	0.000366783	0.0442678	0.0105741	0.00442905	0.00183922	0.102528	0.307795	0.014936	0.000604884	0.0161039	0.329768	0.000115144	0.0234761	0.242997	0.21805	0.0322631	9.17429e-05	0.288081	0.0526828
ENSEAST00005050493	0.184059	0.592943	0.131238	0.182556	0.598713	0.399754	0.320046	0.677248	0.412817	0.82894	0.242171	0.139765	0.716751	0.831589	0.0229154	0.610581	0.837506	0.106143	0.513563	0.629068	0.161485	0.294591	0.159892	0.086372	0.139537	0.763031	0.407995	0.269303	0.0238733	0.683552	0.0969967	0.89247	0.798044	0.143406	0.378518	0.657927	0.206029	0.729073	0.0552854	0.97666	0.273237	0.157475	0.555002	0.177048	0.104705	0.507369	0.291148	0.209497	0.746579
ENSEAST00005040777	0.171218	0.934221	0.204764	0.231103	0.955756	0.533083	0.384217	0.471776	0.152803	0.662292	0.241738	0.189699	0.629215	0.428586	0.0579729	0.629964	0.328255	0.0918926	0.253542	0.545082	0.258307	0.841595	0.135063	0.0803272	0.106545	0.688624	0.981448	0.350582	0.0516546	0.573496	0.00610941	0.553376	0.428503	0.105648	0.119164	0.791141	0.294129	0.365013	0.00766151	0.281101	0.322804	0.0134948	0.552522	0.787117	0.858148	0.630672	0.0994627	0.29823	0.621014
ENSEAST00005064188	0.23953	9.37901e-08	0.268029	0.34425	3.98862e-08	0.256431	0.52525	0.0957131	0.0197872	0.194876	0.224094	0.332496	0.120953	0.0838424	0.152919	0.145527	0.13526	0.143379	0.00141021	0.141034	0.407659	0.379422	0.21406	0.146433	0.151531	0.185931	3.61949e-06	0.509784	0.155804	0.1538	0.137817	0.145029	0.0866923	0.156946	0.146211	0.228812	0.440662	0.0917743	0.147675	0.13064	0.458879	0.0856199	0.110319	0.380677	0.355582	0.136842	0.0222185	0.407502	0.162539
ENSEAST00005039946	0.127863	0.434458	0.0988109	0.124996	0.418697	0.238538	0.279208	0.236504	0.0497363	0.231652	0.0846762	0.143788	0.156301	0.185616	0.0136173	0.279118	0.366425	0.0421454	0.0561557	0.376102	0.180377	0.435526	0.0677904	0.0202079	0.0213025	0.232779	0.441342	0.268209	0.0343437	0.382955	0.0010934	0.217691	0.170994	0.0297636	0.106699	0.307469	0.186531	0.229611	0.00892658	0.329018	0.207222	0.00271103	0.199422	0.486319	0.532061	0.190253	0.0304477	0.183595	0.269975
ENSEAST00005045022	0.0691918	0.0565624	0.189278	0.23517	0.0537461	0.31053	0.34066	0.259966	0.072891	0.908532	0.126338	0.161017	0.675672	0.345211	0.106439	0.651614	0.173281	0.0788634	0.0253848	0.385294	0.294624	0.664878	0.0734575	0.0462699	0.0487157	0.862578	0.0557572	0.328056	0.066262	0.538718	0.0604877	0.694987	0.337858	0.242825	0.223511	0.950694	0.305603	0.161445	0.058857	0.271146	0.254316	0.0247184	0.292842	0.773751	0.710912	0.469382	0.052307	0.292578	0.733054
ENSEAST00005041532	0.126764	0.0384809	0.13896	0.22753	0.0356547	0.0523114	0.411352	0.0136528	8.56728e-07	0.0647341	0.155006	0.201289	0.026054	0.0091319	0.0388165	0.0325901	0.0211497	0.0396342	0.000128836	0.0332787	0.254832	0.23061	0.0805642	0.0370823	0.0416847	0.0629147	0.0328044	0.391669	0.0451563	0.0400794	0.00240554	0.0371908	0.00791949	0.000914117	0.000419598	0.0919687	0.310855	0.0157188	0.00108725	0.0156897	0.333953	0.000584166	0.0193932	0.232927	0.210867	0.028656	5.06345e-11	0.267565	0.0452797
ENSEAST00005050530	0.247764	3.45232e-05	0.287038	0.340385	2.49695e-05	0.249673	0.534172	0.0955396	0.0274189	0.193694	0.21851	0.339036	0.122499	0.0838286	0.155443	0.145504	0.130647	0.14687	0.00132754	0.139357	0.41278	0.377696	0.212857	0.146669	0.152193	0.184937	0.000296505	0.519132	0.159581	0.151941	0.120536	0.143053	0.0878892	0.229837	0.199496	0.226873	0.449299	0.07938	0.160807	0.126825	0.468085	0.0790293	0.109473	0.378913	0.353919	0.134474	0.0305697	0.409179	0.160964
ENSEAST00005040451	0.163212	0.372759	0.174521	0.259819	0.357352	0.0492455	0.4307	0.0287412	0.000960228	0.0944097	0.210758	0.231245	0.047621	0.0214507	0.0581049	0.0527395	0.0327628	0.0590774	0.0147435	0.0556625	0.293964	0.270743	0.112534	0.0594619	0.06502	0.0945335	0.345656	0.412367	0.0662303	0.0647646	0.00100589	0.0624925	0.0179016	0.000803462	0.000291129	0.12669	0.335911	0.031253	0.000370551	0.0242125	0.357637	0.000527948	0.0363776	0.271245	0.246158	0.0466425	0.00036471	0.316531	0.071224
ENSEAST00005051079	0.448299	0.815474	0.501009	0.479031	0.843953	0.237721	0.640618	0.265344	0.242114	0.374067	0.451694	0.489726	0.317881	0.248335	0.303792	0.312745	0.237263	0.305248	0.294294	0.310564	0.561762	0.548525	0.374652	0.305802	0.315848	0.378108	0.721911	0.629616	0.316842	0.327198	0.0545479	0.32613	0.24101	0.336273	0.25405	0.412013	0.575547	0.200043	0.112289	0.219024	0.591437	0.0742857	0.277584	0.54605	0.516475	0.288311	0.213932	0.579255	0.33975
ENSEAST00005081818	0.132377	0.178585	0.146251	0.225508	0.168684	0.042052	0.403043	0.0170048	7.66832e-05	0.0727774	0.166403	0.200917	0.0314821	0.0117721	0.0414886	0.0370485	0.021969	0.0413216	0.00247557	0.0387037	0.265931	0.241277	0.0889121	0.0419026	0.0464012	0.071926	0.167012	0.38444	0.0476717	0.0464152	0.000530561	0.0439293	0.00981303	0.000765593	0.000252562	0.101753	0.306641	0.0177826	0.000247837	0.0158499	0.328409	0.000136239	0.0229445	0.241884	0.21691	0.0318995	1.09332e-05	0.285043	0.0519804
ENSEAST00005081365	0.116655	0.00948416	0.115239	0.179508	0.0085205	0.132764	0.375466	0.0331562	9.49104e-05	0.0717026	0.122764	0.167011	0.0382647	0.0186985	0.0220714	0.0521948	0.0451582	0.0294347	1.38729e-05	0.060549	0.222073	0.276637	0.0805113	0.0332605	0.0416247	0.0738964	0.00859183	0.349097	0.0268998	0.0605967	0.00258177	0.0438184	0.0190518	0.0072714	0.0069709	0.102977	0.265253	0.0313628	0.00274302	0.0275476	0.307101	0.00124369	0.0477461	0.311211	0.352647	0.0592878	2.97896e-05	0.242109	0.0583414
ENSEAST00005048712	0.137132	0.348614	0.172374	0.229761	0.331024	0.0401381	0.38985	0.0287836	0.00255676	0.114337	0.168609	0.208004	0.0539184	0.024414	0.0639172	0.0596104	0.0307534	0.0531421	0.011005	0.0585986	0.309668	0.290693	0.122339	0.0649746	0.0644257	0.110989	0.358639	0.376571	0.0656682	0.0712321	0.000845263	0.0745916	0.0198122	0.00917876	0.00446119	0.150334	0.312903	0.02343	0.00131664	0.0265466	0.322212	0.000346989	0.0336314	0.276952	0.219496	0.0461266	0.00126261	0.337918	0.0825615
ENSEAST00005064937	0.325883	0.202951	0.305687	0.483201	0.204497	0.275938	0.576268	0.196486	0.035934	0.323225	0.424299	0.413799	0.23214	0.18525	0.226498	0.257615	0.238575	0.231131	0.122532	0.261477	0.452315	0.511478	0.288881	0.218717	0.223131	0.317541	0.123637	0.561843	0.238045	0.282967	0.181574	0.278492	0.16977	0.00660903	0.0145236	0.371155	0.501904	0.28001	0.0701785	0.227565	0.510526	0.124686	0.210515	0.506654	0.459562	0.242961	0.0310782	0.469993	0.292131
ENSEAST00005053851	0.117613	0.0592299	0.115503	0.199788	0.055611	0.0555774	0.370536	0.0177973	5.98137e-06	0.0698134	0.138351	0.180257	0.0272177	0.0115031	0.0344715	0.0378843	0.0320089	0.0336533	0.000571331	0.0430511	0.26516	0.223713	0.0836773	0.0353044	0.0408039	0.0685078	0.0480592	0.353182	0.0404442	0.0530848	0.00182414	0.0440735	0.0105988	0.000207759	0.000306957	0.0957837	0.271705	0.0243456	0.000679151	0.0245237	0.293715	0.000424228	0.0235725	0.226247	0.212299	0.0319864	2.0893e-08	0.279644	0.0533699
ENSEAST00005055498	0.11654	0.189371	0.110663	0.186584	0.180416	0.0393451	0.337663	0.0273999	0.000288659	0.0748361	0.124306	0.175993	0.0266193	0.0199088	0.0322062	0.0480155	0.0585124	0.0364025	0.00530221	0.068399	0.246316	0.196671	0.0852969	0.0337688	0.0319175	0.0713	0.167507	0.328168	0.0469701	0.0789137	0.000916771	0.0543568	0.0149327	5.84123e-05	0.000670755	0.105295	0.251292	0.0384119	0.000562454	0.0505028	0.263462	0.00024712	0.0246709	0.195798	0.17851	0.0292025	6.13687e-05	0.261045	0.0646153
ENSEAST00005063630	0.156121	0.134165	0.166674	0.200395	0.12431	0.0852305	0.396049	0.0354148	0.00527361	0.0994749	0.142834	0.207612	0.050874	0.0241017	0.0565785	0.0616539	0.0484117	0.0501706	0.00268816	0.0653192	0.339957	0.262027	0.122047	0.0603682	0.0726258	0.10004	0.166935	0.379117	0.0597984	0.0792863	0.00177136	0.0675465	0.0268704	0.0484103	0.035194	0.123141	0.29658	0.0264164	0.00836912	0.0382095	0.32358	0.00130765	0.0465211	0.266521	0.264067	0.05561	0.0035409	0.351812	0.080046
ENSEAST00005072308	0.115846	0.0395727	0.142264	0.196293	0.0357228	0.0457774	0.371219	0.0130921	0.000155823	0.0647623	0.12503	0.184408	0.0238053	0.00870886	0.0498517	0.0291894	0.0187844	0.0364346	5.40803e-05	0.0313291	0.303627	0.20936	0.118434	0.0582957	0.059434	0.0623642	0.0472874	0.355689	0.048738	0.0371074	0.00209622	0.0366588	0.00773522	0.0147537	0.00724766	0.0874209	0.287513	0.0103237	0.00374358	0.0138556	0.307129	0.000546531	0.0182542	0.20573	0.184046	0.0265774	7.23301e-05	0.332106	0.0429806
ENSEAST00005081326	0.208958	6.90207e-06	0.238779	0.308573	4.35328e-06	0.206321	0.496363	0.0704731	0.0112077	0.161785	0.194874	0.298556	0.093901	0.059926	0.121332	0.114728	0.101905	0.113244	0.000409586	0.111015	0.375705	0.345696	0.180424	0.116028	0.121061	0.154112	4.69222e-05	0.480329	0.124781	0.122903	0.0881952	0.115064	0.0618816	0.126139	0.111801	0.194874	0.408603	0.0641775	0.102432	0.096717	0.427738	0.0516539	0.0831763	0.346868	0.321404	0.106011	0.0124081	0.377118	0.13111
ENSEAST00005051805	0.108003	0.474497	0.106439	0.179633	0.460152	0.0898539	0.31324	0.0987788	0.00665001	0.210192	0.128525	0.158998	0.115597	0.0886822	0.0270247	0.170136	0.143199	0.0414919	0.0415172	0.188424	0.211021	0.426557	0.0633195	0.0229246	0.0230165	0.203934	0.410627	0.302949	0.041603	0.22202	0.000900189	0.170482	0.0736581	0.000176508	0.00354931	0.280367	0.230906	0.115226	0.000388401	0.14188	0.233349	0.000486591	0.088568	0.422844	0.343508	0.105563	0.00256681	0.219366	0.197318
ENSEAST00005049270	0.145361	0.189614	0.135505	0.173139	0.183827	0.219358	0.288866	0.317604	0.122912	0.425592	0.0783784	0.199624	0.243365	0.325137	0.0578061	0.453005	0.597825	0.0985172	0.0762472	0.549094	0.252454	0.494284	0.0875679	0.0334196	0.0234342	0.389326	0.199147	0.299381	0.112048	0.627662	0.0502359	0.420881	0.287348	0.0976438	0.315937	0.515963	0.227173	0.34263	0.108381	0.696298	0.202255	0.0371058	0.206602	0.467094	0.344704	0.2119	0.0957837	0.220733	0.473534
ENSEAST00005045533	0.355287	0.495168	0.308782	0.482477	0.494311	0.23873	0.571315	0.21442	0.0479348	0.300043	0.44453	0.426601	0.215347	0.196583	0.220911	0.254642	0.277938	0.242354	0.204894	0.288762	0.450471	0.450165	0.296856	0.219836	0.220253	0.297042	0.359485	0.560414	0.253368	0.305099	0.138649	0.273992	0.174464	0.00229444	0.00954821	0.345301	0.494196	0.315978	0.0511475	0.25865	0.504998	0.105715	0.213398	0.451299	0.433053	0.228398	0.039068	0.468252	0.287352
ENSEAST00005072655	0.0829609	0.0863699	0.090838	0.151894	0.0814593	0.0888201	0.297608	0.0412501	6.0709e-05	0.0638248	0.104032	0.129531	0.0299892	0.0247585	0.015527	0.0489418	0.050222	0.0212494	0.00136912	0.0770329	0.17338	0.250711	0.105601	0.0439286	0.0365973	0.0646547	0.0693586	0.277276	0.0206294	0.0609101	0.000599556	0.0400805	0.0157824	0.00028044	0.000675009	0.103893	0.219879	0.0417995	0.000153276	0.0271453	0.252633	0.00022747	0.0449576	0.287379	0.328542	0.05304	3.1848e-06	0.225747	0.0519058
ENSEAST00005057676	0.234798	1.01591e-07	0.257805	0.338455	5.76712e-08	0.275023	0.520795	0.103412	0.0180075	0.191075	0.222605	0.323989	0.122241	0.0883591	0.136425	0.15016	0.143728	0.137497	0.00150944	0.150152	0.378114	0.388077	0.203351	0.136878	0.141492	0.18355	9.25245e-07	0.503252	0.143458	0.157578	0.131685	0.142699	0.0895838	0.134956	0.131896	0.229123	0.432851	0.100822	0.134478	0.133673	0.455696	0.0832851	0.118488	0.398336	0.386535	0.144643	0.0199614	0.381183	0.162355
ENSEAST00005078477	0.491166	0.503732	0.327722	0.359597	0.504477	0.698142	0.454791	0.932475	0.667935	0.64025	0.247212	0.469623	0.494565	0.881033	0.239169	0.886163	0.551581	0.415315	0.553674	0.803493	0.4453	0.493369	0.357566	0.227847	0.183031	0.609815	0.501585	0.479632	0.437796	0.801419	0.425526	0.767318	0.823398	0.367388	0.960639	0.701517	0.387351	0.918074	0.624408	0.506867	0.374417	0.442788	0.670159	0.52388	0.600378	0.561785	0.616804	0.388824	0.83794
ENSEAST00005070411	0.137554	0.0291626	0.167575	0.216514	0.0260459	0.070272	0.413935	0.0216175	0.0010193	0.0829799	0.136179	0.209755	0.0376871	0.0156961	0.0503964	0.0463723	0.0300823	0.0475215	7.01746e-05	0.0456286	0.287152	0.253928	0.0988157	0.049093	0.0535092	0.0801143	0.040036	0.396529	0.0553049	0.0539555	0.00360671	0.0497034	0.0152303	0.0374312	0.0231532	0.111479	0.319264	0.0146392	0.0091683	0.0247124	0.340865	0.00153804	0.0282589	0.254663	0.22944	0.0391753	0.000743164	0.297156	0.0599181
ENSEAST00005082828	0.15337	0.455772	0.181366	0.237847	0.435859	0.0683178	0.407938	0.0476335	0.00450968	0.116914	0.191393	0.21421	0.0678153	0.0365597	0.0535589	0.0749295	0.0436246	0.0573762	0.0204545	0.0805845	0.272952	0.326563	0.124821	0.0674394	0.0684509	0.117978	0.456086	0.388532	0.059862	0.0835561	0.000569044	0.0785133	0.0294357	0.00873696	0.00452583	0.15963	0.322354	0.0379401	0.000820315	0.0307831	0.346335	0.000531828	0.0564736	0.336437	0.315	0.0694739	0.00232249	0.308397	0.0903949
ENSEAST00005065070	0.0396969	0.0470393	0.038093	0.0725828	0.0449624	0.274545	0.188964	0.217874	0.012154	0.346628	0.0307895	0.066414	0.215292	0.193946	0.00210299	0.360699	0.326999	0.0112552	0.0068161	0.385947	0.107814	0.67594	0.0188273	0.00191115	0.00218534	0.335127	0.0348265	0.177603	0.00630735	0.435744	0.00151191	0.291632	0.179489	0.00823614	0.0670318	0.468188	0.115839	0.214585	0.00329781	0.336908	0.119289	0.000705368	0.191488	0.704165	0.603754	0.227613	0.00489639	0.107999	0.360503
ENSEAST00005072645	0.131767	0.141436	0.147841	0.245858	0.134457	0.045131	0.417252	0.0217907	3.3899e-05	0.0796363	0.172614	0.210942	0.0349434	0.0170567	0.036372	0.0464499	0.0311643	0.0468842	0.0027274	0.0505857	0.217833	0.259049	0.0714828	0.0329204	0.0326653	0.0764428	0.11789	0.399794	0.0498573	0.0567058	0.00150735	0.0496232	0.0119991	6.74343e-05	5.95795e-05	0.118259	0.322697	0.0254724	0.000326347	0.025156	0.338925	0.000411995	0.0241501	0.261014	0.223376	0.0340454	3.19876e-06	0.230509	0.059437
ENSEAST00005070959	0.250025	2.1077e-06	0.268756	0.367864	2.17313e-06	0.270761	0.535629	0.104748	0.0179682	0.206274	0.249554	0.345523	0.129715	0.0925292	0.163963	0.155369	0.148746	0.155141	0.0030146	0.15212	0.414013	0.391127	0.226123	0.15763	0.162745	0.197236	3.7077e-07	0.519873	0.167177	0.165137	0.16504	0.156863	0.0939749	0.1083	0.109289	0.241228	0.451711	0.113996	0.143796	0.143155	0.469357	0.101406	0.120351	0.39245	0.367482	0.148637	0.0201017	0.4159	0.174025
ENSEAST00005047495	0.268783	7.93472e-07	0.3311	0.400714	9.18334e-07	0.444463	0.557691	0.224709	0.0792185	0.426709	0.265512	0.372032	0.316883	0.225749	0.222187	0.347355	0.255621	0.210147	0.0116705	0.29267	0.449474	0.676162	0.251609	0.19197	0.198841	0.408277	5.89145e-06	0.542611	0.209019	0.328995	0.272597	0.339951	0.233671	0.336827	0.331503	0.483191	0.489789	0.198624	0.281777	0.276445	0.490429	0.183934	0.249649	0.661711	0.55109	0.313495	0.0830818	0.441685	0.36853
ENSEAST00005045938	0.119501	0.0358478	0.124008	0.202054	0.0330191	0.052908	0.380319	0.0118293	2.46105e-06	0.0677354	0.140365	0.183934	0.0257217	0.00725518	0.0439209	0.0302841	0.0195552	0.0334772	9.25649e-05	0.0294009	0.309542	0.221815	0.0959898	0.0435097	0.0536552	0.0668768	0.0322955	0.361689	0.0429515	0.0403609	0.00212952	0.039691	0.00795735	0.00165604	0.000797249	0.088077	0.280687	0.0146633	0.00124296	0.0145796	0.303822	0.000442225	0.0197205	0.218624	0.199164	0.0290327	4.59003e-09	0.325119	0.0470966
ENSEAST00005041395	0.116729	0.162113	0.120386	0.190385	0.152904	0.0409214	0.359686	0.0215353	0.000145161	0.0693048	0.128129	0.177956	0.0267008	0.0149508	0.028948	0.0418862	0.0389182	0.0339713	0.00224455	0.0532277	0.235082	0.214039	0.0743637	0.0295794	0.0303302	0.0670646	0.153328	0.345813	0.0406032	0.0616179	0.000324061	0.045695	0.0117095	0.000541143	0.000919048	0.0997984	0.266416	0.0244824	0.000343968	0.0312483	0.283946	7.39792e-05	0.0225764	0.216715	0.198977	0.0285754	2.45642e-05	0.248453	0.0557372
ENSEAST00005043050	0.718372	0.918892	0.435365	0.474507	0.910496	0.789066	0.535404	0.539389	0.870807	0.93819	0.425665	0.601893	0.876391	0.628378	0.347142	0.682171	0.174826	0.640485	0.83146	0.36294	0.516459	0.742469	0.560444	0.405808	0.359814	0.930341	0.99837	0.555425	0.604492	0.402179	0.704533	0.868099	0.679565	0.459595	0.788196	0.99925	0.459527	0.374202	0.8562	0.181887	0.470969	0.806462	0.787988	0.839793	0.9317	0.956069	0.951486	0.471449	0.78266
ENSEAST00005081416	0.125281	0.0146757	0.170159	0.216067	0.0129018	0.0974063	0.403874	0.0348921	0.00283183	0.138322	0.128032	0.202286	0.0706735	0.0303787	0.0565564	0.0817336	0.0418014	0.0507898	9.63277e-05	0.0681316	0.288925	0.357831	0.0951859	0.0486518	0.0526844	0.13173	0.0219643	0.387228	0.0565735	0.0849992	0.00819248	0.0867054	0.0300745	0.0662206	0.0462083	0.179717	0.317363	0.0220452	0.0171542	0.0409047	0.328755	0.00340832	0.0440796	0.348024	0.277305	0.0649345	0.0021888	0.295586	0.101379
ENSEAST00005066132	0.252848	0.928213	0.281057	0.337699	0.902235	0.0996991	0.496031	0.102511	0.0352345	0.200054	0.308218	0.31296	0.139309	0.0889401	0.125439	0.141301	0.0911389	0.128788	0.114171	0.145131	0.378038	0.405403	0.202398	0.135244	0.139833	0.20272	0.925853	0.47963	0.135435	0.155984	0.00570574	0.155381	0.0776142	0.0267844	0.016704	0.245217	0.415624	0.0898013	0.00673991	0.0746098	0.434585	0.00717354	0.11393	0.40611	0.37214	0.128732	0.0246518	0.410554	0.167289
ENSEAST00005070195	0.0908122	0.0450498	0.120251	0.212559	0.0424801	0.0715065	0.364067	0.028924	4.54788e-05	0.156118	0.138029	0.167001	0.0755317	0.0273832	0.0389792	0.0837697	0.0318644	0.0349776	0.000854323	0.0637699	0.241786	0.415291	0.0668229	0.0299332	0.0331255	0.148752	0.0316638	0.346062	0.037287	0.0862769	0.0043249	0.0973078	0.0239133	0.00076806	0.000628456	0.210205	0.280777	0.0306776	0.000896212	0.032489	0.28427	0.000760426	0.0384167	0.394901	0.281402	0.0642504	3.08843e-06	0.255889	0.111309
ENSEAST00005083141	0.0761741	0.0908788	0.088402	0.164834	0.0866623	0.0670054	0.298061	0.0487728	0.000163426	0.112909	0.0956547	0.137055	0.0486585	0.0408525	0.0162499	0.0856217	0.0783287	0.0264505	0.00283733	0.109182	0.155476	0.311549	0.0598561	0.0208451	0.0152008	0.105698	0.0664198	0.286011	0.0271286	0.111086	0.00162073	0.0791276	0.0262554	1.50153e-05	0.00084148	0.173633	0.224768	0.0569941	0.000388445	0.0694824	0.231994	0.000340163	0.0408373	0.319419	0.269855	0.0536798	1.78544e-05	0.177567	0.0965421
ENSEAST00005055847	0.307745	3.42274e-10	0.338904	0.411786	4.09987e-10	0.364262	0.583021	0.159794	0.0549558	0.269665	0.280643	0.40334	0.187537	0.14603	0.226852	0.218882	0.213552	0.213934	0.00693938	0.211932	0.476651	0.449344	0.288766	0.21782	0.222721	0.258319	2.06543e-06	0.569175	0.227947	0.22579	0.252693	0.215003	0.152122	0.27664	0.266597	0.303347	0.50615	0.153869	0.270268	0.211676	0.522505	0.174576	0.177229	0.450682	0.426927	0.209631	0.0619282	0.472293	0.235157
ENSEAST00005067186	0.277296	1.67168e-09	0.301848	0.38918	2.3019e-09	0.316656	0.558765	0.130067	0.0326359	0.236336	0.263974	0.373378	0.156496	0.117005	0.193566	0.185154	0.179391	0.182721	0.00444637	0.180146	0.444309	0.419318	0.25593	0.185875	0.190905	0.226091	6.68335e-08	0.543919	0.195762	0.193653	0.208025	0.18413	0.120562	0.180878	0.177952	0.27085	0.478173	0.132888	0.202518	0.175515	0.495193	0.135814	0.146715	0.42066	0.396217	0.177282	0.0368022	0.443044	0.202827
ENSEAST00005056144	0.254162	3.18317e-06	0.272062	0.373228	3.39413e-06	0.276578	0.53928	0.108359	0.0189331	0.210678	0.254764	0.350003	0.133453	0.0960002	0.16824	0.159487	0.153378	0.159369	0.00349206	0.156284	0.417781	0.395435	0.23061	0.161831	0.166951	0.201543	4.37228e-07	0.52357	0.171437	0.169385	0.172303	0.161083	0.0973933	0.108058	0.110027	0.245755	0.455768	0.119031	0.14788	0.147755	0.473283	0.10646	0.124203	0.396766	0.371867	0.152924	0.0211661	0.41971	0.178324
ENSEAST00005049292	0.366978	7.31058e-06	0.40814	0.456945	7.18587e-06	0.450063	0.627277	0.221607	0.11166	0.334496	0.318422	0.459896	0.250729	0.207125	0.292789	0.285853	0.281482	0.276604	0.0158303	0.275674	0.535281	0.505048	0.352312	0.281668	0.2862	0.321577	0.000127019	0.615198	0.291924	0.289745	0.337937	0.277045	0.217876	0.463073	0.4391	0.366004	0.557562	0.199739	0.398117	0.283302	0.572576	0.253187	0.239824	0.506352	0.484148	0.274447	0.124672	0.526336	0.299187
ENSEAST00005066878	0.0764216	0.082443	0.102358	0.120239	0.078599	0.710573	0.286253	0.412078	0.0660169	0.591048	0.094857	0.0958186	0.552233	0.351404	0.0114165	0.591955	0.302443	0.0285838	0.023288	0.494282	0.158025	0.805386	0.0615119	0.0242161	0.0409178	0.61402	0.078227	0.249577	0.00824759	0.512301	0.00669348	0.460161	0.375557	0.173306	0.212873	0.736801	0.190691	0.282878	0.013562	0.250772	0.2255	0.00916398	0.515427	0.719163	0.756116	0.617317	0.0405304	0.185798	0.552607
ENSEAST00005046130	0.281694	0.57436	0.328346	0.334851	0.549399	0.128906	0.527696	0.104582	0.0626454	0.197943	0.276395	0.341944	0.139428	0.0903545	0.149098	0.144698	0.101624	0.147746	0.0611531	0.144859	0.422404	0.3835	0.218241	0.150298	0.158384	0.198293	0.666304	0.513307	0.159733	0.157715	0.0124373	0.15246	0.0875033	0.169351	0.114253	0.233833	0.444516	0.0696202	0.0384732	0.0886956	0.465487	0.0153464	0.116026	0.383705	0.359726	0.128814	0.0527513	0.437234	0.166509
ENSEAST00005042566	0.160905	0.329079	0.164392	0.264749	0.317652	0.0621456	0.416814	0.0352437	0.000868646	0.110195	0.221327	0.227714	0.0562902	0.026707	0.0684603	0.061325	0.0405645	0.0617373	0.0194988	0.0646731	0.321241	0.289582	0.137575	0.0755383	0.0820716	0.110587	0.277282	0.398603	0.0709991	0.0755325	0.00355007	0.0757473	0.0228843	0.000120777	5.68232e-05	0.142474	0.327112	0.0462078	0.000578998	0.0303257	0.347748	0.00165695	0.0457758	0.288105	0.26219	0.0587551	0.000305028	0.35317	0.0841272
ENSEAST00005081757	0.270402	0.840677	0.283069	0.311321	0.813467	0.124222	0.490314	0.124424	0.0577712	0.193963	0.272258	0.316174	0.136861	0.103584	0.116671	0.156929	0.134831	0.132604	0.103975	0.177205	0.378692	0.37075	0.195696	0.124867	0.13128	0.196659	0.889425	0.476532	0.139534	0.187585	0.00623083	0.159641	0.0956923	0.0710532	0.0606816	0.234687	0.40146	0.102653	0.0173413	0.113781	0.424861	0.00971632	0.128384	0.380562	0.377853	0.133586	0.0438383	0.396276	0.176836
ENSEAST00005055095	0.173698	0.0852905	0.212663	0.24655	0.0780297	0.0828459	0.451822	0.0341938	0.00624862	0.104401	0.165544	0.246472	0.0552489	0.0265269	0.070782	0.0637857	0.0416313	0.0689003	0.0014811	0.0622574	0.319803	0.281121	0.121825	0.0678159	0.0733443	0.101779	0.117136	0.435059	0.0779435	0.0716923	0.00502448	0.0670892	0.0260558	0.0797418	0.0496543	0.134836	0.358093	0.0206258	0.0170401	0.0352044	0.380117	0.00335269	0.0421301	0.281807	0.256608	0.0541062	0.00515436	0.327687	0.0786952
ENSEAST00005060799	0.114733	0.0115343	0.104303	0.169671	0.0104908	0.102536	0.356778	0.0423047	0.000504184	0.0843643	0.0943431	0.171189	0.0368633	0.0296835	0.0168417	0.0735058	0.0957576	0.0331553	9.41364e-05	0.0959553	0.188098	0.24464	0.0464253	0.0141202	0.0159156	0.0805144	0.0110065	0.342317	0.0333449	0.106897	0.00326604	0.061504	0.0270691	0.00528375	0.0160472	0.122619	0.249512	0.0476159	0.00592256	0.0855344	0.270664	0.00141047	0.0395403	0.262307	0.263617	0.0460029	0.000242578	0.180171	0.081192
ENSEAST00005053214	0.0456666	0.0174897	0.0744512	0.127414	0.0161076	0.150988	0.264637	0.0827854	0.00166473	0.299907	0.0629128	0.0976444	0.171774	0.0840166	0.0139526	0.21349	0.0899914	0.0169911	0.000474696	0.162764	0.168843	0.66866	0.0309322	0.00843119	0.00995573	0.285349	0.0134065	0.248548	0.0135132	0.213195	0.00250099	0.206886	0.0787523	0.0123379	0.0227084	0.398972	0.190578	0.0657857	0.00212185	0.103903	0.186774	0.000375328	0.0929423	0.647358	0.45211	0.145229	0.000492889	0.174809	0.24401
ENSEAST00005042939	0.257075	0.0394619	0.312855	0.317647	0.0358259	0.200941	0.524557	0.0998572	0.0519244	0.196376	0.215234	0.333301	0.130571	0.0869384	0.151528	0.147302	0.117494	0.143159	0.00707359	0.141847	0.422687	0.380293	0.214951	0.147255	0.153563	0.190712	0.071895	0.510537	0.15664	0.154632	0.0532701	0.145806	0.0907587	0.327573	0.254132	0.229465	0.441485	0.0628677	0.123467	0.111055	0.46138	0.0432486	0.112348	0.381015	0.356466	0.131874	0.0517881	0.42366	0.163384
ENSEAST00005052025	0.154388	0.000991159	0.11183	0.157412	0.000917047	0.397171	0.348099	0.18047	0.0175538	0.143009	0.099746	0.176249	0.100832	0.119111	0.0207218	0.186141	0.300922	0.0500914	0.00202806	0.266458	0.208883	0.349057	0.104446	0.0412275	0.0486099	0.147279	0.000983203	0.326207	0.039007	0.24364	0.0281393	0.125306	0.122731	0.059996	0.136947	0.190927	0.234147	0.188078	0.0493334	0.23369	0.282323	0.0260045	0.183404	0.426783	0.57441	0.178049	0.0139312	0.21668	0.16685
ENSEAST00005065408	0.293795	0.824121	0.330714	0.352918	0.796046	0.117152	0.533678	0.11033	0.0614168	0.203816	0.311043	0.35087	0.146143	0.0955416	0.153609	0.148465	0.103254	0.154876	0.100176	0.151096	0.424536	0.390061	0.225015	0.156597	0.165233	0.205945	0.889138	0.518956	0.166128	0.164091	0.00963101	0.160286	0.0897468	0.104053	0.0677488	0.241134	0.450706	0.0823779	0.0237283	0.0879692	0.471645	0.013061	0.121956	0.390164	0.366397	0.133564	0.0490689	0.444583	0.172967
ENSEAST00005065437	0.175303	0.229825	0.166938	0.282298	0.222618	0.0727833	0.433548	0.0339425	0.000715722	0.120312	0.23834	0.243996	0.0606282	0.0259039	0.0853628	0.0638199	0.0440162	0.0696673	0.0172223	0.0624069	0.371463	0.291052	0.148276	0.0836308	0.0982496	0.120612	0.17866	0.415561	0.0832125	0.0807311	0.00920347	0.0847016	0.0254754	7.16199e-05	5.03985e-05	0.146119	0.338207	0.0526603	0.0016561	0.0355531	0.357775	0.00404858	0.0479016	0.282918	0.252921	0.0625743	0.000275002	0.39424	0.0924703
ENSEAST00005042815	0.321709	0.000203735	0.314623	0.341372	0.000191767	0.635612	0.554248	0.293519	0.108971	0.294493	0.258113	0.358137	0.261317	0.230655	0.155727	0.312454	0.339887	0.189331	0.0143169	0.337197	0.413159	0.551013	0.291734	0.207817	0.234284	0.301189	0.000769951	0.526142	0.165141	0.314098	0.198237	0.247948	0.253219	0.431189	0.44317	0.337641	0.448795	0.250062	0.275611	0.279137	0.506893	0.179166	0.340405	0.622627	0.745127	0.357927	0.111749	0.425922	0.290401
ENSEAST00005065181	0.0998038	0.028755	0.0997017	0.156308	0.0262678	0.0890639	0.326272	0.0220737	3.02086e-05	0.061637	0.110366	0.144997	0.0268376	0.0113123	0.0281751	0.0350403	0.0299733	0.0225733	6.8368e-05	0.0435539	0.274106	0.229168	0.114904	0.0497114	0.0577633	0.0637432	0.0269136	0.304321	0.0265375	0.0455899	0.00119388	0.0366545	0.0115903	0.00388815	0.00285109	0.0842375	0.232202	0.0227584	0.00108612	0.0165265	0.267998	0.000374662	0.0346249	0.249086	0.279998	0.0438171	2.31998e-06	0.315021	0.0462129
ENSEAST00005050087	0.0275018	0.22938	0.0292117	0.0584753	0.223049	0.349894	0.151259	0.35311	0.0228665	0.4276	0.0284364	0.0458591	0.304444	0.313801	0.000292238	0.49135	0.430741	0.00806114	0.0358683	0.555051	0.0584815	0.844598	0.0190393	0.0017477	0.00109057	0.421038	0.171002	0.138359	0.00224225	0.556658	0.000207228	0.368516	0.260178	0.00228986	0.0496274	0.60173	0.0921926	0.332077	0.000281025	0.407083	0.098213	0.000238901	0.302093	0.910919	0.830583	0.343433	0.00844398	0.0733326	0.454847
ENSEAST00005046651	0.144879	0.102295	0.156351	0.247481	0.0960007	0.0322844	0.427026	0.00983931	4.03446e-06	0.0546671	0.177296	0.223081	0.0195198	0.00648912	0.0522508	0.0236691	0.0164405	0.0475149	0.000844597	0.0259589	0.291066	0.188234	0.0992334	0.0493649	0.0532127	0.0529099	0.0934463	0.410393	0.0597266	0.0324052	0.00176642	0.0315524	0.00527381	0.000485786	9.98628e-05	0.0758867	0.330189	0.0125068	0.000762117	0.0120457	0.35076	0.000426529	0.0137339	0.184451	0.16421	0.0199577	1.30404e-07	0.306307	0.0368173
ENSEAST00005070827	0.14478	0.22793	0.122792	0.159309	0.215886	0.227731	0.370018	0.0912794	0.00478972	0.0912783	0.144715	0.159152	0.0748785	0.048377	0.0133649	0.0951206	0.0896259	0.0301279	0.00786362	0.12411	0.200831	0.356389	0.0923837	0.037668	0.0539318	0.104057	0.231349	0.335093	0.0192834	0.106459	3.54568e-05	0.0645178	0.0510483	0.0155243	0.0158355	0.130854	0.245537	0.0725608	0.000485088	0.0430957	0.311984	0.000400214	0.126438	0.442143	0.599393	0.129157	0.0022242	0.23457	0.0891714
ENSEAST00005044267	0.176394	0.066201	0.21153	0.28008	0.0603692	0.0456844	0.506066	0.0115712	0.00027192	0.0646965	0.191344	0.265395	0.0296823	0.00847859	0.0551028	0.0319954	0.0152994	0.0627952	0.00013609	0.027175	0.274189	0.233106	0.0739688	0.0388694	0.0463974	0.062496	0.0815506	0.485646	0.0682786	0.0348669	0.00180375	0.0354373	0.0081032	0.019596	0.00702465	0.0905076	0.394692	0.0073003	0.0042413	0.0124589	0.418628	0.000768896	0.0169234	0.231786	0.200198	0.0253497	0.000206956	0.266713	0.0432824
ENSEAST00005063454	0.133588	0.00547344	0.146913	0.238783	0.00496542	0.0825428	0.416699	0.0214753	4.78169e-05	0.0837585	0.154684	0.21261	0.0360654	0.0157085	0.0516328	0.0463235	0.034902	0.0491737	3.99582e-05	0.0466442	0.279072	0.255704	0.100235	0.0501449	0.0543385	0.0802365	0.00397425	0.398214	0.0564174	0.0550554	0.0125433	0.0512503	0.014493	0.00471697	0.00380507	0.113264	0.321029	0.0253466	0.00751626	0.0288545	0.341717	0.00430764	0.0287252	0.256672	0.231202	0.0415216	2.65584e-05	0.291066	0.0610721
ENSEAST00005039157	0.114575	0.0541166	0.0916735	0.164732	0.051147	0.11425	0.341358	0.0345553	4.4172e-05	0.0722622	0.125617	0.153637	0.0356663	0.0184702	0.020731	0.0519326	0.0558683	0.025207	0.000943305	0.066309	0.246717	0.25073	0.0840414	0.0316117	0.042931	0.0759107	0.0406106	0.317917	0.0254181	0.0724684	0.00115165	0.0492017	0.0198964	0.000190365	0.000778462	0.0985585	0.230942	0.0462917	0.000418456	0.0350762	0.269784	0.000502496	0.0490662	0.279852	0.327529	0.0569724	1.813e-06	0.268122	0.0636879
ENSEAST00005080298	0.136475	0.0220006	0.142269	0.18557	0.0198234	0.0913882	0.365084	0.0493072	0.0057436	0.103916	0.0988136	0.199818	0.0441268	0.0390247	0.0420046	0.0823714	0.107411	0.0516765	0.000608934	0.106504	0.263162	0.231109	0.0887623	0.0373214	0.0355854	0.0965808	0.0313468	0.357826	0.062843	0.121134	0.00873937	0.0787175	0.035536	0.0462941	0.0677452	0.138165	0.275502	0.045541	0.0256171	0.105532	0.286562	0.0046982	0.0420505	0.232446	0.214747	0.0479827	0.00451625	0.256975	0.0959922
ENSEAST00005071008	0.217279	0.352981	0.210261	0.342822	0.345024	0.0970138	0.485174	0.0617274	0.00330255	0.145122	0.298989	0.29282	0.0856034	0.0506756	0.1014	0.093717	0.0729905	0.104008	0.0444305	0.0995572	0.344048	0.331801	0.166666	0.103818	0.110824	0.14516	0.273887	0.466713	0.11169	0.110908	0.0180404	0.108805	0.0433333	9.94672e-05	0.000144996	0.182714	0.393753	0.0885717	0.00355034	0.0588219	0.414295	0.0108857	0.0737192	0.333006	0.309087	0.0895579	0.00189157	0.36944	0.118674
ENSEAST00005042129	0.159827	0.362763	0.175603	0.249951	0.346252	0.0473174	0.426698	0.0271255	0.00119506	0.0914731	0.198646	0.22669	0.0457811	0.0200673	0.0557119	0.0507607	0.0305125	0.0562964	0.0118663	0.0531665	0.292431	0.266702	0.109182	0.0568874	0.0623397	0.091506	0.35234	0.408584	0.0635255	0.062087	0.000617968	0.0595973	0.0169909	0.00235197	0.000919871	0.123078	0.331923	0.0262821	0.000474612	0.0225291	0.35384	0.000344416	0.0344178	0.267177	0.242134	0.0442089	0.000497048	0.313806	0.0684304
ENSEAST00005042156	0.155198	0.327474	0.157008	0.249783	0.314754	0.0500545	0.413039	0.0309966	0.000656863	0.0934535	0.197306	0.222183	0.0445237	0.0232717	0.0516278	0.0554123	0.042538	0.0557729	0.0143531	0.0631297	0.279182	0.25831	0.104247	0.0519337	0.0554886	0.0925774	0.288368	0.396744	0.0632834	0.0732207	0.00143937	0.0644516	0.0188632	0.000116505	0.000127056	0.126665	0.318611	0.0390851	0.00036151	0.0332859	0.337698	0.000656316	0.0358862	0.259007	0.235674	0.0449588	0.000210433	0.298288	0.0740478
ENSEAST00005059123	0.145413	0.38886	0.175889	0.284519	0.377543	0.0707306	0.410329	0.0569068	0.00236349	0.177419	0.228777	0.226198	0.0991478	0.0532442	0.0764222	0.105459	0.0536268	0.0714911	0.034356	0.0992885	0.289618	0.40884	0.136168	0.0796928	0.0758413	0.172815	0.315983	0.394203	0.0772938	0.112987	0.00719926	0.124285	0.0402618	0.000195943	0.000138949	0.233635	0.339764	0.0662289	0.000925923	0.0474369	0.344747	0.00312513	0.0646694	0.394774	0.307276	0.0892773	0.00100782	0.327239	0.134255
ENSEAST00005039697	0.120618	0.0808048	0.140255	0.206442	0.0746042	0.0439755	0.392693	0.0136919	4.57242e-05	0.0659384	0.138946	0.189284	0.0266775	0.00917601	0.0366361	0.0327652	0.0191451	0.0355069	0.000251561	0.0334089	0.25881	0.230849	0.0810318	0.0363815	0.040416	0.0643509	0.0841575	0.374352	0.041771	0.0405942	0.000575864	0.0376977	0.00803677	0.00422989	0.00188623	0.0931761	0.296167	0.0117966	0.000824611	0.0141332	0.317953	0.000120774	0.018973	0.231512	0.206614	0.0275009	8.28636e-06	0.274114	0.0458174
ENSEAST00005043845	0.256307	0.107777	0.312092	0.312332	0.0996232	0.172793	0.519162	0.0952947	0.0526097	0.189653	0.22033	0.327952	0.126708	0.0823331	0.144145	0.140144	0.106542	0.137515	0.0121973	0.135944	0.416754	0.373926	0.208464	0.141287	0.147989	0.185582	0.165285	0.505024	0.150569	0.148583	0.0336266	0.140644	0.0846565	0.292734	0.217636	0.22314	0.435461	0.0578088	0.0918322	0.0985705	0.455866	0.0298622	0.107157	0.374499	0.350001	0.124394	0.0500976	0.420937	0.157246
ENSEAST00005053568	0.199524	0.199124	0.194478	0.328064	0.194426	0.0978715	0.47389	0.0522522	0.0015537	0.13313	0.272479	0.278773	0.0741871	0.0424496	0.0920533	0.0838058	0.0664532	0.0932533	0.0238912	0.0883768	0.330905	0.317655	0.153835	0.092992	0.0991425	0.131886	0.142688	0.455351	0.1011	0.099356	0.0211475	0.0969999	0.036453	9.87938e-05	0.00016866	0.169547	0.381665	0.0775657	0.00444496	0.0541825	0.401706	0.0111718	0.063444	0.318452	0.293128	0.0797086	0.000871203	0.353516	0.107
ENSEAST00005056695	0.254939	0.0592543	0.310727	0.313789	0.0541757	0.188202	0.521001	0.0966487	0.0510705	0.192026	0.215343	0.329441	0.127488	0.0837896	0.147024	0.142897	0.111722	0.139349	0.0083836	0.137942	0.418717	0.376094	0.210666	0.143308	0.149748	0.186981	0.100426	0.506903	0.152626	0.150632	0.044095	0.142173	0.0870085	0.312285	0.238089	0.225227	0.437513	0.05972	0.109269	0.104706	0.45764	0.0368422	0.108834	0.376759	0.352201	0.127397	0.0500399	0.420915	0.159326
ENSEAST00005066188	0.136845	0.00249064	0.152001	0.216378	0.00210995	0.105576	0.413599	0.0276407	0.000534852	0.0843594	0.132625	0.207511	0.0395136	0.0192031	0.0448886	0.053565	0.0446187	0.04729	1.46131e-06	0.055907	0.27138	0.260415	0.0944077	0.0452682	0.0509292	0.0816433	0.00340297	0.394327	0.0518542	0.0632948	0.0100717	0.0524316	0.0193586	0.0274251	0.022871	0.113854	0.31247	0.0243031	0.0143951	0.0362439	0.338822	0.00439529	0.0357936	0.26985	0.261371	0.0479397	0.000430489	0.277765	0.0650399
ENSEAST00005076676	0.207495	0.000448751	0.217796	0.331462	0.000438614	0.192911	0.495991	0.0683467	0.00461307	0.159002	0.227792	0.29955	0.090373	0.0579347	0.118498	0.110161	0.101352	0.113071	0.00186603	0.10956	0.363723	0.34397	0.178751	0.11455	0.119693	0.152312	0.000131001	0.478806	0.123267	0.121396	0.0945707	0.115268	0.0566652	0.0306321	0.0328502	0.193828	0.406954	0.0839365	0.0632826	0.0935662	0.425664	0.051186	0.0815796	0.345205	0.319661	0.104942	0.00484992	0.37138	0.129572
ENSEAST00005057636	0.171512	0.480945	0.153239	0.216605	0.463464	0.145261	0.407878	0.0772036	0.00461548	0.106183	0.204014	0.201231	0.0775182	0.0472393	0.0315437	0.0905196	0.0753259	0.0491152	0.0289761	0.11129	0.245719	0.343271	0.113777	0.0551207	0.0698108	0.116198	0.44805	0.3783	0.0404735	0.104894	0.000223137	0.0771951	0.0449882	0.00256025	0.00243429	0.145757	0.293059	0.0745162	0.00017175	0.04168	0.345242	0.00066016	0.101775	0.39577	0.477728	0.108248	0.00202825	0.28035	0.0964884
ENSEAST00005047955	0.36628	7.43879e-06	0.402044	0.44971	7.42207e-06	0.473834	0.623307	0.232337	0.113909	0.335113	0.316144	0.453756	0.255931	0.213675	0.282513	0.29298	0.292305	0.272112	0.0163396	0.285793	0.526646	0.513116	0.35079	0.27871	0.285536	0.323964	0.000120471	0.609707	0.282791	0.296563	0.333189	0.278695	0.225661	0.463581	0.444492	0.367672	0.550405	0.209426	0.394017	0.288693	0.569603	0.253419	0.253067	0.520737	0.51091	0.28672	0.126332	0.519733	0.302895
ENSEAST00005054055	0.23241	0.016073	0.239338	0.385525	0.0163072	0.230117	0.516679	0.111393	0.0100652	0.24212	0.293592	0.328774	0.154154	0.103182	0.152509	0.174426	0.142996	0.146845	0.018637	0.164357	0.387875	0.454486	0.206502	0.142331	0.147812	0.233867	0.00648617	0.499741	0.153731	0.184919	0.13048	0.187642	0.0974039	0.0134289	0.018847	0.288138	0.435648	0.149575	0.0600298	0.138255	0.446018	0.0744723	0.128693	0.447941	0.389678	0.163917	0.00924132	0.40011	0.203147
ENSEAST00005071693	0.186229	0.260792	0.195076	0.316721	0.25193	0.0737218	0.488077	0.0326959	0.000588892	0.129661	0.267719	0.266247	0.0737009	0.026736	0.0767536	0.0704485	0.0330879	0.0765466	0.0155015	0.0583624	0.320618	0.349991	0.109304	0.0632736	0.0782222	0.130058	0.210544	0.465194	0.0798029	0.0756711	0.00588144	0.0858378	0.0254758	0.000183343	2.24607e-05	0.165556	0.383746	0.0419105	0.000852242	0.0269122	0.404412	0.00272126	0.0483344	0.344056	0.292465	0.0674582	0.000226643	0.331431	0.095786
ENSEAST00005046146	0.333983	0.00299864	0.316431	0.319319	0.0028196	0.720319	0.54504	0.357135	0.150646	0.310385	0.251381	0.34879	0.295182	0.273675	0.139799	0.356585	0.399954	0.187431	0.0232007	0.397759	0.399125	0.584702	0.296145	0.207372	0.239361	0.323263	0.00716401	0.514047	0.153743	0.36016	0.170507	0.26853	0.302408	0.524359	0.544935	0.35681	0.432503	0.289801	0.280966	0.31701	0.501569	0.175431	0.410424	0.679159	0.851826	0.416395	0.149482	0.415558	0.319438
ENSEAST00005067788	0.126441	0.0595627	0.138964	0.223215	0.0553577	0.045865	0.408175	0.0132363	1.30548e-06	0.0579599	0.15239	0.199397	0.022784	0.00859553	0.035049	0.0298326	0.0206489	0.0383223	0.000217304	0.0328601	0.241623	0.216407	0.0779025	0.0350836	0.0380841	0.0564018	0.053575	0.388902	0.0434348	0.0377739	0.00126494	0.0330897	0.00690696	0.000757369	0.000333624	0.0849433	0.308215	0.014511	0.000645573	0.0146399	0.332304	0.000292314	0.0177548	0.221137	0.20493	0.0254759	1.93104e-10	0.255932	0.0408188
ENSEAST00005081133	0.135976	0.056073	0.16494	0.213974	0.0509039	0.0609601	0.410037	0.0201373	0.000872674	0.079716	0.138589	0.206234	0.0359273	0.0144161	0.0475035	0.0435864	0.0270033	0.0452157	0.000210351	0.0432591	0.282532	0.249709	0.0954725	0.0466362	0.0510793	0.0774182	0.071077	0.392515	0.0527026	0.0513838	0.00187897	0.0474967	0.0136755	0.0283859	0.0163255	0.108085	0.315065	0.0135913	0.00550874	0.0215556	0.336852	0.000777503	0.026467	0.250381	0.225257	0.0365731	0.000558493	0.294257	0.057216
ENSEAST00005038347	0.10189	0.019805	0.123346	0.178122	0.0177259	0.0878874	0.361562	0.0260435	0.000138199	0.0755293	0.111629	0.162038	0.0359134	0.0169209	0.0254915	0.047731	0.0320228	0.0288958	1.24456e-05	0.052504	0.217238	0.277057	0.0826365	0.0357387	0.0374262	0.0746393	0.0217916	0.339853	0.0293457	0.0530313	0.00151251	0.0436599	0.0145118	0.0123377	0.00866963	0.111261	0.268587	0.0194925	0.00246783	0.0213818	0.297646	0.000518149	0.0342364	0.295999	0.293004	0.0465925	4.92551e-05	0.242684	0.0557785
ENSEAST00005070180	0.0880987	0.199203	0.104981	0.149779	0.187668	0.0796047	0.305715	0.0470456	0.000989753	0.0910758	0.102226	0.134315	0.046807	0.0320741	0.0173576	0.0677752	0.0524038	0.0235689	0.00365498	0.0880589	0.185946	0.302471	0.0875376	0.0351332	0.0317312	0.0914813	0.19613	0.286954	0.0228205	0.0811664	5.54108e-05	0.0593135	0.0233512	0.0041319	0.00470342	0.138447	0.225696	0.0372865	0.000181795	0.033982	0.251639	3.17806e-05	0.0507022	0.329671	0.335354	0.0612521	0.000282679	0.2262	0.0744869
ENSEAST00005057041	0.0952921	0.0599553	0.115314	0.184951	0.0556649	0.0730862	0.359564	0.0241178	1.50553e-05	0.0853246	0.125317	0.156493	0.0414427	0.0165564	0.0227377	0.0503747	0.0258643	0.0263996	0.000254755	0.0501846	0.205432	0.311255	0.0696566	0.0289639	0.0316864	0.0847803	0.0527447	0.336716	0.0256303	0.0540394	0.000532599	0.0491915	0.0136031	0.00160105	0.000893859	0.126319	0.265937	0.0208906	0.000229522	0.0173382	0.291435	0.000103494	0.0332926	0.325807	0.300897	0.0480577	2.02909e-07	0.231004	0.0614847
ENSEAST00005042300	0.231668	0.171023	0.270366	0.277303	0.159593	0.139986	0.476703	0.0911958	0.0449825	0.172429	0.191237	0.296805	0.107548	0.0777855	0.112609	0.132778	0.116785	0.115781	0.0152289	0.141225	0.377508	0.336558	0.17566	0.108846	0.111486	0.167784	0.236885	0.465666	0.129373	0.155179	0.0185363	0.132111	0.0766972	0.207078	0.173229	0.207837	0.391252	0.0603756	0.0620332	0.109573	0.408244	0.0173363	0.093573	0.337308	0.315584	0.104789	0.0401627	0.379001	0.149695
ENSEAST00005083291	0.113995	0.002528	0.117469	0.197505	0.00232274	0.137778	0.360729	0.0498327	0.000445351	0.104357	0.12072	0.17774	0.0506787	0.036234	0.0343943	0.0787324	0.081405	0.0414066	0.000175852	0.0948307	0.230337	0.294776	0.0990246	0.0446973	0.0442411	0.100787	0.00133425	0.34282	0.0428799	0.0965971	0.0162429	0.0716911	0.0313577	0.00589092	0.0112238	0.145658	0.270707	0.0577427	0.0109085	0.0658471	0.294214	0.00693483	0.0550128	0.313356	0.312632	0.06949	0.000258538	0.250317	0.0884179
ENSEAST00005059758	0.170106	0.0232609	0.169246	0.290471	0.0224635	0.104511	0.451467	0.0375673	0.000395477	0.110974	0.210202	0.253148	0.0542897	0.0295802	0.0756247	0.0679589	0.0594421	0.0747068	0.00271171	0.0710582	0.31286	0.283202	0.129077	0.0722131	0.0776545	0.107299	0.0132325	0.433812	0.0837168	0.0824018	0.0284975	0.0766082	0.0268818	0.00120614	0.00173826	0.143124	0.356238	0.0554236	0.0105558	0.0510631	0.375497	0.0125075	0.0464818	0.283299	0.258812	0.0618149	0.000262911	0.324976	0.0874063
ENSEAST00005049620	0.250724	0.610623	0.243563	0.371972	0.597898	0.101115	0.509026	0.0809533	0.00941284	0.170096	0.342202	0.322128	0.108765	0.0683881	0.12352	0.114539	0.0876943	0.127785	0.0887252	0.121782	0.371118	0.358178	0.192672	0.12695	0.134607	0.171558	0.513505	0.491301	0.135952	0.134023	0.0176123	0.132899	0.058553	0.000404949	0.000412051	0.20953	0.420509	0.108503	0.00406846	0.0711635	0.44052	0.0130563	0.0936476	0.358685	0.334033	0.109049	0.00589455	0.399227	0.142445
ENSEAST00005077693	0.127643	0.140238	0.145734	0.230848	0.132376	0.0465379	0.409967	0.019711	2.51375e-05	0.0660208	0.163608	0.200752	0.0293797	0.0138155	0.0315512	0.0384484	0.0253224	0.0411275	0.00165598	0.0442046	0.211154	0.244194	0.075445	0.0345556	0.0343632	0.0645622	0.125102	0.390091	0.0427627	0.0458265	0.000627554	0.0389974	0.00955212	0.000330843	0.000140013	0.101144	0.314226	0.0198433	0.000201253	0.0173977	0.338001	0.000178203	0.023335	0.254147	0.235755	0.0320258	1.81541e-06	0.230837	0.0480411
ENSEAST00005062407	0.123552	0.105201	0.0541514	0.110166	0.106316	0.68845	0.24711	0.508933	0.0535148	0.332194	0.0873208	0.115826	0.281304	0.380101	0.00413693	0.502044	0.739049	0.0388936	0.0753242	0.685491	0.123419	0.631757	0.070161	0.0178688	0.0232204	0.348227	0.0566658	0.225998	0.0178868	0.640042	0.0230141	0.340373	0.368052	0.00342032	0.0934589	0.439446	0.1428	0.61153	0.0181097	0.618255	0.182781	0.0299879	0.475266	0.77216	0.983089	0.445812	0.0315432	0.134561	0.434742
ENSEAST00005040445	0.193618	0.33333	0.166006	0.275498	0.32551	0.15708	0.43565	0.0829211	0.00318474	0.129881	0.257413	0.238856	0.0878647	0.0565071	0.0606798	0.10085	0.0912695	0.0731272	0.0390025	0.120134	0.299062	0.34848	0.157342	0.0881157	0.102757	0.137352	0.255669	0.409201	0.0685388	0.118879	0.0084944	0.0987846	0.0521358	8.84759e-05	0.000277125	0.168249	0.330025	0.11014	0.00134798	0.058657	0.373166	0.00688794	0.106918	0.384094	0.435412	0.118794	0.00150283	0.337869	0.11517
ENSEAST00005080661	0.148203	0.175914	0.135973	0.242733	0.17009	0.0643124	0.393532	0.0395907	0.000471164	0.0994482	0.178964	0.216303	0.0441837	0.0306116	0.0476733	0.0667319	0.0715894	0.0562665	0.0112837	0.0837954	0.264707	0.247792	0.0987604	0.0460848	0.0468821	0.0962115	0.133202	0.380561	0.0647726	0.0960475	0.00586574	0.0740623	0.0244926	1.0926e-06	0.000175624	0.134824	0.300378	0.0615782	0.00140005	0.0618928	0.315075	0.00242559	0.0398529	0.248872	0.228173	0.0481941	0.000152572	0.276849	0.085901
ENSEAST00005060320	0.162194	0.0244731	0.165868	0.283876	0.023529	0.10007	0.445679	0.0347356	0.000260524	0.107406	0.205336	0.244776	0.0524885	0.0270887	0.0710624	0.0641097	0.0518949	0.0695101	0.002184	0.0659349	0.304089	0.286559	0.125981	0.0700298	0.0749859	0.104108	0.0143379	0.427044	0.0772858	0.0757184	0.0238587	0.0721512	0.0242285	0.00112705	0.00132013	0.140351	0.351443	0.0494394	0.00832913	0.043337	0.371577	0.01008	0.0441864	0.287549	0.261942	0.0599189	0.000157825	0.319799	0.082611
ENSEAST00005041230	0.156349	0.633157	0.193623	0.289273	0.615506	0.0859321	0.42367	0.080773	0.00883286	0.260265	0.243984	0.23277	0.164749	0.08063	0.082469	0.162947	0.0669558	0.0793822	0.0643702	0.132198	0.308587	0.537933	0.117049	0.0687583	0.0743072	0.256206	0.560783	0.406652	0.0805054	0.166423	0.00421344	0.189743	0.0696693	0.00193973	0.001338	0.326647	0.347082	0.0810483	0.000844427	0.066494	0.346646	0.00231429	0.0952163	0.511396	0.375473	0.130983	0.00433885	0.331796	0.204149
ENSEAST00005073550	0.164296	0.0810014	0.165359	0.285815	0.0782252	0.083886	0.443719	0.0338392	0.000243346	0.105163	0.218431	0.243743	0.0518915	0.0261745	0.0685095	0.0616053	0.0475261	0.0682073	0.00570869	0.0643739	0.300671	0.284232	0.12397	0.0684266	0.0736305	0.103011	0.0547683	0.424898	0.0756131	0.0740602	0.0146504	0.0711809	0.022562	0.000163751	0.000204923	0.1385	0.349165	0.0496431	0.0034816	0.0382766	0.369586	0.00617154	0.0430136	0.285106	0.259617	0.0574702	0.000105218	0.319764	0.0808911
ENSEAST00005083671	0.123119	0.0148532	0.136359	0.224003	0.0135871	0.0638859	0.402591	0.01631	5.23503e-06	0.0727531	0.146405	0.198495	0.0294313	0.0113867	0.0425505	0.0378159	0.0263542	0.040782	3.90756e-05	0.0384142	0.264411	0.240726	0.0884889	0.0416014	0.0455884	0.0699994	0.0119679	0.383909	0.0473507	0.0460984	0.00545271	0.0428378	0.010173	0.00216983	0.00146051	0.101032	0.306089	0.0189717	0.00296007	0.0207961	0.32712	0.00150409	0.0224884	0.241607	0.216365	0.0332756	6.57228e-07	0.278011	0.0516457
ENSEAST00005050140	0.209667	0.45838	0.0767395	0.10532	0.452924	0.752828	0.265128	0.658668	0.161747	0.254292	0.0973207	0.151585	0.241713	0.460788	0.00452966	0.51463	0.999355	0.0617693	0.188712	0.843475	0.138274	0.443669	0.108342	0.0305871	0.036938	0.278566	0.40265	0.24671	0.0329029	0.737609	0.0124606	0.310873	0.447354	0.0273791	0.250407	0.337109	0.147339	0.75163	0.0370262	0.810641	0.205595	0.0377651	0.570528	0.617822	0.993931	0.454925	0.112222	0.147602	0.412087
ENSEAST00005054038	0.277769	8.15666e-08	0.311565	0.377684	4.1695e-08	0.314944	0.55762	0.13005	0.0403781	0.235969	0.250393	0.37159	0.157427	0.116914	0.193062	0.185687	0.176356	0.181269	0.00355115	0.179319	0.448158	0.418511	0.255062	0.185042	0.190126	0.225655	1.1847e-05	0.543236	0.194921	0.192814	0.192318	0.182617	0.122104	0.249817	0.2331	0.269719	0.477419	0.119911	0.219422	0.17342	0.494747	0.129188	0.146178	0.419788	0.395393	0.175757	0.0453861	0.444882	0.20198
ENSEAST00005041801	0.0427725	0.278737	0.0783972	0.131183	0.271454	0.186096	0.20761	0.302168	0.0601105	0.766351	0.0533917	0.100061	0.484034	0.375738	0.0297763	0.64537	0.392309	0.0407367	0.0700444	0.542719	0.176588	0.965854	0.0262562	0.00653986	0.00432767	0.710505	0.232205	0.209839	0.0381563	0.710493	0.0151689	0.658567	0.329221	0.0245107	0.113117	0.926025	0.166538	0.287229	0.0152405	0.548435	0.124628	0.00486222	0.233197	0.932413	0.501234	0.327426	0.0333888	0.160457	0.714831
ENSEAST00005065334	0.0832459	0.223365	0.0359163	0.058084	0.218549	0.793779	0.204745	0.525984	0.0514955	0.31631	0.0568598	0.0638471	0.317954	0.357132	4.02503e-05	0.506098	0.619095	0.0118527	0.0549615	0.660008	0.0769081	0.776561	0.0405741	0.0059957	0.0129745	0.352655	0.173635	0.174043	0.00132727	0.586395	0.000250155	0.301175	0.365876	0.013712	0.11043	0.43894	0.0985667	0.513606	0.00144737	0.441851	0.150855	0.00326331	0.557065	0.978793	0.732139	0.529499	0.025234	0.0968066	0.410553
ENSEAST00005057572	0.127449	0.0127273	0.114635	0.152385	0.0114131	0.173718	0.341627	0.0764955	0.0057875	0.0994459	0.0879301	0.167729	0.0533542	0.0506281	0.0212534	0.0997412	0.140774	0.0373832	0.00042841	0.138398	0.217395	0.267758	0.0804394	0.0296119	0.0327408	0.0986477	0.0174079	0.325261	0.0363449	0.138473	0.00549394	0.0769023	0.0498608	0.0431559	0.0730224	0.137241	0.238137	0.0698343	0.0185619	0.113742	0.270169	0.00426982	0.0758599	0.303111	0.354044	0.0793034	0.00410484	0.221708	0.101348
ENSEAST00005058687	0.0890534	0.174826	0.0840649	0.144209	0.166695	0.122193	0.302552	0.0563611	0.000342388	0.105111	0.112919	0.124704	0.0607137	0.0352299	0.0131854	0.081875	0.0636426	0.019486	0.00487774	0.0983067	0.193884	0.35023	0.0761506	0.0274557	0.0329598	0.110122	0.144023	0.278571	0.0162394	0.0981852	8.71487e-05	0.0716028	0.0315436	0.000199945	0.000741239	0.151471	0.207063	0.058722	8.15936e-06	0.0392182	0.24112	4.99356e-05	0.0722566	0.38993	0.421838	0.08599	3.35943e-05	0.229685	0.0912474
ENSEAST00005060399	0.283779	4.09044e-12	0.310146	0.392773	1.40885e-11	0.33239	0.563046	0.139297	0.038527	0.247899	0.266328	0.379194	0.166786	0.125918	0.201268	0.196501	0.18994	0.18974	0.00501358	0.190418	0.452803	0.43151	0.263744	0.193241	0.198631	0.237338	1.50015e-07	0.5484	0.202713	0.20454	0.219286	0.194513	0.130494	0.207711	0.203546	0.282447	0.483307	0.139421	0.220576	0.186752	0.500103	0.145579	0.156534	0.432863	0.407938	0.188062	0.04331	0.450623	0.213936
ENSEAST00005065236	0.26975	0.758907	0.33496	0.377387	0.783863	0.177247	0.501625	0.241994	0.131716	0.482627	0.343089	0.337901	0.374626	0.252201	0.185523	0.371781	0.200333	0.186168	0.273094	0.320652	0.423301	0.736765	0.215916	0.157393	0.162335	0.477633	0.763975	0.490542	0.185263	0.376353	0.0206245	0.403593	0.231773	0.0903239	0.0783644	0.558196	0.44176	0.201142	0.0247378	0.21173	0.430604	0.0231936	0.250095	0.700852	0.532279	0.296374	0.098037	0.441499	0.421447
ENSEAST00005070540	0.361127	0.00703778	0.314991	0.353781	0.00713978	0.51352	0.497838	0.43555	0.249642	0.411973	0.211392	0.414086	0.286983	0.408637	0.218209	0.477485	0.749851	0.282029	0.0755535	0.603545	0.449965	0.43758	0.296361	0.198563	0.175922	0.386039	0.010889	0.506456	0.307218	0.622159	0.359835	0.423361	0.396555	0.421051	0.699402	0.45762	0.426836	0.474	0.5086	0.791951	0.42318	0.299349	0.34088	0.44676	0.457064	0.325237	0.250358	0.409507	0.468924
ENSEAST00005078103	0.0797171	0.0296506	0.100853	0.168255	0.0272041	0.0743599	0.333939	0.0263925	3.29318e-05	0.119292	0.101419	0.14195	0.0552335	0.0213684	0.0219869	0.0696789	0.0335508	0.0232267	7.46266e-05	0.0605987	0.210547	0.360249	0.05327	0.0194393	0.0224554	0.114876	0.0255076	0.315251	0.0238749	0.0769946	0.00102832	0.0726998	0.0193141	0.00267872	0.00274195	0.167443	0.244216	0.023734	0.00065375	0.0303511	0.256703	0.000127013	0.0342624	0.357234	0.285144	0.0533973	1.31906e-06	0.222998	0.0884688
ENSEAST00005051416	0.283077	1.54037e-08	0.309861	0.376768	8.12722e-09	0.351582	0.558132	0.146413	0.0443416	0.243547	0.254509	0.37111	0.168671	0.128912	0.189392	0.199749	0.195058	0.183345	0.00440393	0.196403	0.443677	0.434494	0.260351	0.188687	0.196089	0.234898	5.30292e-06	0.541999	0.192212	0.206666	0.200831	0.190953	0.135381	0.252594	0.242561	0.278519	0.47486	0.136825	0.225343	0.18671	0.49697	0.138857	0.165616	0.443284	0.433504	0.195279	0.049305	0.442614	0.212666
ENSEAST00005079902	0.121962	0.789534	0.194684	0.262073	0.788943	0.63062	0.2668	0.952182	0.579941	0.426282	0.14219	0.206189	0.689663	0.768601	0.173375	0.486332	0.814639	0.220147	0.624664	0.630732	0.303245	0.352678	0.103865	0.0608543	0.0433976	0.488707	0.665187	0.28153	0.19667	0.43203	0.266796	0.483454	0.848619	0.232894	0.646442	0.306639	0.25894	0.958132	0.242895	0.535038	0.172118	0.183285	0.859277	0.463655	0.956079	0.976635	0.451608	0.262875	0.439448
ENSEAST00005043768	0.119003	0.012023	0.137035	0.212091	0.0107418	0.0612124	0.397305	0.0147864	1.41064e-05	0.0693344	0.133353	0.192786	0.0275321	0.0101511	0.0398957	0.0356243	0.0238284	0.0378129	2.80698e-06	0.03574	0.262168	0.235533	0.0845384	0.0388151	0.0426695	0.0665344	0.011962	0.378897	0.0443766	0.0431637	0.00388505	0.0397512	0.0093069	0.00598009	0.00370991	0.0967365	0.300879	0.0144668	0.00356519	0.0188409	0.322115	0.00103024	0.0205416	0.236382	0.211234	0.0306621	3.88037e-06	0.274272	0.048542
ENSEAST00005065390	0.116864	0.0180148	0.121054	0.203034	0.0168017	0.108893	0.373678	0.0329473	3.78845e-05	0.0712959	0.141334	0.176918	0.0349123	0.0202741	0.0309118	0.0483387	0.0439732	0.0359394	0.000268015	0.0610789	0.226767	0.260043	0.107153	0.0503358	0.0516539	0.0716873	0.0123155	0.350448	0.0360515	0.0567071	0.00573038	0.0439825	0.0165963	0.00146907	0.00161017	0.104713	0.27909	0.0372376	0.0023536	0.0269337	0.314388	0.00236379	0.0428745	0.28695	0.313014	0.0543647	8.12225e-06	0.261256	0.0555133
ENSEAST00005073737	0.242233	0.00678175	0.241308	0.380321	0.0068784	0.21846	0.5254	0.0932312	0.00788518	0.191095	0.285345	0.335679	0.117184	0.0812572	0.148118	0.138039	0.130715	0.144064	0.0107825	0.139424	0.391101	0.377693	0.212295	0.144806	0.15044	0.184796	0.00252243	0.508288	0.15415	0.152151	0.126432	0.146707	0.0775595	0.0171673	0.0220397	0.228197	0.439027	0.126991	0.0663741	0.120383	0.456888	0.073385	0.108543	0.378929	0.353825	0.13455	0.00783393	0.402332	0.160867
ENSEAST00005044326	0.277582	0.723313	0.316215	0.337039	0.696143	0.111646	0.522268	0.0987553	0.0523605	0.190409	0.289548	0.336468	0.133083	0.084704	0.141447	0.136495	0.0938017	0.14192	0.0774041	0.138424	0.412115	0.376615	0.211196	0.143795	0.152069	0.191887	0.793822	0.507355	0.153122	0.151126	0.00827616	0.146991	0.0799157	0.105806	0.0682674	0.22708	0.438007	0.0712097	0.0226716	0.0797622	0.459155	0.0108943	0.110051	0.376769	0.35273	0.12193	0.0418192	0.430862	0.159827
ENSEAST00005059027	0.129859	0.0667607	0.114616	0.213123	0.0642204	0.0694195	0.363905	0.0395132	0.000300883	0.093036	0.138575	0.196413	0.0367239	0.0304449	0.0371303	0.0673608	0.0892498	0.0474128	0.00399471	0.0910009	0.242994	0.225158	0.0833705	0.0342118	0.0332536	0.0877776	0.0462716	0.353824	0.0563926	0.104486	0.00808605	0.0710298	0.0243991	1.82809e-05	0.00111996	0.128206	0.271793	0.0636272	0.00325899	0.0821038	0.283418	0.0029695	0.035512	0.226492	0.207964	0.0422931	0.00010041	0.24763	0.0846774
ENSEAST00005055010	0.149528	0.00406091	0.180433	0.233957	0.00343674	0.101324	0.43154	0.0292238	0.00188063	0.0978708	0.142064	0.22731	0.0469175	0.0222964	0.0633134	0.0587084	0.042986	0.0589497	1.32917e-05	0.0570463	0.305964	0.272947	0.114377	0.0608882	0.0654172	0.093561	0.00714019	0.414425	0.0677266	0.0662463	0.0140064	0.0609908	0.0224463	0.0603133	0.043332	0.127481	0.338082	0.0216217	0.0248101	0.0375674	0.35909	0.00661768	0.0372092	0.27384	0.248354	0.050989	0.00173975	0.312571	0.0727681
ENSEAST00005054576	0.373692	0.848769	0.406943	0.38616	0.820824	0.248313	0.579542	0.218028	0.164384	0.287655	0.354272	0.405368	0.243842	0.186259	0.204083	0.249838	0.200571	0.217288	0.160844	0.259417	0.48298	0.490081	0.303991	0.227685	0.245498	0.295617	0.957606	0.562184	0.217614	0.264212	0.0297126	0.243068	0.187078	0.305464	0.234169	0.325828	0.494829	0.154788	0.0812511	0.168552	0.528235	0.0448095	0.239557	0.510666	0.531613	0.246059	0.142849	0.503742	0.264206
ENSEAST00005056163	0.124209	0.305731	0.153981	0.225973	0.290987	0.0501569	0.392045	0.0300399	0.000955097	0.129157	0.168811	0.193957	0.0660781	0.0257122	0.0464551	0.0704083	0.0293366	0.0446469	0.00859124	0.0610733	0.267915	0.352329	0.0850742	0.0413672	0.0457675	0.126723	0.291825	0.374289	0.0488181	0.0776769	0.000440528	0.0826917	0.0219831	0.00259109	0.00112745	0.173465	0.304428	0.026169	0.000248804	0.0255503	0.315715	0.000125582	0.038446	0.341347	0.267556	0.0556867	0.000307441	0.286907	0.0941418
ENSEAST00005074596	0.141133	0.0128008	0.133543	0.237207	0.0122458	0.0963975	0.395182	0.0404437	0.00038396	0.102274	0.151787	0.215955	0.0438015	0.0316905	0.050736	0.0709294	0.0832865	0.0572708	0.00127834	0.0861474	0.268748	0.250017	0.100607	0.047374	0.0476134	0.0964927	0.00717491	0.382568	0.0664634	0.0985496	0.0212744	0.0745576	0.027353	0.00107945	0.00417845	0.136704	0.302437	0.060606	0.010784	0.0765742	0.316458	0.00859929	0.04099	0.251358	0.230447	0.0517343	0.000225798	0.273818	0.0880442
ENSEAST00005079789	0.158553	0.473789	0.125711	0.168966	0.455668	0.186161	0.360474	0.112882	0.0101048	0.108583	0.153633	0.172535	0.0813814	0.0679739	0.017248	0.117277	0.135186	0.0394762	0.0308439	0.165308	0.208526	0.334289	0.0953288	0.0383228	0.0492947	0.119444	0.460812	0.333712	0.0297755	0.15063	4.95102e-05	0.0873817	0.0652929	0.00640599	0.0128643	0.152091	0.24409	0.106588	0.000440226	0.082055	0.297149	0.000520578	0.129718	0.403366	0.528298	0.125509	0.00492702	0.235852	0.114452
ENSEAST00005040340	0.147423	0.299396	0.157127	0.23049	0.285007	0.0404385	0.395424	0.0193781	0.000574904	0.0828749	0.184402	0.209908	0.0362632	0.0133384	0.0645754	0.0384156	0.023413	0.0486054	0.00839403	0.0402931	0.346377	0.233464	0.135761	0.0711345	0.0794473	0.0831759	0.287619	0.378972	0.0628316	0.0510574	0.000884053	0.0530733	0.012386	0.00166777	0.000491875	0.105212	0.305884	0.0216636	0.000501992	0.0167278	0.326778	0.000324585	0.0278414	0.227199	0.205418	0.0367554	0.00018885	0.377661	0.0590565
ENSEAST00005042982	0.107985	0.0149454	0.131437	0.21335	0.0136002	0.0586118	0.381336	0.016767	6.06889e-06	0.0779524	0.133462	0.184491	0.0308794	0.0125466	0.0408627	0.0396569	0.024535	0.0371306	2.71059e-05	0.0399732	0.251499	0.254259	0.0909968	0.0429968	0.0428979	0.0739679	0.0124022	0.363953	0.043829	0.0462785	0.00497459	0.044985	0.0100414	0.00278233	0.00174305	0.1106	0.295053	0.0175161	0.00272544	0.019776	0.311455	0.00118135	0.0218028	0.252278	0.214288	0.0337129	6.44648e-07	0.272781	0.053574
ENSEAST00005081814	0.166389	0.24835	0.16905	0.27922	0.23957	0.0621575	0.438839	0.0319308	0.000430041	0.100722	0.226296	0.239762	0.0506178	0.024314	0.063828	0.0574708	0.0399378	0.0648173	0.0135168	0.0609382	0.297021	0.279018	0.119506	0.0648947	0.0704204	0.100149	0.20108	0.420072	0.0719226	0.0704028	0.00461896	0.0681917	0.0202029	4.70091e-05	2.65432e-05	0.134051	0.344052	0.0434775	0.000753094	0.030473	0.36511	0.00206218	0.0404408	0.279683	0.25441	0.0526362	0.000143803	0.319665	0.077093
ENSEAST00005029582	0.124856	0.0130364	0.137848	0.226834	0.0119255	0.0667122	0.404975	0.0171097	7.58905e-06	0.07453	0.148299	0.20088	0.0304707	0.0120461	0.0439917	0.0391451	0.0276939	0.0421407	4.22746e-05	0.0397315	0.266699	0.24322	0.0904087	0.0429719	0.0469981	0.0716645	0.0102521	0.386306	0.0488103	0.0475392	0.00640364	0.0442071	0.0108067	0.0023256	0.00163164	0.103045	0.308585	0.0201268	0.0034496	0.0220222	0.329554	0.00184389	0.0234689	0.244116	0.218831	0.034588	1.41118e-06	0.28013	0.0531667
ENSEAST00005074626	0.128444	0.173905	0.145479	0.226461	0.164431	0.0398861	0.396164	0.0171102	5.8258e-05	0.0701848	0.165485	0.198878	0.029412	0.0119815	0.0427834	0.0353372	0.0217449	0.0415611	0.00258837	0.0389147	0.261622	0.234123	0.0974305	0.0471571	0.0485616	0.0688795	0.159369	0.378339	0.0487583	0.044231	0.000744295	0.042043	0.00909337	0.000534318	0.000157733	0.0998696	0.30576	0.0182385	0.000264573	0.0152868	0.326433	0.000187227	0.0220652	0.234937	0.21069	0.030775	7.22471e-06	0.287428	0.0493424
ENSEAST00005075743	0.131178	0.0124426	0.142339	0.237544	0.0114947	0.0736665	0.412685	0.0198474	1.72557e-05	0.080291	0.157973	0.208896	0.0340088	0.0143151	0.0486263	0.0433739	0.0318668	0.046738	0.000112338	0.0441246	0.273512	0.251262	0.0966988	0.0475339	0.0517239	0.0772514	0.00888238	0.393995	0.0536542	0.052324	0.00927506	0.0488927	0.0128526	0.00200202	0.00157211	0.109681	0.316612	0.0247176	0.00440293	0.0256988	0.337403	0.00295537	0.0267917	0.252191	0.226797	0.0388682	5.31323e-06	0.28719	0.0582045
ENSEAST00005043568	0.0902738	0.00501877	0.184973	0.237379	0.00456913	0.258058	0.371907	0.157474	0.0319114	0.57652	0.126009	0.183216	0.391538	0.193524	0.0947827	0.395732	0.128528	0.0743043	0.00419172	0.247431	0.301266	0.966302	0.087899	0.052702	0.0555569	0.54295	0.0057941	0.357924	0.0690297	0.338197	0.0607211	0.418694	0.192212	0.190167	0.172331	0.685336	0.319162	0.10271	0.0648724	0.180954	0.288893	0.0255548	0.182044	0.889849	0.544219	0.290384	0.024827	0.29932	0.45223
ENSEAST00005072358	0.161185	0.0189166	0.154933	0.271687	0.0183453	0.110506	0.426959	0.0458776	0.000646467	0.115857	0.187613	0.240792	0.0550284	0.036714	0.0671294	0.0781712	0.0816386	0.0714106	0.00299356	0.0889266	0.294318	0.277511	0.121612	0.0643077	0.0661273	0.110724	0.0101094	0.41219	0.0805508	0.100883	0.0307531	0.0841893	0.032278	0.00112482	0.00318087	0.150997	0.334269	0.0689349	0.0128751	0.0732876	0.350251	0.0136826	0.0502462	0.27876	0.256085	0.0640661	0.000431189	0.303605	0.0970468
ENSEAST00005050333	0.247353	0.0116308	0.24399	0.387746	0.0117782	0.217758	0.528988	0.096548	0.00824656	0.195023	0.296381	0.340403	0.120787	0.084357	0.151632	0.141273	0.133709	0.148148	0.0141831	0.143255	0.393963	0.381796	0.216491	0.148678	0.154439	0.189052	0.00471852	0.511835	0.158086	0.156074	0.126642	0.15094	0.0799529	0.0137349	0.0184437	0.232546	0.442906	0.13401	0.0626183	0.122664	0.460689	0.074186	0.112082	0.383013	0.357994	0.138129	0.00802401	0.406354	0.164845
ENSEAST00005073200	0.328824	0.811285	0.37677	0.3774	0.782965	0.149916	0.559563	0.142475	0.100472	0.238833	0.329884	0.384133	0.179932	0.12641	0.189097	0.182747	0.132777	0.188539	0.118791	0.185249	0.460762	0.421761	0.264975	0.19406	0.201146	0.240449	0.905039	0.546222	0.201447	0.197356	0.0191297	0.192714	0.120691	0.19568	0.135448	0.27624	0.482402	0.100412	0.0501019	0.116696	0.502414	0.0253993	0.15371	0.421888	0.399004	0.165418	0.0854381	0.479777	0.206364
ENSEAST00005066183	0.162513	0.000589517	0.145504	0.219489	0.000541063	0.303441	0.419155	0.0933153	0.00325979	0.121611	0.160297	0.207458	0.0854235	0.0592314	0.0393211	0.113516	0.120491	0.0562442	0.00049587	0.132559	0.255087	0.367135	0.126743	0.0642795	0.0794982	0.126875	0.000288432	0.388736	0.0461043	0.123185	0.0289177	0.0871624	0.0633257	0.0294696	0.0375765	0.160983	0.303145	0.0960092	0.0253017	0.0805964	0.356795	0.0203989	0.123707	0.426929	0.522376	0.139866	0.00261219	0.277041	0.112091
ENSEAST00005082310	0.162428	0.422979	0.153695	0.215996	0.405774	0.112654	0.406226	0.0582743	0.00301741	0.0975953	0.192673	0.200615	0.0648269	0.0362017	0.0334053	0.0755097	0.0584689	0.0469384	0.0195637	0.090214	0.250803	0.317992	0.107414	0.0516318	0.0636821	0.104775	0.40243	0.379254	0.0417965	0.0886172	0.000175473	0.0682097	0.033897	0.00293625	0.00222285	0.134475	0.295666	0.0545467	0.00018767	0.0336234	0.34103	0.000385582	0.0770926	0.356975	0.409347	0.0851233	0.00126657	0.281857	0.084501
ENSEAST00005078714	0.17429	0.384105	0.146086	0.1694	0.366894	0.178817	0.354994	0.142983	0.0335054	0.139235	0.125838	0.194732	0.0917361	0.100838	0.0285346	0.156664	0.219664	0.0572875	0.0334799	0.226068	0.236479	0.307552	0.103967	0.0427101	0.0464639	0.142895	0.42189	0.34038	0.0533724	0.220806	0.00130403	0.123502	0.0948169	0.0461177	0.0853792	0.184979	0.251225	0.128723	0.0112256	0.175851	0.285616	0.00318325	0.131393	0.35244	0.428582	0.121998	0.0226248	0.24536	0.155118
ENSEAST00005075220	0.103937	0.1493	0.0996709	0.169881	0.142436	0.144257	0.346724	0.0566551	0.000274756	0.11358	0.138821	0.143655	0.0729685	0.0356852	0.0148892	0.0878745	0.0563295	0.0243784	0.00418276	0.0932381	0.192997	0.394969	0.0676539	0.0257403	0.0350502	0.120253	0.119017	0.317524	0.0179501	0.0951664	0.000206719	0.0749109	0.0341793	0.000315938	0.000558902	0.16247	0.238651	0.0568736	1.45364e-05	0.0336177	0.278705	0.000140728	0.0800233	0.440596	0.471948	0.098412	2.88168e-05	0.221339	0.0961251
ENSEAST00005070280	0.123558	0.00837693	0.139127	0.222205	0.00752382	0.0686497	0.403941	0.0168428	1.4939e-05	0.0740368	0.141413	0.199494	0.030145	0.0118393	0.043693	0.0390161	0.0275091	0.0415084	8.18318e-06	0.039252	0.267308	0.242317	0.0897118	0.0424732	0.0464358	0.0709666	0.00725694	0.385439	0.0482793	0.0470151	0.00655899	0.0434923	0.010843	0.00463977	0.00321036	0.102217	0.307682	0.0182958	0.00460968	0.0221202	0.328688	0.0019242	0.023116	0.243219	0.217938	0.0342035	4.98822e-06	0.279492	0.0526136
ENSEAST00005077895	0.243161	1.784e-06	0.262552	0.35977	1.73584e-06	0.260449	0.529518	0.0987779	0.0160737	0.198901	0.242215	0.338121	0.123466	0.0868044	0.156816	0.148417	0.141099	0.148196	0.00242608	0.145231	0.407319	0.383895	0.218647	0.150674	0.155783	0.190075	4.46738e-07	0.513647	0.160115	0.158096	0.153297	0.149947	0.0881823	0.104465	0.104402	0.233703	0.444889	0.106659	0.135109	0.135446	0.462739	0.093111	0.113994	0.385204	0.360127	0.141554	0.017977	0.409376	0.166895
ENSEAST00005050197	0.20301	5.79414e-05	0.218981	0.319929	5.29862e-05	0.194373	0.492214	0.0658122	0.00527631	0.155625	0.212213	0.294588	0.087771	0.0556081	0.115569	0.107813	0.098305	0.109301	0.000871619	0.106228	0.362807	0.339985	0.174903	0.111166	0.116184	0.148574	1.96733e-05	0.475281	0.119797	0.117944	0.0913729	0.111322	0.0553732	0.0487607	0.048553	0.189707	0.403139	0.0745177	0.0722954	0.0915158	0.42202	0.0496855	0.0786746	0.341217	0.315635	0.101688	0.00572385	0.368377	0.126045
ENSEAST00005071437	0.181597	0.667676	0.165036	0.183538	0.645005	0.311743	0.372885	0.235306	0.0595766	0.242441	0.17094	0.189034	0.209869	0.17273	0.030352	0.26267	0.235565	0.0622319	0.0826357	0.305467	0.235193	0.552183	0.118982	0.0563126	0.0713474	0.259412	0.687192	0.345844	0.0433752	0.293038	0.000828917	0.204626	0.171672	0.0630587	0.0855822	0.312313	0.263806	0.188733	0.00575747	0.170896	0.311446	0.00387429	0.260871	0.631654	0.730811	0.263306	0.0383755	0.262487	0.250482
ENSEAST00005073229	0.167733	0.00133278	0.179181	0.284147	0.00123812	0.132918	0.455756	0.0406242	0.000878455	0.117888	0.189403	0.254197	0.0591859	0.0324747	0.0809874	0.0740765	0.0632693	0.0771487	0.000399645	0.0740572	0.319668	0.298288	0.136273	0.078358	0.0831262	0.1128	0.000634894	0.437802	0.0859523	0.0843145	0.0434681	0.0793594	0.0310505	0.0129903	0.0129556	0.150524	0.362888	0.0500662	0.0270326	0.0559659	0.382661	0.0199947	0.0508792	0.299407	0.273682	0.0689486	0.000830509	0.329565	0.0915063
ENSEAST00005070530	0.26654	5.32943e-07	0.274023	0.333878	4.17019e-07	0.420667	0.529659	0.169365	0.0424272	0.230019	0.233445	0.332854	0.172343	0.136626	0.142063	0.209205	0.215885	0.154024	0.00407803	0.217566	0.396016	0.452652	0.239215	0.163994	0.178875	0.228244	9.87274e-06	0.507138	0.148296	0.215589	0.159845	0.181741	0.146568	0.234179	0.237519	0.268966	0.432678	0.155727	0.187209	0.186915	0.471669	0.119247	0.19833	0.488135	0.532276	0.223814	0.0450607	0.403429	0.210312
ENSEAST00005060196	0.170387	0.748953	0.281997	0.284462	0.756026	0.623362	0.349829	0.557216	0.862481	0.2312	0.278184	0.197465	0.252668	0.494985	0.156302	0.244374	0.845577	0.227269	0.867571	0.455443	0.300704	0.0423474	0.179511	0.136147	0.167918	0.229563	0.852315	0.321974	0.110883	0.354642	0.188586	0.32676	0.493555	0.653272	0.874762	0.138832	0.308166	0.767168	0.181171	0.754889	0.280912	0.212624	0.501606	0.043126	0.183221	0.347623	0.680769	0.3265	0.265914
ENSEAST00005062301	0.0617595	0.0995411	0.0559315	0.103858	0.094554	0.175673	0.251021	0.0841365	0.000465516	0.133768	0.0736219	0.088858	0.0817546	0.0546517	0.004316	0.121832	0.100134	0.0106396	0.00261682	0.145077	0.145143	0.428095	0.0502896	0.0129549	0.0165465	0.13942	0.0758488	0.227608	0.00658818	0.143802	3.02786e-05	0.0949993	0.0499079	0.000312061	0.0028982	0.196535	0.15969	0.0839574	5.05775e-06	0.0672823	0.190568	1.65428e-05	0.100563	0.484054	0.520875	0.118636	3.78124e-05	0.174818	0.12515
MSTRG.10355.1	0.105633	0.209127	0.220548	0.269198	0.200493	0.00459723	0.234784	0.0433877	0.0536037	0.377196	0.132908	0.234286	0.104722	0.0820776	0.525072	0.119192	0.078622	0.14479	0.0656025	0.110683	0.903147	0.259169	0.685706	0.52015	0.358346	0.314133	0.223456	0.265044	0.352216	0.183839	0.202894	0.302887	0.0550858	0.114167	0.101067	0.369734	0.294306	0.0602774	0.170679	0.155987	0.206663	0.0655787	0.0241658	0.12964	0.0127359	0.0469447	0.0467856	0.980651	0.246806
MSTRG.10522.1	0.94224	0.228518	0.729745	0.606544	0.217593	0.0115326	0.486774	0.000408313	0.0210409	0.0966002	0.73266	0.68289	0.0658024	0.00275841	0.991154	0.0109158	4.27335e-07	0.878063	0.0318101	0.00015865	0.978675	0.189997	0.411153	0.533649	0.610646	0.0854787	0.302612	0.489557	0.9986	0.00238889	0.352856	0.0452343	0.0042391	0.289043	0.0176304	0.0840815	0.516538	8.33856e-05	0.290992	0.000214835	0.544135	0.241883	0.00379565	0.121837	0.0397273	0.0121042	0.0464083	0.827046	0.0316437
MSTRG.11445.2	0.584671	0.083937	0.727423	0.873621	0.0778688	0.000490939	0.965867	2.17866e-05	0.00058798	0.0121202	0.65947	0.835688	0.00169567	0.000171275	0.459948	0.000495758	0.000352261	0.413997	0.0020049	0.000353068	0.56739	0.0337485	0.286494	0.286412	0.242929	0.00829418	0.115001	0.956526	0.544174	0.000541833	0.114893	0.00431131	4.65594e-06	0.0463041	0.00212082	0.0150403	0.997999	3.36608e-05	0.10112	0.000815732	0.975839	0.0609104	5.72821e-06	0.0199531	0.00724409	6.9554e-05	0.00298286	0.517629	0.00270391
MSTRG.11445.4	0.772104	0.224358	0.839476	0.71351	0.21301	8.48672e-05	0.663031	0.00405645	0.0235594	0.0860725	0.924815	0.819428	0.034747	0.0233572	0.679738	0.0257612	0.00512457	0.80752	0.0280638	0.0132281	0.392773	0.146001	0.21271	0.296517	0.170953	0.0561163	0.295958	0.632532	0.908961	0.0132918	0.308711	0.0448199	0.00376766	0.188572	0.0344564	0.134479	0.605757	0.000801679	0.291393	0.0230355	0.714975	0.185376	0.000185688	0.0864056	0.00731013	0.00158406	0.0503118	0.306681	0.0346004
MSTRG.13011.1	0.0141003	0.268348	0.00987306	0.00762441	0.26177	0.351842	0.00808357	0.389007	0.158235	0.368181	0.00803335	0.01021	0.160534	0.270907	0.196591	0.246755	0.465893	0.00666638	0.170515	0.48426	0.945455	0.295198	0.691314	0.876977	0.711953	0.379428	0.241083	0.00836258	0.0470731	0.427824	0.0990532	0.368482	0.252853	0.136315	0.281154	0.33452	0.0104002	0.488979	0.095327	0.326015	0.0134511	0.0570124	0.405577	0.289159	0.41202	0.38488	0.0974314	0.65005	0.346507
MSTRG.13185.4	0.965571	0.241928	0.706545	0.633792	0.230259	0.0182256	0.546872	0.00955471	0.0229181	0.0127742	0.830534	0.740106	0.0140294	0.0141471	0.693621	0.00407863	0.00119652	0.864667	0.0334632	0.00606425	0.393183	0.0832566	0.519875	0.647516	0.464208	0.00946651	0.313988	0.554643	0.878714	0.000142372	0.32353	0.0032746	0.00125941	0.263291	0.0215227	0.0292639	0.508418	0.0013349	0.275098	0.000196971	0.494526	0.276999	0.00580981	0.089223	0.0899653	0.00799754	0.0550246	0.41606	0.00207882
MSTRG.13605.1	0.761657	0.285443	0.853627	0.738144	0.276651	0.126252	0.585315	0.192225	0.0518041	0.0679066	0.920302	0.892239	0.10526	0.238237	0.130975	0.165405	0.13974	0.760983	0.0578483	0.243585	0.00292395	0.403703	0.0403378	0.0823333	0.014383	0.051284	0.305329	0.601943	0.500824	0.0725801	0.168331	0.0380962	0.0587887	0.140493	0.062333	0.229451	0.579524	0.0713497	0.161167	0.111216	0.575181	0.197914	0.0701088	0.524602	0.497484	0.0770449	0.0863919	0.0017653	0.0558625
MSTRG.1419.1	0.819445	0.251606	0.744112	0.671924	0.240584	0.0972332	0.477366	0.0106206	0.0282786	0.00617198	0.710498	0.695708	0.0152565	0.0053626	0.708206	0.00226856	0.00275128	0.846325	0.0395227	0.00298837	0.654068	0.0601295	0.567718	0.662037	0.682881	0.00747399	0.330132	0.505601	0.841195	0.000173182	0.274383	0.00194311	0.0035208	0.284802	0.0261848	0.0074571	0.542108	0.00471852	0.26353	6.65349e-05	0.453482	0.294023	0.0245434	0.0833289	0.1927	0.0212236	0.0610811	0.627723	0.00157333
MSTRG.14825.1	0.903112	0.152593	0.794602	0.628279	0.143923	0.00614538	0.409086	0.000117405	0.00326388	0.0125436	0.822735	0.655419	0.00985117	0.000620338	0.536856	0.00270194	0.0005545	0.804941	0.00624931	0.000308912	0.456994	0.0680184	0.0970753	0.15422	0.182442	0.00952817	0.212322	0.414103	0.810161	0.000773622	0.157656	0.00435064	0.000315245	0.0961043	0.00444175	0.0181897	0.499833	2.12162e-05	0.164173	0.00161423	0.496206	0.130015	0.000170557	0.0561052	0.0336256	0.000464317	0.01394	0.282337	0.00412006
MSTRG.15517.4	0.502466	0.484663	0.928967	0.972634	0.479449	0.661657	0.5825	0.165242	0.235053	0.0401275	0.790685	0.726681	0.081503	0.060468	0.628068	0.0783568	0.415432	0.830178	0.263547	0.130836	0.819972	0.0448241	0.494391	0.440358	0.822759	0.062257	0.558127	0.614729	0.835499	0.170743	0.32021	0.071988	0.183023	0.291062	0.263411	0.0130911	0.887838	0.317505	0.478817	0.271346	0.693391	0.480446	0.294445	0.0851661	0.464734	0.171525	0.279962	0.928067	0.0894012
MSTRG.15517.5	0.732539	0.512445	0.776302	0.716262	0.50113	0.0105668	0.71863	0.0241429	0.214647	0.0293646	0.8675	0.613654	0.00685682	0.0277448	0.659236	0.00745802	0.120191	0.884196	0.27135	0.032302	0.65638	0.000598431	0.817119	0.808767	0.928605	0.0218553	0.641828	0.666088	0.55486	0.0325072	0.836596	0.0400045	0.0201339	0.409117	0.225825	0.013139	0.680755	0.0637179	0.902001	0.139169	0.713383	0.690623	0.00996498	1.18846e-05	0.000160164	0.00357523	0.30887	0.717974	0.0225958
MSTRG.15565.1	0.84052	0.30472	0.88473	0.938821	0.293177	0.00361249	0.959366	0.00708162	0.0636379	0.00799726	0.783267	0.996461	0.000467764	0.00624693	0.975944	0.00044897	0.0331149	0.684463	0.0930308	0.00997752	0.907643	0.00047398	0.878272	0.933719	0.881799	0.00550885	0.395041	0.997529	0.992676	0.00453239	0.464586	0.00822881	0.00186245	0.222577	0.0797092	0.0040096	0.988794	0.0178443	0.482198	0.0258684	0.997537	0.343652	0.00258628	4.709e-05	0.000714801	0.000819645	0.102426	0.842518	0.00324273
MSTRG.15600.1	0.69966	0.137545	0.915127	0.966024	0.129662	0.0010245	0.897914	0.000143918	0.00832296	0.0378565	0.846672	0.969571	0.00970573	0.000987969	0.844915	0.00136911	7.22936e-05	0.585849	0.0160435	0.000283065	0.913821	0.0537175	0.625252	0.656044	0.582598	0.0290544	0.184052	0.882474	0.802521	0.000731126	0.293771	0.0167018	0.00029045	0.153404	0.0106453	0.0333055	0.871997	0.000153432	0.232988	0.000393565	0.914823	0.166055	0.000330723	0.0256519	0.0055802	0.00144215	0.0203509	0.903264	0.00870361
MSTRG.16550.1	0.783122	0.156849	0.815139	0.957118	0.147669	0.0364332	0.772234	0.000431935	0.00192473	0.030846	0.908258	0.92788	0.0239942	0.000246184	0.483761	0.00365281	5.35312e-05	0.447246	0.00578861	0.000187306	0.74606	0.129317	0.25136	0.268272	0.385919	0.0329682	0.198461	0.801387	0.493127	0.00131845	0.0811994	0.0122936	0.00149958	0.0867806	0.00205961	0.0259997	0.909979	0.000317888	0.0693309	9.49956e-06	0.855058	0.0637954	0.00697962	0.115306	0.113694	0.0118081	0.00543684	0.641091	0.0109064
MSTRG.16588.1	0.759964	0.276252	0.847308	0.700539	0.266443	0.00509778	0.532877	0.00142214	0.0389913	0.0122476	0.866844	0.614839	0.0034749	0.00217224	0.86878	0.00252753	0.0309892	0.9301	0.0591703	0.00387153	0.942467	0.00485153	0.374056	0.41494	0.459388	0.00902612	0.367536	0.508596	0.877979	0.0103826	0.367716	0.012609	0.0030997	0.144609	0.0469186	0.00659831	0.617345	0.00802485	0.431555	0.0487706	0.627228	0.301171	0.000633841	0.00157339	0.00155663	0.000162697	0.0774455	0.708339	0.00898858
MSTRG.17099.1	0.717688	0.340043	0.727451	0.690251	0.327877	0.0810233	0.547758	0.0164404	0.0701187	0.000762868	0.716976	0.64883	0.00228801	0.00617796	0.927408	0.000253189	0.0173964	0.950888	0.0942976	0.00578833	0.89815	0.00416645	0.998384	0.948232	0.998789	0.00106885	0.447509	0.559306	0.939824	0.000181782	0.44592	0.000498369	0.00319545	0.358136	0.0684436	0.000378692	0.580373	0.0166256	0.467888	0.0020854	0.483759	0.467366	0.0231537	0.00918778	0.0868501	0.0107936	0.128975	0.927996	0.000183282
MSTRG.19003.1	0.590521	0.344217	0.817805	0.73882	0.333271	0.199187	0.478463	0.0109752	0.0686146	0.0117036	0.628051	0.63989	0.022921	0.00201227	0.962072	0.00276932	0.0156829	0.884263	0.0938969	0.00218288	0.703391	0.028037	0.768725	0.801318	0.915041	0.018484	0.443782	0.506855	0.981749	0.00369538	0.344754	0.00988193	0.0155818	0.340036	0.0622728	0.00227193	0.639503	0.0226345	0.382846	0.00326959	0.50892	0.389517	0.057757	0.0368627	0.173123	0.0387525	0.112701	0.82874	0.00800635
MSTRG.19391.1	0.590883	0.358789	0.587985	0.600154	0.345384	0.0350742	0.623333	0.0154883	0.0830025	0.0571114	0.596557	0.644591	0.0153153	0.00905717	0.976064	0.00450877	0.0223073	0.413681	0.11873	0.0123158	0.520596	0.0210389	0.58606	0.717912	0.755641	0.0575889	0.438257	0.638512	0.746828	0.0147992	0.37605	0.0480652	0.0132221	0.302567	0.0970652	0.0242487	0.649267	0.0338545	0.359509	0.0120914	0.669622	0.260166	0.0322641	0.00998964	0.0214948	0.0280397	0.100449	0.39198	0.0270627
MSTRG.2023.1	0.815434	0.152318	0.952931	0.848099	0.145646	0.0742231	0.595324	0.0082841	0.0123127	0.29395	0.980936	0.943995	0.246396	0.0212417	0.499053	0.115621	0.00285464	0.590557	0.016062	0.0116417	0.615509	0.630824	0.0408468	0.0709931	0.16643	0.278851	0.176006	0.617711	0.553184	0.0598252	0.135114	0.174957	0.0432592	0.140732	0.0142847	0.306981	0.738212	0.00442346	0.105014	0.0153743	0.768949	0.0891937	0.0308047	0.51597	0.229576	0.0737163	0.0208787	0.380766	0.177359
MSTRG.21883.1	0.719936	0.167403	0.987287	0.866256	0.159882	0.149889	0.614233	0.0536613	0.00904044	0.0857272	0.954751	0.981359	0.127303	0.0622259	0.178054	0.0880061	0.0130306	0.547325	0.0129237	0.0525067	0.0855876	0.514492	0.0437533	0.0784001	0.0675698	0.0812976	0.181422	0.658433	0.35912	0.0234583	0.0774782	0.0365506	0.0282693	0.10749	0.00979213	0.180412	0.701486	0.0134072	0.0562028	0.00732275	0.656253	0.0869904	0.0578321	0.596081	0.549599	0.0859549	0.0184438	0.0609611	0.0493114
MSTRG.3153.1	0.736277	0.258091	0.996646	0.804717	0.250786	0.151119	0.468561	0.00870071	0.0449192	0.169914	0.791821	0.714192	0.152582	0.00807255	0.701816	0.0715265	0.0365576	0.758776	0.0576542	0.0101763	0.848429	0.24498	0.0947414	0.116178	0.392981	0.18169	0.313952	0.484889	0.801723	0.0898425	0.198638	0.142835	0.0641185	0.1637	0.050336	0.102737	0.720081	0.0270177	0.238829	0.0694281	0.682446	0.186996	0.0485125	0.190003	0.15425	0.0576265	0.0654566	0.7415	0.147724
MSTRG.4748.1	0.847804	0.23087	0.744838	0.663669	0.220215	0.0956711	0.457272	0.0108521	0.0216449	0.00711588	0.723138	0.70212	0.0182592	0.0063056	0.618676	0.0034746	0.00233579	0.827047	0.0297438	0.00356138	0.531172	0.0819496	0.439098	0.537269	0.551703	0.00823204	0.303277	0.487431	0.78458	0.000225723	0.233357	0.00199723	0.00347145	0.256981	0.0208642	0.0109642	0.526384	0.00360424	0.223718	6.30594e-05	0.442319	0.255635	0.0228619	0.112266	0.21989	0.0214535	0.049863	0.492504	0.00190824
MSTRG.5041.2	0.803357	0.40179	0.865081	0.829597	0.392502	0.352581	0.599593	0.208862	0.126201	0.000515032	0.898725	0.778009	0.0102597	0.111629	0.314831	0.0263715	0.256229	0.849124	0.144889	0.170268	0.183473	0.0240515	0.530143	0.557475	0.415985	0.000910288	0.468063	0.630313	0.702326	0.0238857	0.279786	0.00111961	0.0442177	0.252145	0.143834	0.00472423	0.67867	0.166819	0.355269	0.0846376	0.521252	0.435978	0.143927	0.092993	0.496554	0.0697057	0.190092	0.208995	0.00278138
MSTRG.5123.2	0.938452	0.464082	0.89486	0.858957	0.455923	0.383131	0.674578	0.388882	0.187602	0.00546541	0.971381	0.845024	0.0289794	0.281043	0.203056	0.0954527	0.470408	0.853386	0.204498	0.389383	0.0451076	0.0662752	0.389402	0.421609	0.209134	0.00542808	0.509597	0.696027	0.64662	0.084592	0.302431	0.00842402	0.0978372	0.243648	0.218752	0.0355398	0.708553	0.290927	0.380477	0.236682	0.584523	0.461595	0.20124	0.185723	0.603737	0.111069	0.258044	0.0616699	0.0163577
MSTRG.5308.1	0.939577	0.206094	0.748651	0.61643	0.196794	0.0800836	0.422797	0.00669449	0.0179534	0.106366	0.703477	0.715329	0.12215	0.0114512	0.690665	0.0336248	0.000203043	0.814368	0.0251895	0.00308859	0.628921	0.365783	0.208979	0.312571	0.412232	0.104393	0.256825	0.450033	0.765337	0.00630205	0.231347	0.047556	0.0146909	0.256143	0.014452	0.120131	0.501554	0.00141811	0.182007	0.000342669	0.480337	0.196835	0.0260971	0.336089	0.23872	0.0499329	0.0385166	0.486579	0.0446178
MSTRG.5594.1	0.967067	0.278836	0.908706	0.823002	0.267336	0.0280516	0.639335	0.0207737	0.0236957	3.03182e-06	0.984314	0.798563	5.15249e-05	0.0121514	0.393581	0.000704334	0.047227	0.762059	0.0385431	0.0230238	0.250697	0.00245009	0.400559	0.435232	0.282115	2.04026e-07	0.355014	0.641401	0.76191	0.000943165	0.20255	2.09534e-06	0.000801115	0.10959	0.0296771	0.000494061	0.675706	0.0155903	0.246547	0.0162799	0.60359	0.23419	0.0050392	0.00911675	0.0665457	0.000946893	0.053858	0.24547	6.24126e-06
MSTRG.6610.1	0.686697	0.270116	0.810345	0.692799	0.260083	0.0205322	0.481597	0.00557485	0.0406984	0.000699812	0.837753	0.587745	0.000444244	0.0032039	0.684385	0.000873179	0.0526202	0.939414	0.0533171	0.00803512	0.689279	0.000719614	0.368128	0.406369	0.41587	0.000497581	0.369877	0.470804	0.955316	0.00480664	0.30927	0.00124045	0.00226463	0.153058	0.0563635	0.000442805	0.581257	0.0137999	0.410422	0.0427875	0.535405	0.316251	0.00229224	0.00105307	0.0135241	0.00023834	0.0843235	0.512988	0.00107018
MSTRG.6996.1	0.953189	0.408369	0.784267	0.732619	0.397558	0.399448	0.585686	0.10558	0.153093	0.329824	0.684439	0.839325	0.400605	0.104384	0.946251	0.160198	0.0147372	0.840008	0.16644	0.0519713	0.98997	0.696882	0.680322	0.799264	0.96443	0.353223	0.464074	0.630329	0.802369	0.0607219	0.441693	0.208342	0.141825	0.644449	0.128967	0.314837	0.642333	0.0570303	0.350543	0.00797154	0.584314	0.418738	0.25572	0.688642	0.660216	0.3375	0.195426	0.967242	0.193582
MSTRG.7494.1	0.856067	0.156857	0.837283	0.68042	0.149025	0.0569013	0.427004	0.000668169	0.00767763	0.041904	0.732035	0.70432	0.0465085	0.000759986	0.677292	0.00780365	0.00014584	0.760707	0.0128058	0.00015975	0.802501	0.161041	0.196308	0.266477	0.433537	0.0439888	0.208499	0.45162	0.767766	0.00208583	0.18292	0.01848	0.00434514	0.166657	0.00728079	0.034256	0.562042	0.000449908	0.165969	0.000198164	0.516833	0.160982	0.00961092	0.142714	0.12901	0.0160177	0.0208681	0.592724	0.0171081
MSTRG.839.1	0.810067	0.346258	0.75005	0.704074	0.333705	0.103474	0.586181	0.0101152	0.0932779	0.081367	0.674397	0.716191	0.0759735	0.00820414	0.755833	0.0107504	0.00170276	0.911421	0.111518	0.00203375	0.605903	0.124237	0.965678	0.887511	0.752747	0.0880581	0.450163	0.60189	0.915226	0.00436131	0.523386	0.0483432	0.0198479	0.556202	0.0851797	0.0452756	0.623769	0.00936805	0.477155	0.000558489	0.575511	0.447415	0.0493342	0.0978717	0.12004	0.0596062	0.144752	0.631484	0.0318429
MSTRG.9992.27	0.890395	0.426308	0.761258	0.679059	0.414806	0.00173151	0.691299	0.0233072	0.132535	0.0230031	0.957469	0.646355	0.00482017	0.0393431	0.953572	0.0102322	0.0975296	0.932096	0.173709	0.0428237	0.792193	0.00360002	0.79437	0.850588	0.594835	0.0130681	0.532907	0.637788	0.689241	0.0247675	0.677963	0.0251798	0.010045	0.280691	0.146234	0.0253735	0.617466	0.0366155	0.71805	0.126924	0.681898	0.535128	0.00237905	0.000911696	0.000256257	0.000824702	0.212432	0.734204	0.0152703
ENSEAST00005061593	0.429792	0.224456	0.65347	0.703668	0.215245	0.223285	0.837483	0.0929537	0.0324246	0.132939	0.652783	0.574218	0.141384	0.0779999	0.34375	0.0778119	0.0160953	0.324867	0.0443531	0.0687508	0.407207	0.460248	0.555215	0.546504	0.472194	0.138611	0.235859	0.793098	0.294454	0.0284275	0.133883	0.0686264	0.0470047	0.217048	0.0344254	0.186936	0.82783	0.0412638	0.0845057	0.00319771	0.895597	0.119629	0.140853	0.516171	0.570807	0.181694	0.0398839	0.545044	0.06847
ENSEAST00005046701	0.871792	0.230821	0.840676	0.997134	0.221928	0.0506511	0.804031	0.00194592	0.0369992	0.307204	0.979799	0.997888	0.185519	0.00500842	0.985396	0.0566554	0.00241096	0.583006	0.0506455	0.00217962	0.541689	0.338901	0.375284	0.393537	0.695278	0.304103	0.282755	0.807466	0.780396	0.0560033	0.269772	0.216991	0.0404015	0.240431	0.0397944	0.193746	0.943487	0.00675001	0.237347	0.0153149	0.978051	0.160758	0.0277876	0.197449	0.0626783	0.0578055	0.0495857	0.76118	0.181121
ENSEAST00005044002	0.922829	0.409459	0.667685	0.617392	0.396375	0.0566674	0.644598	0.0361041	0.136512	0.325048	0.745088	0.774193	0.254798	0.0760962	0.7347	0.0895725	0.00211762	0.974761	0.160859	0.0228456	0.946372	0.481577	0.898429	0.94262	0.975582	0.294158	0.48704	0.643678	0.891819	0.0281743	0.673028	0.190969	0.0549656	0.654357	0.112059	0.328776	0.555049	0.0131456	0.515536	0.00552458	0.613298	0.482123	0.0612483	0.357084	0.143121	0.119173	0.195105	0.922128	0.142409
ENSEAST00005042604	0.841937	0.337452	0.659322	0.602025	0.324096	0.00468336	0.583196	0.00180711	0.0663088	0.0224028	0.732751	0.624304	0.00912861	0.00377971	0.712766	0.000703044	0.00128148	0.970214	0.0941339	0.000727044	0.821066	0.0171299	0.939479	0.842241	0.949896	0.0174419	0.45216	0.564127	0.719456	0.000321565	0.626781	0.0119256	0.00142691	0.416418	0.0595499	0.0144487	0.529575	0.00186993	0.57667	0.0012862	0.5453	0.477691	0.00235169	0.00714367	0.00454959	0.00275238	0.125709	0.824125	0.00450262
ENSEAST00005076498	0.922785	0.272966	0.696654	0.641654	0.261107	0.0543458	0.522102	0.0186204	0.0350831	0.00530536	0.771186	0.710369	0.0109293	0.015676	0.689826	0.00302973	0.00462219	0.889072	0.0481523	0.00906474	0.440692	0.0558893	0.630554	0.746521	0.591234	0.0047451	0.352296	0.539293	0.882387	0.000133987	0.334125	0.00133718	0.00252659	0.300991	0.0329	0.012871	0.512463	0.00533841	0.305116	0.000314201	0.455853	0.331994	0.0167443	0.0781719	0.150746	0.0148265	0.075675	0.478445	0.000907749
ENSEAST00005044498	0.0370155	0.397625	0.0859723	0.0921686	0.39013	0.0952941	0.0457419	0.280242	0.27002	0.894615	0.0493519	0.0769311	0.39739	0.353987	0.687684	0.432929	0.34595	0.0852566	0.302535	0.435324	0.6906	0.572674	0.733213	0.971601	0.773504	0.826117	0.374997	0.0583216	0.300794	0.609882	0.381877	0.820648	0.329171	0.277052	0.371078	0.814288	0.0839071	0.370742	0.306373	0.481228	0.0440882	0.156505	0.249735	0.351822	0.0989843	0.334929	0.202923	0.460901	0.714947
ENSEAST00005080977	0.878746	0.232916	0.78761	0.676737	0.223204	0.146724	0.492364	0.0527538	0.0272414	0.12342	0.834978	0.83946	0.174251	0.0705074	0.393487	0.0921737	0.00629126	0.746494	0.0320999	0.0408415	0.193929	0.557141	0.129134	0.217837	0.195755	0.116462	0.268587	0.529069	0.570061	0.0189871	0.180261	0.0542337	0.0354253	0.253467	0.0253085	0.21591	0.535001	0.0106295	0.136214	0.00383934	0.507993	0.179168	0.0665564	0.603643	0.505272	0.105733	0.0503893	0.158047	0.0613365
ENSEAST00005040648	0.553088	0.421622	0.904738	0.856694	0.412544	0.52019	0.545669	0.0829153	0.154782	0.0144743	0.669506	0.708202	0.0457763	0.0221418	0.812498	0.0176847	0.113109	0.855076	0.180137	0.0350672	0.784673	0.0389349	0.86147	0.846744	0.848612	0.0270458	0.513556	0.589087	0.878606	0.0263989	0.359528	0.0187009	0.0694564	0.416662	0.156264	0.00359198	0.75243	0.126313	0.44013	0.0314306	0.556087	0.492989	0.208351	0.0787581	0.448542	0.13126	0.209227	0.872709	0.0203943
ENSEAST00005041888	0.606744	0.486057	0.78256	0.781341	0.47474	0.278466	0.621573	0.0743371	0.197295	0.00465627	0.687872	0.672414	0.0130483	0.0261425	0.933483	0.00440991	0.0928081	0.983766	0.235448	0.0320467	0.774471	0.00578622	0.673219	0.677818	0.635018	0.00802731	0.60379	0.640698	0.88432	0.00801529	0.587454	0.00679084	0.033323	0.533796	0.193027	0.000998795	0.691534	0.100543	0.647315	0.0217548	0.543626	0.667291	0.122048	0.0159263	0.203585	0.0645824	0.279596	0.722594	0.00468468
ENSEAST00005076189	0.279899	0.0546973	0.428349	0.567655	0.0506144	0.00387062	0.737709	0.00605731	0.000128605	0.0264151	0.327678	0.503792	0.00639473	0.00997109	0.111215	0.0141463	0.0148001	0.200345	0.000506078	0.0233616	0.146872	0.107945	0.0813396	0.0657504	0.0274602	0.0180168	0.0618809	0.741601	0.220093	0.01421	0.0310233	0.012302	0.00106072	0.00819776	0.00203745	0.0609778	0.699437	0.00359106	0.0267607	0.0181277	0.671523	0.0137299	0.000906204	0.0985249	0.0522267	0.00200675	0.000527743	0.1392	0.0138613
ENSEAST00005065312	0.597719	0.575613	0.910911	0.910044	0.566565	0.32817	0.744091	0.154798	0.301975	0.0029405	0.835	0.720139	0.00733818	0.0619322	0.958448	0.0113824	0.328838	0.972833	0.350189	0.110514	0.831282	0.000248967	0.672286	0.738849	0.734192	0.00516978	0.690003	0.747337	0.870898	0.0427027	0.630762	0.0108846	0.0676548	0.465622	0.323487	0.000441694	0.833233	0.250852	0.772025	0.149941	0.674989	0.747033	0.161693	0.0032244	0.169695	0.065003	0.390308	0.797476	0.00931674
ENSEAST00005053938	0.023599	0.405425	0.0405294	0.0418068	0.398893	0.151016	0.0183679	0.369496	0.297742	0.837104	0.0214558	0.0403718	0.362455	0.402709	0.551428	0.456671	0.505978	0.0493468	0.330048	0.552637	0.728534	0.497379	0.686402	0.957872	0.757924	0.783534	0.372943	0.0251293	0.218985	0.700552	0.326489	0.807612	0.380308	0.235594	0.425045	0.753879	0.036809	0.505085	0.28077	0.60508	0.018396	0.141431	0.323103	0.324339	0.138578	0.379975	0.213646	0.465017	0.718944
ENSEAST00005081001	0.596606	0.302753	0.65147	0.747958	0.294335	0.355579	0.927959	0.0787731	0.106566	0.714613	0.82159	0.670628	0.611732	0.091812	0.797993	0.294364	0.0200546	0.40381	0.116915	0.0603723	0.676181	0.997327	0.475163	0.471054	0.791333	0.741765	0.31965	0.889846	0.467775	0.206051	0.247513	0.525104	0.223825	0.415841	0.108886	0.595672	0.804159	0.0724132	0.17847	0.0352178	0.807536	0.169191	0.273426	0.848316	0.557009	0.421045	0.102873	0.765185	0.493518
ENSEAST00005041835	0.920946	0.349036	0.672221	0.623601	0.336341	0.0759413	0.595634	0.0419239	0.0862097	0.159414	0.761305	0.783818	0.156693	0.0670607	0.962274	0.0566274	0.00242402	0.917727	0.103273	0.0247037	0.659441	0.385644	0.722025	0.882219	0.745108	0.144204	0.418515	0.609266	0.943699	0.0106925	0.499497	0.0782296	0.0313791	0.524286	0.0716276	0.203598	0.528134	0.0105791	0.380791	0.00168586	0.539937	0.39914	0.0561646	0.348823	0.231249	0.094048	0.137311	0.711372	0.0608111
ENSEAST00005057820	0.778936	0.435065	0.900973	0.901926	0.430145	0.268514	0.615667	0.0830873	0.202329	0.522556	0.907322	0.781068	0.416694	0.0980386	0.826747	0.321599	0.248797	0.817946	0.225743	0.120622	0.677646	0.466884	0.117877	0.126299	0.417847	0.525355	0.479238	0.612355	0.907861	0.437189	0.366886	0.513234	0.289352	0.260055	0.223336	0.372791	0.868144	0.183009	0.438987	0.432891	0.888137	0.320504	0.167192	0.338785	0.198561	0.189857	0.223524	0.872455	0.519664
ENSEAST00005073065	0.634429	0.260079	0.848722	0.691921	0.251854	0.0446763	0.47008	0.000713465	0.0541054	0.0720447	0.696538	0.590003	0.0436472	0.000704535	0.86589	0.009638	0.0122496	0.92988	0.0737685	0.000557044	0.502476	0.0479885	0.451161	0.495111	0.82163	0.0742196	0.345993	0.465841	0.853799	0.02131	0.413339	0.0625157	0.0167232	0.249498	0.056996	0.024123	0.630476	0.00919923	0.449749	0.0267531	0.612552	0.335794	0.0108569	0.021661	0.0173129	0.0110456	0.0913688	0.793622	0.0485661
ENSEAST00005061347	0.612538	0.0608354	0.624629	0.745031	0.0562614	0.0960727	0.895585	0.0152213	0.000896542	0.00442672	0.611877	0.740863	0.00777603	0.00681096	0.0844987	0.00978486	0.0201492	0.299246	0.000542068	0.019325	0.14207	0.0997552	0.0607246	0.0569873	0.0618931	0.0049165	0.0824701	0.936255	0.223101	0.00605561	0.0188766	0.00150639	0.0032063	0.0399965	0.00750769	0.0145457	0.933473	0.00725955	0.031463	0.00602242	0.960581	0.0295189	0.0164936	0.155519	0.286567	0.0135711	0.00291911	0.110133	0.00372741
ENSEAST00005082191	0.0728816	0.204549	0.284528	0.301801	0.195785	0.129926	0.292937	0.178176	0.0463929	0.350666	0.191262	0.18383	0.224008	0.206478	0.230069	0.200436	0.0535012	0.113703	0.0535669	0.210381	0.300438	0.683697	0.650256	0.548022	0.306967	0.321856	0.193962	0.28385	0.136521	0.122694	0.114261	0.218595	0.0924653	0.180282	0.071105	0.491612	0.373278	0.08813	0.0605594	0.0371622	0.348295	0.0583317	0.15961	0.657553	0.459353	0.240893	0.0397783	0.541869	0.204932
ENSEAST00005062539	0.682046	0.201367	0.96853	0.808386	0.19169	0.000101414	0.755956	0.00227332	0.0160382	0.142851	0.858484	0.923982	0.0562992	0.0184521	0.697668	0.0347558	0.00296386	0.7032	0.0253433	0.00974565	0.52392	0.207722	0.197615	0.263139	0.184678	0.10258	0.24936	0.725432	0.834543	0.0211497	0.283779	0.0797352	0.00559289	0.135697	0.0197603	0.183588	0.716297	0.000830313	0.234538	0.0223425	0.842734	0.146493	0.000306666	0.114148	0.00694235	0.00325437	0.0331017	0.409121	0.0624151
ENSEAST00005073101	0.639538	0.317313	0.898209	0.839732	0.307946	0.189813	0.596799	0.023194	0.0841801	0.00114803	0.760794	0.704944	0.00383101	0.00428344	0.868522	0.000824823	0.0538364	0.852529	0.108347	0.00900992	0.844353	0.00225884	0.93853	0.923128	0.927952	0.00256865	0.412697	0.617422	0.972929	0.0034999	0.382991	0.00203094	0.0119212	0.305623	0.0913787	3.94861e-05	0.735526	0.0472015	0.452049	0.0127935	0.585673	0.44689	0.0541514	0.00699534	0.131973	0.0232585	0.135926	0.896519	0.00154262
ENSEAST00005069394	0.950299	0.485026	0.85319	0.795653	0.47608	0.680512	0.639279	0.264773	0.25265	0.691325	0.735113	0.939592	0.804538	0.281471	0.835219	0.450639	0.0585815	0.797808	0.2555	0.174872	0.878876	0.778828	0.504737	0.620773	0.826421	0.724596	0.510152	0.69447	0.677981	0.223914	0.444103	0.49287	0.362771	0.73949	0.219545	0.703718	0.713923	0.155538	0.338401	0.0506788	0.667434	0.431456	0.511187	0.789696	0.931039	0.669405	0.280552	0.829828	0.492034
ENSEAST00005056879	0.822133	0.453086	0.709151	0.613685	0.440945	0.000702625	0.743784	0.0329243	0.171225	0.389963	0.960257	0.745506	0.183999	0.123468	0.724767	0.127939	0.0302222	0.936164	0.207791	0.0626552	0.886827	0.311544	0.66443	0.807435	0.557494	0.297257	0.531025	0.685164	0.694968	0.0947446	0.817625	0.280132	0.0543976	0.470224	0.163956	0.430156	0.58186	0.022347	0.696454	0.1166	0.768507	0.503798	0.00952127	0.149571	0.00361928	0.0290663	0.241125	0.818225	0.20889
ENSEAST00005064880	0.753965	0.24016	0.834481	0.732882	0.230577	0.0739014	0.477937	0.0159773	0.0228439	3.31055e-07	0.835924	0.669842	0.000287199	0.0054776	0.426563	0.00055757	0.0418759	0.831315	0.0338912	0.0124323	0.36558	0.0032417	0.332164	0.37472	0.34856	1.64619e-06	0.31598	0.494162	0.794858	0.00078898	0.195427	8.57877e-07	0.00158751	0.125195	0.0287891	5.16917e-05	0.586792	0.0158687	0.252968	0.0115111	0.47925	0.258052	0.0107499	0.0132241	0.116379	0.00264061	0.0540972	0.298248	1.12104e-05
ENSEAST00005046589	0.541964	0.412937	0.779098	0.846367	0.401609	0.00193919	0.708893	0.0280539	0.173011	0.366504	0.624462	0.805012	0.116934	0.0729438	0.705118	0.0809704	0.0520446	0.655569	0.21662	0.0554201	0.583251	0.152313	0.857987	0.897876	0.926595	0.299438	0.480247	0.773096	0.919899	0.119258	0.711478	0.303425	0.0561668	0.392381	0.193524	0.295251	0.849551	0.0481558	0.625899	0.13446	0.689675	0.392019	0.0172625	0.0474038	0.000443908	0.0332553	0.204715	0.552299	0.212986
ENSEAST00005077435	0.802455	0.459899	0.740344	0.637576	0.44851	0.0007028	0.760646	0.0531263	0.177548	0.33118	0.966402	0.757654	0.150412	0.163217	0.894711	0.144376	0.0716916	0.944643	0.213766	0.107991	0.644632	0.261193	0.535698	0.662189	0.379137	0.240399	0.530809	0.696853	0.740216	0.12186	0.770972	0.250152	0.0596699	0.390491	0.180236	0.408662	0.59827	0.0385281	0.68447	0.195036	0.785918	0.490444	0.00932307	0.132361	0.00399881	0.0230314	0.249194	0.576053	0.195147
ENSEAST00005053713	0.674924	0.1556	0.749552	0.851976	0.145647	0.0309733	0.905857	0.00106639	0.00213928	0.0136542	0.784297	0.821261	0.00977556	0.000424103	0.425121	0.00137363	0.000160971	0.387263	0.00509514	0.000549699	0.639086	0.0810917	0.360313	0.358364	0.403163	0.0146147	0.203288	0.933314	0.43961	0.000375814	0.073347	0.00431458	0.000552838	0.0959217	0.00350733	0.0140149	0.996291	0.000436487	0.0679666	3.70328e-07	0.938013	0.060226	0.00629997	0.0815994	0.108788	0.00854039	0.005808	0.622498	0.00356806
ENSEAST00005065320	0.878895	0.642296	0.779681	0.69161	0.632541	0.00800972	0.86926	0.0992142	0.399215	0.692012	0.998123	0.765717	0.354585	0.253319	0.500391	0.291126	0.151677	0.866623	0.452081	0.170828	0.703548	0.389019	0.892059	0.989518	0.801396	0.573005	0.719705	0.791119	0.547207	0.313875	0.918454	0.601425	0.19126	0.639142	0.392042	0.651086	0.707448	0.119084	0.987833	0.390437	0.929245	0.71487	0.048998	0.170731	0.00360642	0.0907187	0.474457	0.808241	0.482641
ENSEAST00005071629	0.777325	0.340606	0.804635	0.77104	0.329471	0.270042	0.560923	0.0552163	0.0809235	0.00777717	0.726867	0.755369	0.0270626	0.0228686	0.71458	0.00816489	0.0285465	0.83697	0.0988822	0.0215245	0.74467	0.0604141	0.824581	0.878608	0.916816	0.0118502	0.423393	0.60007	0.817948	0.00300805	0.332993	0.00461165	0.0208155	0.390553	0.0777734	0.00751814	0.643291	0.0405279	0.341021	0.00257025	0.502585	0.407804	0.101572	0.108734	0.375484	0.0737184	0.130627	0.78013	0.00449583
ENSEAST00005046253	0.909589	0.15919	0.769127	0.628082	0.150019	0.0109343	0.421533	0.000306729	0.00338047	0.00541243	0.796081	0.670929	0.00621944	0.000617033	0.546273	0.000969047	0.000168376	0.802073	0.00693704	0.000218114	0.433086	0.0562258	0.176494	0.253971	0.26005	0.00425798	0.220299	0.433554	0.793976	3.92009e-05	0.167564	0.0011141	0.000104634	0.117557	0.00376479	0.00993729	0.493334	1.82808e-05	0.16274	9.32707e-05	0.466372	0.149216	0.000532774	0.0560199	0.0551651	0.000884375	0.0148848	0.314923	0.000975561
ENSEAST00005070233	0.784179	0.580251	0.77065	0.673248	0.570073	0.00540814	0.843794	0.106633	0.32146	0.659347	0.958633	0.795335	0.350845	0.283638	0.694624	0.31094	0.132261	0.908617	0.364761	0.191241	0.930025	0.475222	0.658878	0.781425	0.531524	0.530657	0.64388	0.771292	0.660145	0.286667	0.955731	0.542702	0.166971	0.54966	0.31822	0.705673	0.667466	0.095519	0.845578	0.352891	0.894314	0.610762	0.0394041	0.247413	0.00917719	0.0830391	0.39378	0.835675	0.446133
ENSEAST00005066932	0.336769	0.157718	0.331889	0.399582	0.150229	0.00440584	0.443955	0.00512188	0.0241897	0.0795289	0.301441	0.43986	0.00963045	0.00560515	0.661812	0.00878232	0.0328027	0.226859	0.0364345	0.0153522	0.787779	0.0264424	0.845732	0.666695	0.623818	0.0678946	0.192469	0.473396	0.504271	0.0380195	0.203293	0.0691428	0.00783111	0.0888774	0.0495742	0.0467341	0.442149	0.022226	0.201399	0.0465982	0.404863	0.0939037	0.00559451	0.00755246	0.00197382	0.00629352	0.0277825	0.735712	0.0469121
ENSEAST00005062495	0.80585	0.46544	0.732633	0.729216	0.45338	0.340076	0.617521	0.0937707	0.189765	0.0970244	0.653598	0.761921	0.141949	0.0632506	0.891812	0.0434176	0.0255343	0.935056	0.215362	0.0366829	0.848728	0.214895	0.810173	0.738604	0.682548	0.113557	0.555401	0.6522	0.992021	0.0173804	0.580652	0.0637818	0.0731674	0.698256	0.165271	0.0766015	0.641027	0.0668734	0.521745	0.00491788	0.541774	0.589077	0.198113	0.246555	0.43538	0.197794	0.256338	0.769872	0.0512416
ENSEAST00005078606	0.955369	0.21007	0.953324	0.789664	0.200539	0.00149824	0.614411	0.00249317	0.010844	0.00896659	0.931376	0.781935	0.00269518	0.00567247	0.471883	0.00480867	0.0222852	0.749038	0.0200301	0.0093361	0.370227	0.0208312	0.142559	0.177475	0.132147	0.00502866	0.271465	0.594673	0.8194	0.00743336	0.191154	0.00589762	0.000982217	0.0630825	0.0159337	0.0166535	0.669596	0.00324807	0.220598	0.0350084	0.697113	0.150382	8.87381e-05	0.0151329	0.00776608	4.03512e-05	0.0284001	0.244243	0.00542645
ENSEAST00005061963	0.540484	0.375453	0.55616	0.602234	0.365493	0.00829442	0.558528	0.0484618	0.143887	0.0812147	0.437292	0.672074	0.0118547	0.0542972	0.897043	0.0258651	0.178669	0.494696	0.186383	0.0910925	0.839764	0.0086813	0.842293	0.99321	0.784285	0.0627867	0.439213	0.612988	0.86658	0.0924054	0.500896	0.0943074	0.032239	0.207654	0.193468	0.0577721	0.629634	0.106419	0.530055	0.206916	0.568541	0.329049	0.0182914	0.00181771	0.000892685	0.0114511	0.169571	0.753773	0.0643784
ENSEAST00005073978	0.0526819	0.242613	0.20899	0.227227	0.233377	0.0453996	0.169111	0.115169	0.0792837	0.564851	0.132383	0.147293	0.255886	0.171061	0.53023	0.210529	0.0557837	0.108205	0.0954196	0.170492	0.849503	0.59946	0.965408	0.794046	0.556447	0.507645	0.237474	0.180303	0.246249	0.197062	0.225616	0.411831	0.109169	0.219964	0.116359	0.597773	0.25179	0.0913724	0.137786	0.0818834	0.186709	0.0810448	0.110308	0.428061	0.142472	0.19486	0.0635408	0.871445	0.343654
ENSEAST00005040330	0.987994	0.478172	0.821591	0.686186	0.468308	0.00821912	0.723474	0.0253871	0.216579	0.572393	0.910369	0.722179	0.294145	0.0905604	0.588632	0.182928	0.0551839	0.960834	0.257585	0.0517115	0.577746	0.357938	0.581335	0.672993	0.716612	0.489351	0.556879	0.668336	0.658354	0.203502	0.808934	0.476354	0.115721	0.467988	0.212395	0.472539	0.683398	0.0446298	0.741488	0.212537	0.860327	0.502241	0.0245025	0.150976	0.00378788	0.0555234	0.273644	0.798872	0.383638
ENSEAST00005058188	0.506371	0.207701	0.911079	0.997668	0.197033	0.000210988	0.976249	0.00991713	0.0185822	0.0391198	0.664588	0.869584	0.00999951	0.0266874	0.586617	0.00998192	0.00679482	0.579052	0.0294343	0.0207179	0.351639	0.0751294	0.534986	0.577851	0.283843	0.0232733	0.256652	0.993507	0.718079	0.00476959	0.287931	0.0175736	0.001277	0.146875	0.0254325	0.0778136	0.890637	0.0028817	0.234672	0.0100079	0.974978	0.168255	0.000698649	0.0506705	0.0111488	0.00202097	0.0374131	0.422507	0.0109947
ENSEAST00005045806	0.79461	0.154349	0.924763	0.825555	0.1458	0.0107917	0.696955	0.00904995	0.00740393	0.00199264	0.92013	0.911819	0.0018279	0.0106769	0.403207	0.00169712	0.00546662	0.670401	0.0124073	0.0102324	0.201151	0.0368613	0.346939	0.412372	0.231146	0.00102434	0.200991	0.701941	0.663426	0.000145555	0.193192	0.000279994	0.00019632	0.115444	0.0106573	0.0116745	0.674959	0.00190664	0.174777	0.00137756	0.651062	0.169309	0.0018692	0.0498075	0.0703682	0.00164477	0.0230172	0.221002	0.000227021
ENSEAST00005056023	0.698981	0.452931	0.849425	0.782384	0.440623	0.0272485	0.899429	0.0481736	0.197383	0.65318	0.975573	0.954046	0.409459	0.132925	0.617226	0.197145	0.00958623	0.877962	0.228327	0.0523552	0.728671	0.658693	0.932898	0.951211	0.951939	0.578634	0.515871	0.869805	0.873583	0.114895	0.778633	0.457149	0.111938	0.661454	0.17711	0.622679	0.757746	0.028976	0.593591	0.045966	0.911047	0.470337	0.0650472	0.407232	0.0646386	0.15078	0.243547	0.724658	0.355262
ENSEAST00005043326	0.197854	0.044658	0.244296	0.353896	0.0408454	0.0391022	0.599339	0.00781577	7.40749e-06	0.0733783	0.241107	0.315959	0.0356759	0.00730363	0.0532518	0.0352146	0.0101478	0.078837	3.02323e-05	0.0215744	0.229906	0.279325	0.0367324	0.019768	0.027087	0.0688873	0.0480727	0.576166	0.0759189	0.0325987	0.00272498	0.0380043	0.00672307	0.00657487	0.00122798	0.107524	0.472533	0.00531526	0.00265082	0.0107404	0.48775	0.000866899	0.0120817	0.269815	0.1977	0.0223293	7.27972e-06	0.199671	0.0469604
ENSEAST00005076964	0.650282	0.237456	0.989331	0.979859	0.226393	0.0798545	0.870501	0.0836845	0.0367763	0.0112918	0.794312	0.905565	0.0179975	0.0765654	0.298145	0.0222065	0.0361398	0.589022	0.0389784	0.0777286	0.108784	0.120147	0.470485	0.521825	0.259153	0.00882177	0.2896	0.889938	0.512925	0.00544855	0.193148	0.00391031	0.00993862	0.227269	0.0533934	0.0484058	0.813235	0.0255446	0.184852	0.00868198	0.759182	0.203687	0.0395521	0.184766	0.292062	0.035843	0.0650209	0.178651	0.0045599
ENSEAST00005058876	0.613569	0.167307	0.693049	0.859981	0.158976	0.00221616	0.99702	0.000286218	0.0106002	0.173317	0.689752	0.84017	0.0597972	0.00277784	0.725304	0.0251913	0.00261842	0.454473	0.0189259	0.00236233	0.939873	0.17219	0.263139	0.260873	0.34514	0.148416	0.207671	0.975129	0.66398	0.0332695	0.184738	0.115548	0.00850527	0.0955434	0.0160311	0.133318	0.932405	0.00167892	0.163803	0.0201431	0.846572	0.0823673	0.00157442	0.0779723	0.00656787	0.00678534	0.0170938	0.873745	0.0912992
ENSEAST00005077506	0.807824	0.296526	0.670834	0.579307	0.284294	0.00111774	0.61146	0.0168887	0.0475426	0.100271	0.928221	0.745146	0.055849	0.0580748	0.822522	0.03587	0.00485239	0.955294	0.0638905	0.0261941	0.3389	0.203446	0.421619	0.574631	0.302611	0.0664964	0.363871	0.586735	0.973363	0.00949436	0.479577	0.0474093	0.00717966	0.295303	0.0453898	0.178485	0.486107	0.002757	0.385431	0.0137837	0.583012	0.319687	0.00250503	0.145043	0.0269378	0.00870484	0.0929129	0.336193	0.0340068
ENSEAST00005041242	0.842746	0.471068	0.769024	0.726534	0.459571	0.109292	0.800124	0.0757179	0.242064	0.620511	0.81541	0.886414	0.47156	0.143754	0.569954	0.201201	0.0100769	0.936982	0.268823	0.0544892	0.634981	0.713745	0.90239	0.780534	0.798558	0.58176	0.535945	0.794116	0.867461	0.100249	0.825965	0.429056	0.146458	0.812259	0.208363	0.566955	0.695457	0.0452185	0.631318	0.0265737	0.782015	0.57346	0.141044	0.512173	0.188296	0.252355	0.296026	0.60449	0.338565
ENSEAST00005049144	0.647318	0.259119	0.948523	0.818406	0.250979	0.189419	0.465831	0.0250627	0.0359154	0.000714613	0.81797	0.681255	0.00492875	0.00625142	0.407433	0.0052186	0.091371	0.781578	0.0486734	0.0198814	0.582393	0.0104323	0.228634	0.240131	0.374063	0.00151468	0.329588	0.49129	0.73579	0.0121933	0.1591	0.00148094	0.0135012	0.116253	0.0461072	0.000399434	0.681098	0.0443291	0.241328	0.0410797	0.537936	0.243394	0.0383241	0.0285414	0.200694	0.0145555	0.0665362	0.401695	0.00296104
ENSEAST00005043675	0.95001	0.278209	0.826927	0.726647	0.268312	0.219695	0.526929	0.0279395	0.0544289	0.194855	0.713069	0.812928	0.230947	0.0292198	0.814782	0.071172	0.00227275	0.771547	0.0665166	0.0114423	0.912077	0.499613	0.417114	0.520309	0.714768	0.208496	0.330133	0.566716	0.744265	0.0222267	0.293813	0.108382	0.0537004	0.400153	0.0447256	0.180119	0.622638	0.0135523	0.231385	0.00141796	0.57091	0.26688	0.104925	0.475337	0.4245	0.155314	0.0825987	0.806666	0.100829
ENSEAST00005077437	0.843413	0.416789	0.685551	0.618715	0.403549	0.00114693	0.658602	0.00305856	0.124973	0.0695027	0.785236	0.615138	0.0199151	0.00994419	0.521957	0.00478538	0.00924798	0.9026	0.167713	0.00348239	0.576564	0.0176903	0.847078	0.771215	0.874733	0.0525907	0.54134	0.613864	0.561317	0.0079981	0.81265	0.0529429	0.00686374	0.465574	0.117795	0.040248	0.580125	0.00753169	0.769975	0.0223729	0.652691	0.578375	0.00218581	0.00278866	2.75354e-05	0.00290969	0.201228	0.622452	0.026107
ENSEAST00005063326	0.805933	0.28211	0.780042	0.721396	0.271431	0.203071	0.494396	0.0388888	0.0438966	0.00393679	0.734956	0.730161	0.0188281	0.0174678	0.555995	0.00630766	0.0181915	0.823279	0.056079	0.016441	0.492996	0.0662496	0.547516	0.624666	0.630306	0.00578248	0.355296	0.532657	0.748051	0.00127602	0.24829	0.00156739	0.0106804	0.28906	0.0430927	0.00692344	0.578983	0.0213312	0.255515	0.00132057	0.453944	0.317412	0.062178	0.120857	0.356895	0.0453732	0.0827316	0.492372	0.00194594
ENSEAST00005065073	0.817689	0.409545	0.816724	0.760003	0.399117	0.441119	0.563754	0.0758721	0.154461	0.262068	0.638146	0.796081	0.329277	0.0578427	0.96147	0.110036	0.0162747	0.84317	0.171382	0.0296657	0.720515	0.514469	0.767169	0.853491	0.853028	0.299315	0.477386	0.609804	0.855463	0.0525363	0.439232	0.177477	0.129783	0.629868	0.132046	0.196322	0.676521	0.0594767	0.380409	0.00751299	0.587001	0.436556	0.251564	0.507806	0.586736	0.302348	0.196319	0.788807	0.162483
ENSEAST00005059335	0.883237	0.446072	0.758782	0.657254	0.434926	0.000578871	0.744212	0.0484815	0.158989	0.164011	0.952549	0.725408	0.0616352	0.125721	0.997752	0.0820385	0.103635	0.944073	0.196592	0.102309	0.569685	0.103336	0.541949	0.642967	0.35045	0.108423	0.525201	0.680105	0.743129	0.0883159	0.716196	0.133861	0.0366863	0.312545	0.170335	0.219213	0.606926	0.0436332	0.684598	0.209533	0.759282	0.490766	0.00508715	0.0484221	0.00158952	0.00808753	0.234052	0.504647	0.101871
ENSEAST00005047830	0.899914	0.180923	0.814536	0.634166	0.172084	0.00916199	0.469718	0.0028257	0.00918376	0.140158	0.887771	0.749632	0.102799	0.0155044	0.552059	0.049831	0.00104036	0.783213	0.0141113	0.00642458	0.388457	0.361124	0.0506105	0.104376	0.11548	0.113487	0.224166	0.471574	0.757256	0.0178784	0.19131	0.0695251	0.00965685	0.133839	0.00968974	0.190123	0.522042	0.000410651	0.157766	0.00943914	0.583027	0.124478	0.00292456	0.274953	0.0758538	0.0126789	0.02312	0.224808	0.0662445
ENSEAST00005079538	0.811018	0.19364	0.752753	0.609878	0.184212	0.0705611	0.333957	0.00955247	0.007763	0.00528951	0.757815	0.630661	0.0167491	0.00785187	0.305635	0.0100142	0.0100999	0.819841	0.0107806	0.00858793	0.194671	0.102888	0.0510363	0.0952218	0.114853	0.00511118	0.254095	0.358424	0.661858	0.00252212	0.106493	0.00167207	0.00361773	0.108817	0.0101211	0.0159221	0.455501	0.00298198	0.130743	0.00482351	0.3912	0.142344	0.00970265	0.145352	0.219798	0.0084235	0.0242466	0.0992383	0.00332449
ENSEAST00005073445	0.606147	0.524327	0.807076	0.816993	0.513746	0.432543	0.636991	0.129781	0.243815	0.00923509	0.686776	0.706855	0.0289947	0.0495507	0.998852	0.0131223	0.138187	0.963617	0.279971	0.060732	0.818907	0.0170013	0.6709	0.6822	0.617274	0.0160185	0.633598	0.666558	0.952492	0.0178596	0.577916	0.0128129	0.0635627	0.585093	0.238231	0.00318957	0.724195	0.157301	0.640407	0.0333516	0.551911	0.696479	0.209065	0.0435315	0.357032	0.123898	0.325579	0.75155	0.0108548
ENSEAST00005059855	0.849079	0.242991	0.890336	0.841616	0.231457	0.0344171	0.75018	0.0159265	0.0277287	0.00806534	0.990187	0.92223	0.00846771	0.0141137	0.659093	0.00250634	0.00372405	0.710586	0.039836	0.00933443	0.490415	0.0525621	0.74316	0.810455	0.610699	0.00681421	0.311053	0.762096	0.765309	0.00021185	0.297418	0.00232539	0.0017556	0.26035	0.0292634	0.0165299	0.709475	0.0049611	0.25898	0.000257634	0.663922	0.263577	0.0131392	0.0648189	0.109816	0.0128772	0.0569344	0.585316	0.00133211
ENSEAST00005049159	0.805028	0.242342	0.747731	0.651366	0.231408	0.0359417	0.575239	0.0225379	0.0302891	0.136415	0.872121	0.834524	0.127512	0.0494054	0.657575	0.0550964	0.000944681	0.804701	0.0385185	0.0192122	0.351989	0.426826	0.306806	0.440289	0.327936	0.114788	0.291597	0.588437	0.763096	0.00903712	0.305014	0.0583991	0.0160076	0.307249	0.0271123	0.214803	0.534143	0.00271853	0.220265	0.0015935	0.565983	0.226664	0.0221784	0.386587	0.200709	0.050205	0.0584876	0.338596	0.0507526
ENSEAST00005083427	0.81056	0.223686	0.880078	0.744586	0.212887	4.77208e-05	0.704425	0.000769458	0.026381	0.12612	0.963297	0.825899	0.0447482	0.00977505	0.931659	0.0194599	0.00144341	0.80072	0.0355984	0.00354063	0.802065	0.138075	0.351992	0.436881	0.362691	0.0917091	0.295538	0.67027	0.995988	0.01319	0.380588	0.0722851	0.00411283	0.2161	0.0331207	0.132926	0.662844	0.000417795	0.339196	0.0152134	0.780723	0.209949	0.000170089	0.0605766	0.00166222	0.00201246	0.0523224	0.66575	0.0501803
ENSEAST00005082403	0.0133398	0.215958	0.0109809	0.0102551	0.210373	0.301602	0.0127306	0.369602	0.104566	0.241671	0.00702519	0.012361	0.0965494	0.251557	0.105665	0.199271	0.470052	0.00615132	0.120376	0.482432	0.633796	0.226122	0.888381	0.694864	0.482489	0.245823	0.185591	0.0129491	0.0332726	0.356716	0.066485	0.246862	0.188709	0.0712454	0.203615	0.255046	0.0155405	0.448345	0.0635155	0.309104	0.0206228	0.0403353	0.327803	0.249173	0.403002	0.293327	0.0626294	0.966655	0.242303
ENSEAST00005063222	0.858424	0.18319	0.765674	0.622645	0.174415	0.0023879	0.459614	0.000957893	0.0102582	0.0013857	0.860762	0.617102	0.000562148	0.0018642	0.597876	0.000520843	0.00878945	0.898995	0.018106	0.00233758	0.424459	0.00776092	0.231372	0.301052	0.239191	0.00059278	0.252288	0.448786	0.961797	0.000547259	0.259447	0.000577548	9.54585e-05	0.100095	0.0135828	0.00345039	0.504311	0.000977273	0.28352	0.00974116	0.501643	0.223368	2.93814e-05	0.00690402	0.00857354	1.95184e-06	0.0332018	0.302735	0.000408509
ENSEAST00005081421	0.762522	0.340128	0.903802	0.736193	0.331011	0.0201038	0.571151	0.00327347	0.0873784	0.166506	0.832074	0.649168	0.0801617	0.00802187	0.859263	0.0383223	0.0374915	0.931368	0.115883	0.00745692	0.567898	0.086232	0.376751	0.414963	0.644254	0.151326	0.42715	0.545078	0.81627	0.0743788	0.470356	0.151618	0.0369358	0.242413	0.0938016	0.0891451	0.693862	0.0206126	0.510608	0.104138	0.746267	0.339067	0.00993332	0.031914	0.00529678	0.0128816	0.128494	0.887716	0.123091
ENSEAST00005072022	0.926749	0.274021	0.898109	0.707608	0.265221	0.036157	0.522516	0.00404534	0.051324	0.361072	0.820223	0.725989	0.241235	0.0163617	0.966455	0.105231	0.00839486	0.834435	0.0664758	0.00761898	0.811856	0.424403	0.147033	0.205256	0.412879	0.335252	0.331549	0.516726	0.961125	0.09177	0.334459	0.262035	0.0573244	0.241528	0.0509894	0.282187	0.647704	0.00839075	0.310138	0.0522199	0.719496	0.214858	0.0201654	0.256667	0.0550731	0.0481389	0.0760436	0.83066	0.234109
ENSEAST00005068578	0.571556	0.402972	0.587488	0.521572	0.389083	0.0289561	0.420052	0.0011685	0.0937949	0.0358164	0.531524	0.481076	0.0245345	0.00123333	0.572119	0.00145518	0.00176538	0.867373	0.124834	9.65007e-05	0.47063	0.0238105	0.990671	0.888492	0.74327	0.0360806	0.54199	0.414799	0.626485	0.0014856	0.638201	0.0244811	0.00626463	0.504564	0.0803507	0.0112029	0.460181	0.00364528	0.635734	0.00197207	0.439325	0.53644	0.00987841	0.0105988	0.0140692	0.00963639	0.163006	0.583539	0.0124981
ENSEAST00005062061	0.836748	0.297647	0.831397	0.74518	0.288337	0.345831	0.54704	0.195963	0.0642183	0.141639	0.898863	0.917076	0.249432	0.203406	0.236234	0.194149	0.0569992	0.724229	0.0676519	0.165136	0.0628598	0.696288	0.11994	0.197595	0.140397	0.139115	0.318527	0.596218	0.45596	0.0590018	0.174807	0.0729802	0.0983261	0.287974	0.0634588	0.292431	0.58919	0.0654822	0.140305	0.026968	0.528304	0.221282	0.188782	0.848997	0.892425	0.231348	0.0957501	0.0604923	0.0950183
ENSEAST00005026184	0.675159	0.334534	0.684285	0.734256	0.323934	0.00611724	0.729547	0.0249123	0.0960239	0.0223287	0.567294	0.810618	0.00176459	0.0233233	0.866973	0.00535479	0.108408	0.565207	0.131674	0.0438764	0.942614	0.00115123	0.883697	0.999663	0.780754	0.0160308	0.410231	0.777622	0.903582	0.0304084	0.454807	0.0279166	0.00988663	0.190073	0.129893	0.0144516	0.787561	0.0577306	0.491148	0.102984	0.758574	0.32483	0.00785548	0.000164564	0.000851526	0.00307763	0.129698	0.860723	0.0161668
ENSEAST00005060947	0.305059	0.296718	0.140778	0.142099	0.289949	0.374139	0.233753	0.263944	0.120344	0.0263257	0.161474	0.219244	0.0141871	0.113404	0.183941	0.0544107	0.489624	0.108644	0.142585	0.296048	0.71051	0.0203533	0.96017	0.71126	0.629665	0.0346547	0.306635	0.227537	0.181894	0.165429	0.108022	0.0470519	0.10385	0.0961417	0.203144	0.0210532	0.182767	0.387792	0.160514	0.247279	0.266475	0.135865	0.248257	0.04921	0.344782	0.141239	0.105047	0.94505	0.0524636
ENSEAST00005067689	0.796888	0.319321	0.764256	0.678953	0.307946	0.119235	0.51861	0.00704821	0.0709516	0.13654	0.639535	0.700463	0.130243	0.00710315	0.822092	0.0226972	0.00080405	0.887648	0.0901486	0.00137274	0.614367	0.228984	0.743197	0.840511	0.911864	0.146992	0.40549	0.53992	0.980825	0.00952468	0.441144	0.0818515	0.0281638	0.476338	0.0590582	0.0823878	0.600834	0.00706102	0.38607	0.000760359	0.561167	0.368349	0.0532765	0.177078	0.156965	0.0761276	0.110929	0.725285	0.0620147
ENSEAST00005049898	0.937388	0.310947	0.981748	0.894523	0.298355	0.000876026	0.816568	0.000116821	0.036305	0.0714411	0.973894	0.868416	0.017776	0.000931117	0.859613	0.00344612	0.00255646	0.739461	0.0641567	0.000423021	0.62714	0.0317557	0.711238	0.727191	0.790805	0.0593141	0.400572	0.784071	0.933702	0.00857162	0.401893	0.0512418	0.00309166	0.205972	0.0354125	0.0361437	0.837455	0.00190474	0.383375	0.0113021	0.898148	0.245162	0.000691766	0.00699493	0.000220766	0.00153829	0.0620848	0.749691	0.0299327
ENSEAST00005061935	0.960364	0.240382	0.67555	0.583706	0.228647	0.0075645	0.519157	0.00342028	0.0227775	0.0489683	0.789448	0.706774	0.0364205	0.0110425	0.860807	0.00857375	6.39275e-05	0.901469	0.0336422	0.00234183	0.568218	0.151538	0.471716	0.617269	0.492308	0.0377439	0.313248	0.519467	0.965188	0.000631027	0.370814	0.0174644	0.0020132	0.29237	0.0196223	0.0713023	0.477974	0.000229742	0.296893	0.000166098	0.505226	0.270653	0.00313424	0.11861	0.0522673	0.00860984	0.0536524	0.539365	0.0113112
ENSEAST00005069520	0.953504	0.400683	0.774703	0.726501	0.389269	0.147841	0.705344	0.0482096	0.163844	0.391078	0.749664	0.847305	0.332484	0.072983	0.697046	0.111359	0.00434105	0.892382	0.186333	0.0246236	0.672966	0.54569	0.993738	0.879814	0.810346	0.383878	0.470113	0.718151	0.961876	0.0462131	0.65676	0.251164	0.0931123	0.706217	0.138622	0.334817	0.671146	0.0284248	0.508229	0.00678932	0.692352	0.492957	0.126677	0.423363	0.242407	0.205221	0.213619	0.662229	0.196646
ENSEAST00005081960	0.0989147	0.159338	0.177399	0.186695	0.150557	0.0288108	0.197995	0.0476695	0.0206035	0.0661043	0.118663	0.167372	0.0133024	0.0368337	0.289713	0.0201784	0.0488631	0.0778331	0.0277396	0.0720759	0.632426	0.0802477	0.957735	0.72591	0.479143	0.0584927	0.176803	0.203968	0.183463	0.0358788	0.0905389	0.0464932	0.0127285	0.0871652	0.0499386	0.0774626	0.239308	0.0472164	0.0782055	0.0254461	0.238621	0.0431044	0.0347346	0.0691925	0.0782394	0.0368361	0.0185519	0.927199	0.0356057
ENSEAST00005040778	0.9706	0.19108	0.710215	0.594139	0.180658	0.00515619	0.475163	0.00181216	0.00839426	0.0170715	0.82811	0.699271	0.014298	0.00582947	0.626684	0.00395019	0.000154752	0.851155	0.0143306	0.0017783	0.354602	0.100548	0.262808	0.376529	0.277623	0.0117261	0.254456	0.478738	0.855557	0.000159578	0.248779	0.00433	0.000374883	0.175307	0.00817622	0.0363188	0.469153	5.0782e-05	0.211223	0.000197336	0.480525	0.193716	0.000756732	0.0900428	0.0508544	0.00218083	0.0274249	0.300835	0.00312381
ENSEAST00005065678	0.833943	0.46883	0.941231	0.942397	0.457893	0.499871	0.861439	0.220997	0.22774	0.339872	0.891087	0.934243	0.404669	0.198187	0.889838	0.199241	0.0472035	0.716213	0.241796	0.130128	0.911453	0.684802	0.974933	0.912937	0.897039	0.363923	0.513135	0.907878	0.699877	0.0875842	0.492812	0.226723	0.192576	0.725594	0.20647	0.351134	0.853638	0.129124	0.386378	0.0182243	0.780406	0.473154	0.378001	0.719896	0.789945	0.450234	0.264329	0.949399	0.208204
ENSEAST00005075676	0.000604096	0.540271	0.000476845	0.000116883	0.538768	0.971819	2.67845e-06	0.82949	0.599306	0.632178	0.00049982	5.96532e-05	0.995853	0.942849	0.19129	0.827111	0.843101	0.00228172	0.593666	0.674946	0.978348	0.716968	0.664263	0.86428	0.754043	0.617051	0.425969	2.42022e-06	0.0180839	0.618898	0.202314	0.653597	0.913738	0.347741	0.795349	0.659747	4.80988e-05	0.736917	0.167354	0.92758	2.42494e-05	0.126801	0.76784	0.767716	0.829672	0.703553	0.384323	0.558184	0.661101
ENSEAST00005052499	0.186887	0.406526	0.436412	0.469868	0.396425	0.0452713	0.338394	0.123808	0.221383	0.904889	0.336443	0.36272	0.474692	0.230077	0.917947	0.333987	0.0738251	0.327293	0.252126	0.177799	0.628886	0.739216	0.84977	0.948819	0.905446	0.824527	0.418922	0.369352	0.631048	0.327693	0.563002	0.727256	0.213154	0.468891	0.252363	0.836857	0.463358	0.125117	0.408146	0.171694	0.330604	0.258749	0.140901	0.448786	0.0764775	0.260997	0.204161	0.492676	0.600573
ENSEAST00005071792	0.919011	0.447566	0.897064	0.820761	0.436234	0.00317431	0.84147	0.0161667	0.164209	0.050233	0.983234	0.744276	0.00972551	0.0254071	0.734325	0.0102536	0.0898378	0.982149	0.213613	0.0285857	0.709831	0.00334141	0.933217	0.935834	0.923013	0.0362574	0.559494	0.781908	0.660813	0.0371961	0.742808	0.056783	0.0166911	0.336149	0.180562	0.0288404	0.785693	0.0449625	0.780824	0.129488	0.85404	0.554942	0.0050825	0.000200461	7.73386e-06	0.00256179	0.236589	0.76912	0.0334658
ENSEAST00005083227	0.925749	0.204961	0.798234	0.651419	0.195567	0.0637159	0.467162	0.0102347	0.0169787	0.181725	0.79923	0.787042	0.182309	0.0242551	0.592382	0.0699628	0.000455108	0.761055	0.0224401	0.00844371	0.479059	0.533727	0.112535	0.194778	0.250947	0.168333	0.247355	0.490944	0.688155	0.0173949	0.198912	0.0874583	0.0232263	0.230195	0.0149686	0.227078	0.533598	0.00165803	0.149227	0.00208666	0.546543	0.15279	0.0260477	0.471905	0.251913	0.0607843	0.0342734	0.339937	0.0853381
ENSEAST00005056880	0.859129	0.229706	0.772576	0.614977	0.219663	0.00750734	0.522982	0.00488372	0.0243924	0.252456	0.87001	0.759398	0.169944	0.0287073	0.78026	0.0765068	0.000705384	0.84164	0.0335165	0.00906099	0.569126	0.468764	0.137691	0.232899	0.229823	0.20784	0.279396	0.516652	0.87999	0.0283832	0.311056	0.13703	0.0190771	0.230531	0.0226037	0.302576	0.524986	0.000852474	0.238473	0.0113912	0.61971	0.18482	0.00577117	0.32576	0.0620637	0.0255889	0.0474144	0.402625	0.117912
ENSEAST00005064380	0.707568	0.286194	0.915486	0.745277	0.277336	0.0255056	0.517791	0.00179659	0.0503974	0.055909	0.823117	0.632271	0.028031	0.00228655	0.933681	0.013031	0.0345458	0.887923	0.0714732	0.00379921	0.759525	0.0322825	0.297991	0.325899	0.536367	0.0525903	0.371041	0.503488	0.919243	0.0346895	0.342766	0.054649	0.0160648	0.166334	0.0581269	0.0243134	0.675776	0.0144661	0.407951	0.0674061	0.67644	0.280832	0.00598438	0.0140867	0.0094793	0.00471455	0.0847768	0.910023	0.0459617
ENSEAST00005079385	0.898366	0.124405	0.714905	0.554047	0.11734	0.00722939	0.366366	0.000640886	0.00440922	0.015308	0.785268	0.609552	0.0138563	0.00270005	0.525356	0.00533859	0.000965279	0.874889	0.00645639	0.0012518	0.3362	0.0921824	0.086264	0.154378	0.149492	0.0107497	0.174994	0.370572	0.843032	0.00100414	0.198467	0.00495426	0.000585533	0.115509	0.0065499	0.0291538	0.428725	5.82656e-05	0.193808	0.00250217	0.434435	0.162896	0.000290923	0.0814311	0.0450025	0.000867103	0.0185032	0.197556	0.00491939
ENSEAST00005063262	0.993604	0.243987	0.933903	0.859046	0.238146	0.415808	0.472855	0.10931	0.0452814	0.322773	0.921717	0.889733	0.411469	0.114401	0.197085	0.319876	0.107461	0.619654	0.0479138	0.125496	0.279199	0.84105	0.000763614	0.00382318	0.0470446	0.33576	0.254106	0.517777	0.396767	0.226826	0.0759572	0.23942	0.187462	0.125994	0.0532574	0.384638	0.726582	0.0851802	0.0870564	0.138794	0.67313	0.105135	0.188382	0.879705	0.774883	0.240315	0.0574289	0.0947556	0.303794
ENSEAST00005065113	0.888879	0.253198	0.89108	0.754076	0.242074	0.000912012	0.612722	4.43751e-05	0.0190652	0.00959624	0.913696	0.705419	0.00164204	0.000188519	0.922673	0.000241954	0.00423919	0.833199	0.0366423	0.000216498	0.980935	0.00500599	0.492444	0.534518	0.557838	0.00687108	0.342137	0.589963	0.935941	0.00144382	0.3288	0.00673059	0.000282253	0.137888	0.0204822	0.00456864	0.666543	0.000928431	0.348594	0.00857098	0.682489	0.240081	3.88603e-05	0.00112949	0.000447263	1.40882e-05	0.0443968	0.85154	0.00339457
ENSEAST00005077534	0.79804	0.224118	0.826269	0.696189	0.214637	0.00758592	0.554582	2.29751e-05	0.0333819	0.0471717	0.772011	0.654218	0.0188935	0.000153478	0.805693	0.00174325	0.000957662	0.895891	0.0486484	9.83262e-06	0.5885	0.0311038	0.632186	0.694321	0.866892	0.0429366	0.312286	0.541254	0.840582	0.00325951	0.44383	0.0315796	0.0027527	0.265388	0.035549	0.0182055	0.627669	0.000926608	0.436377	0.00415713	0.641198	0.31484	0.00146861	0.0099537	0.0030258	0.00237279	0.0662387	0.77537	0.0185765
ENSEAST00005060294	0.935566	0.354241	0.752915	0.630101	0.342624	0.000154657	0.630758	0.00228692	0.084705	0.126923	0.876389	0.643709	0.0400219	0.014555	0.736923	0.0193774	0.0134094	0.969665	0.116514	0.00696296	0.828041	0.0586482	0.623366	0.717233	0.651347	0.0932873	0.452363	0.582028	0.677647	0.0265886	0.645953	0.0957293	0.0106362	0.306585	0.0856404	0.100053	0.586408	0.00580464	0.615681	0.0552239	0.702455	0.415026	0.000669092	0.0147909	1.2365e-05	0.00201948	0.140679	0.99764	0.0620522
ENSEAST00005051808	0.92044	0.222105	0.976994	0.853948	0.215653	0.415803	0.449534	0.11431	0.0280488	0.0548428	0.919903	0.852916	0.133235	0.078897	0.103712	0.131493	0.125182	0.626211	0.031255	0.113651	0.105109	0.387146	0.00611155	0.0134882	0.043999	0.0638897	0.242837	0.500751	0.363153	0.0847809	0.0531819	0.0391302	0.083869	0.0889039	0.0366894	0.102607	0.68469	0.0788691	0.0765448	0.0792021	0.561757	0.115308	0.143432	0.543942	0.785895	0.130829	0.044384	0.0345329	0.0694504
ENSEAST00005062469	0.00711035	0.400163	0.00361822	0.0024975	0.395328	0.454711	0.00105128	0.633686	0.330957	0.711301	0.00224182	0.00423495	0.349325	0.522587	0.252484	0.523046	0.811165	0.00720689	0.353732	0.810365	0.910096	0.478361	0.616226	0.922472	0.74866	0.709481	0.343981	0.00148022	0.0605489	0.829151	0.179936	0.738774	0.512177	0.185389	0.499807	0.647251	0.00230433	0.809182	0.173077	0.723057	0.00186619	0.0999704	0.609844	0.422207	0.452233	0.598232	0.213061	0.532347	0.702093
ENSEAST00005072426	0.377076	0.108577	0.423593	0.483432	0.101355	0.115792	0.700863	0.013761	0.00478293	0.0585477	0.471841	0.451103	0.0431147	0.00629747	0.285977	0.0159054	0.00338694	0.174452	0.00573362	0.0102195	0.665158	0.212837	0.440259	0.366427	0.430719	0.0662836	0.132719	0.662978	0.207315	0.00972504	0.0434414	0.0284562	0.0101185	0.111246	0.0129431	0.0575926	0.604165	0.00871484	0.0377165	0.000351776	0.681027	0.0338636	0.0474169	0.223585	0.286453	0.0614061	0.00609084	0.738454	0.0277153
ENSEAST00005041963	0.925981	0.445888	0.722102	0.634657	0.43291	0.000173401	0.743707	0.0119924	0.146141	0.229483	0.921332	0.710995	0.0845045	0.0520134	0.616274	0.0466107	0.0177815	0.937598	0.190363	0.0234507	0.852075	0.125531	0.878682	0.991619	0.780565	0.170601	0.543466	0.684646	0.628258	0.0436593	0.820887	0.166942	0.0241195	0.447327	0.137409	0.214995	0.604726	0.012901	0.727095	0.0685029	0.75919	0.519638	0.00348251	0.0416033	0.000160048	0.010077	0.216638	0.912421	0.108889
ENSEAST00005065833	0.501274	0.0660754	0.49647	0.576144	0.0611497	0.0330875	0.789277	0.00271409	0.00151118	0.00227825	0.5023	0.594682	0.000526523	0.000422023	0.308909	0.000197918	0.00531442	0.24651	0.0024047	0.0028315	0.604108	0.0172702	0.50393	0.41907	0.399944	0.00258627	0.0912642	0.771841	0.329022	0.000602041	0.0685462	0.000823688	0.000219172	0.0578863	0.00734889	0.00225387	0.706165	0.00368398	0.0727459	0.000523181	0.787673	0.0546892	0.00573334	0.0225474	0.0734936	0.00392202	0.00384436	0.66452	0.00065413
ENSEAST00005063100	0.675021	0.287321	0.789331	0.695381	0.276391	0.0898693	0.484577	0.00185626	0.0478857	0.0310876	0.640133	0.641765	0.0320399	0.000571541	0.895929	0.0024901	0.00179063	0.88872	0.0665268	0.000133263	0.607242	0.0511595	0.735673	0.797326	0.934468	0.0377121	0.38407	0.502413	0.955125	0.00206316	0.379734	0.0198334	0.0084387	0.351396	0.0432322	0.00967603	0.607044	0.00500311	0.381792	0.000659012	0.532344	0.349648	0.024165	0.0405663	0.0815313	0.0232853	0.0855194	0.747156	0.0134767
ENSEAST00005076762	0.908558	0.428777	0.766951	0.746456	0.418039	0.464873	0.629887	0.268393	0.166007	0.182697	0.810787	0.906407	0.30036	0.252007	0.533729	0.193506	0.067776	0.825421	0.173755	0.18432	0.273963	0.646887	0.567932	0.695593	0.570626	0.189224	0.466657	0.679041	0.638656	0.0613553	0.378313	0.105796	0.144882	0.565185	0.150713	0.293319	0.618605	0.114231	0.303809	0.0227831	0.542028	0.427282	0.30769	0.784752	0.921655	0.349361	0.218208	0.349777	0.114203
ENSEAST00005059810	0.586845	0.39525	0.890479	0.962875	0.383347	0.00285428	0.833418	0.0194065	0.15091	0.421225	0.751245	0.879872	0.164137	0.0620704	0.647925	0.0845721	0.018541	0.706873	0.189054	0.033309	0.569099	0.247307	0.911093	0.902706	0.966037	0.353229	0.464157	0.887968	0.90271	0.0902177	0.709857	0.317913	0.0523823	0.452215	0.157158	0.34767	0.974051	0.0260777	0.588579	0.0700001	0.811789	0.38712	0.0184286	0.0956321	0.00249941	0.0446305	0.185209	0.550702	0.223368
ENSEAST00005073875	0.626514	0.21462	0.97631	0.889543	0.203705	0.000434007	0.885364	0.00896729	0.0181333	0.0196773	0.780602	0.993067	0.00551998	0.021784	0.588845	0.00563098	0.00634159	0.667634	0.0288957	0.0164916	0.312756	0.0517554	0.511038	0.575047	0.286086	0.0106325	0.271007	0.860304	0.779597	0.00196393	0.297932	0.00761006	0.000631682	0.153855	0.023452	0.0480798	0.769519	0.00223011	0.253508	0.00698617	0.830655	0.195576	0.000522027	0.039386	0.0137175	0.00112316	0.0405745	0.366367	0.00446456
ENSEAST00005069866	0.172966	0.138362	0.286436	0.383924	0.131074	0.0241744	0.472182	0.0154288	0.0149851	0.504045	0.267614	0.31876	0.237724	0.0375149	0.416256	0.154101	0.0123468	0.141213	0.0179928	0.0397123	0.885673	0.616595	0.23315	0.178915	0.227894	0.46155	0.14773	0.479783	0.246845	0.152271	0.0816991	0.352365	0.0590235	0.0944589	0.0328117	0.477084	0.438005	0.0168232	0.0576735	0.049987	0.356687	0.0204444	0.0334407	0.407507	0.0915873	0.0877586	0.0119564	0.830774	0.317819
ENSEAST00005072497	0.854368	0.386765	0.742224	0.688098	0.373139	0.00813333	0.766951	0.0138445	0.130273	0.295868	0.879339	0.812899	0.159246	0.0466251	0.612697	0.0540236	0.00203257	0.950688	0.151502	0.0128502	0.758537	0.286067	0.992854	0.87202	0.999667	0.249078	0.48158	0.737873	0.784687	0.0258418	0.736101	0.18451	0.0308822	0.607472	0.123545	0.26987	0.640112	0.00698665	0.604009	0.0114972	0.750679	0.469784	0.0181736	0.151651	0.0196936	0.0460257	0.188565	0.748114	0.123251
ENSEAST00005072351	0.062128	0.243059	0.0616038	0.055939	0.234988	0.238817	0.0635288	0.203174	0.0907582	0.18408	0.0600746	0.0595365	0.076009	0.122971	0.295416	0.0941932	0.204689	0.0311093	0.109783	0.227722	0.967885	0.175046	0.67059	0.984451	0.830347	0.195421	0.237253	0.062122	0.105784	0.16683	0.113148	0.168558	0.108345	0.147135	0.155067	0.159724	0.0719116	0.249899	0.098572	0.103423	0.0898637	0.0716305	0.242533	0.178747	0.310533	0.227496	0.0638201	0.651992	0.14801
ENSEAST00005078590	0.649721	0.152548	0.917994	0.95338	0.144226	0.00108439	0.903196	0.000351997	0.0128988	0.115848	0.840366	0.95259	0.0411149	0.00365858	0.898864	0.01026	5.72128e-05	0.591196	0.0210454	0.000905717	0.965074	0.148819	0.529727	0.577155	0.535924	0.0931461	0.198148	0.88432	0.808476	0.0054591	0.313992	0.0595341	0.00246119	0.187309	0.0159339	0.105677	0.870421	0.000231795	0.238959	0.0016719	0.952696	0.159598	0.000974611	0.0731526	0.00791396	0.00567706	0.0260941	0.91514	0.038508
ENSEAST00005052496	0.83715	0.22088	0.962181	0.85381	0.214476	0.420677	0.430398	0.0635037	0.029199	0.104175	0.839458	0.821679	0.186482	0.0406052	0.219213	0.126673	0.0748414	0.631274	0.0333831	0.0562746	0.376281	0.435823	0.0126529	0.0224134	0.12424	0.124033	0.248157	0.481267	0.430608	0.0918288	0.0664022	0.0767633	0.0935066	0.115198	0.0353186	0.116732	0.706973	0.0583691	0.0900117	0.0585755	0.588225	0.117679	0.143297	0.528025	0.690665	0.146282	0.0434167	0.17001	0.110798
ENSEAST00005039270	0.907465	0.269188	0.661303	0.577796	0.256935	0.00115894	0.57129	0.00751981	0.0318853	0.0303314	0.87797	0.703341	0.0162857	0.023483	0.81642	0.00797764	0.00217982	0.951987	0.0463855	0.00967602	0.386839	0.0839571	0.504815	0.65016	0.383773	0.0181963	0.34625	0.553501	0.966133	0.00110983	0.436039	0.011192	0.00130402	0.265383	0.0306102	0.0629006	0.474421	0.000993934	0.368204	0.00350795	0.528949	0.314953	0.0008936	0.0631828	0.0199107	0.0024216	0.0726229	0.393466	0.00656315
ENSEAST00005074849	0.933962	0.539157	0.724427	0.693403	0.527523	0.26254	0.709178	0.134514	0.28987	0.669706	0.716108	0.851827	0.611223	0.197629	0.652555	0.277758	0.0183839	0.960577	0.31181	0.0851838	0.71029	0.898654	0.977705	0.838967	0.786209	0.656469	0.600691	0.724537	0.940207	0.130155	0.773397	0.468065	0.221376	0.897597	0.242523	0.626878	0.650556	0.0766598	0.594009	0.0287231	0.689773	0.599717	0.263085	0.746493	0.433235	0.404843	0.343039	0.686861	0.395866
ENSEAST00005055472	0.85694	0.63863	0.774497	0.686419	0.628758	0.00870734	0.868285	0.101135	0.396404	0.740138	0.994187	0.775507	0.392277	0.263766	0.498712	0.312389	0.137868	0.872612	0.447351	0.171397	0.713639	0.449317	0.876351	0.981973	0.795147	0.617402	0.713043	0.792101	0.560096	0.31923	0.921498	0.633333	0.199532	0.655458	0.386053	0.70455	0.701822	0.114112	0.970858	0.373237	0.928136	0.704955	0.052803	0.20738	0.00532829	0.102512	0.469594	0.815435	0.511301
ENSEAST00005079598	0.961536	0.50098	0.717284	0.637359	0.488655	0.000880131	0.74645	0.0153047	0.211684	0.248858	0.877114	0.66449	0.0899389	0.0534486	0.472782	0.0495623	0.0357997	0.874233	0.26324	0.027216	0.587041	0.0893167	0.94628	0.859129	0.993885	0.192658	0.611973	0.681937	0.52009	0.0642865	0.948056	0.2041	0.0379949	0.526296	0.203991	0.193622	0.625239	0.0265602	0.88136	0.109503	0.773194	0.633899	0.00698146	0.0221694	1.51675e-05	0.0135162	0.294683	0.664448	0.133324
ENSEAST00005059000	0.979926	0.339805	0.653421	0.574395	0.32657	0.000315125	0.622139	0.00315379	0.0704101	0.0979272	0.820635	0.666898	0.0384958	0.0173511	0.734586	0.0113587	0.00134173	0.965244	0.0972221	0.00418418	0.982864	0.0889431	0.824928	0.964854	0.765636	0.0702202	0.438058	0.58734	0.723125	0.00485397	0.663508	0.0542069	0.00451722	0.404812	0.063402	0.0997252	0.512701	0.0014451	0.566953	0.00736312	0.607117	0.435043	0.00113548	0.0372264	0.001849	0.00422473	0.127829	0.954591	0.0299248
ENSEAST00005049209	0.716206	0.423578	0.67247	0.716662	0.413365	0.0131024	0.682435	0.0434039	0.179374	0.0709791	0.579575	0.817954	0.0114518	0.0440259	0.931351	0.0195039	0.175386	0.616284	0.22885	0.072114	0.651769	0.00407841	0.728377	0.85984	0.978784	0.0572879	0.504946	0.738713	0.97709	0.0816319	0.602025	0.0884424	0.0343376	0.272353	0.224043	0.0390877	0.739151	0.109769	0.645644	0.196736	0.691167	0.427738	0.0215458	0.000486184	0.000643892	0.0119571	0.217136	0.599483	0.0577206
ENSEAST00005054795	0.660366	0.234245	0.991461	0.827873	0.225737	0.0339169	0.672668	0.0780429	0.018041	0.065573	0.802398	0.970558	0.0644182	0.123781	0.143276	0.10589	0.0758447	0.648228	0.0283753	0.1337	0.0142032	0.311964	0.0215233	0.0448776	0.00705206	0.0456212	0.248426	0.675356	0.481571	0.0541042	0.121779	0.0359131	0.0249669	0.0573254	0.0214654	0.194944	0.67893	0.0288723	0.108784	0.0868039	0.715147	0.112666	0.0178722	0.351352	0.231462	0.0248325	0.0351354	0.00641718	0.0477535
ENSEAST00005070188	0.984213	0.151384	0.82375	0.661641	0.143119	0.0187357	0.424872	0.00360731	0.00287247	0.00675236	0.889482	0.717305	0.0100974	0.00558965	0.309075	0.00681627	0.00434637	0.751753	0.00548749	0.0054942	0.168835	0.092972	0.050844	0.0929182	0.0795609	0.00485816	0.197758	0.439049	0.648511	0.00146302	0.109516	0.0017936	0.000862658	0.0706775	0.00409303	0.0220598	0.510487	0.000645826	0.115022	0.00367524	0.485278	0.111372	0.00151441	0.109665	0.107221	0.00195699	0.0125477	0.091508	0.00274091
ENSEAST00005045139	0.704121	0.40098	0.987177	0.887603	0.393695	0.802958	0.52544	0.133642	0.164435	0.284155	0.667812	0.829417	0.421839	0.0736444	0.719592	0.195632	0.086622	0.73541	0.174525	0.0690043	0.773923	0.593697	0.381892	0.412918	0.895529	0.353743	0.448151	0.589413	0.648269	0.149607	0.262437	0.232176	0.245452	0.472826	0.155772	0.193569	0.793181	0.151009	0.27679	0.050843	0.636004	0.345611	0.422872	0.654991	0.922793	0.4382	0.188674	0.991629	0.254145
ENSEAST00005056138	0.913014	0.365807	0.813815	0.671158	0.355729	0.00117585	0.664347	0.0304605	0.100744	0.166266	0.955625	0.720414	0.0698606	0.0884037	0.82124	0.0879001	0.0881467	0.982278	0.125949	0.0777432	0.505439	0.136872	0.253868	0.33119	0.196477	0.114672	0.434257	0.612558	0.871389	0.096329	0.52491	0.13379	0.0344039	0.2121	0.115769	0.216449	0.607492	0.0304392	0.522655	0.203636	0.746174	0.352543	0.00358641	0.0712976	0.0039532	0.00667397	0.155838	0.360394	0.112767
ENSEAST00005042017	0.799017	0.122911	0.917896	0.927374	0.115964	0.000121993	0.801886	5.99818e-05	0.00575527	0.0155907	0.826992	0.933482	0.00198171	0.000613949	0.676886	0.000908833	0.00288069	0.627972	0.0110472	0.000816711	0.718264	0.0172933	0.34565	0.368935	0.317952	0.00979162	0.170359	0.775565	0.821811	0.00204121	0.239972	0.00840382	0.000104318	0.081386	0.0107233	0.0152733	0.824572	0.000357147	0.232847	0.00816233	0.872605	0.143204	3.61129e-07	0.0063449	0.000702094	6.24413e-06	0.0168733	0.606213	0.00495499
ENSEAST00005050297	0.887118	0.172726	0.849363	0.72145	0.163064	9.83899e-05	0.619526	0.000854552	0.0100346	0.0112614	0.965885	0.77378	0.00285824	0.00445503	0.620216	0.0021701	0.00338072	0.793204	0.0146249	0.00328247	0.400362	0.0293415	0.265301	0.337668	0.213572	0.00570273	0.241109	0.597059	0.897566	0.00115143	0.261971	0.00443648	0.000122007	0.127125	0.0165325	0.0228179	0.600173	0.000219377	0.26449	0.00766504	0.650749	0.18024	9.12525e-07	0.0179643	0.00379913	1.19204e-05	0.0298742	0.324152	0.00280492
ENSEAST00005059915	0.746676	0.247007	0.803584	0.711946	0.235475	0.000549524	0.714893	0.0113459	0.0265342	0.0311357	0.938314	0.846596	0.0130771	0.0322456	0.662715	0.0111649	0.0061799	0.822831	0.0393389	0.0194391	0.281336	0.0825288	0.441423	0.550093	0.267604	0.0174823	0.310558	0.690425	0.90366	0.00294125	0.366778	0.012506	0.00149489	0.198304	0.0295068	0.0736181	0.598972	0.00213789	0.310149	0.00927935	0.670123	0.251252	0.000716482	0.0630424	0.0175964	0.00191739	0.0588241	0.303143	0.00808143
ENSEAST00005059889	0.957815	0.610505	0.758585	0.753534	0.600135	0.54251	0.735612	0.275692	0.388704	0.708841	0.707688	0.904357	0.743967	0.311905	0.761433	0.38642	0.0566274	0.933237	0.402339	0.172883	0.792344	0.962972	0.911933	0.792937	0.716952	0.72437	0.658941	0.770158	0.952226	0.193281	0.75993	0.517206	0.348655	0.997243	0.332713	0.68121	0.703108	0.170918	0.594488	0.048796	0.689936	0.666574	0.48574	0.969826	0.79654	0.634287	0.43514	0.725284	0.46534
ENSEAST00005051086	0.828376	0.278425	0.911742	0.759789	0.265712	0.000203219	0.687471	0.000128306	0.0107929	0.0769448	0.97657	0.848808	0.0293008	0.00263167	0.871721	0.00702862	4.68916e-05	0.736296	0.0299745	0.00051049	0.815464	0.116283	0.372462	0.452888	0.417383	0.0586705	0.339241	0.669394	0.911947	0.00314853	0.283829	0.0374649	0.00110083	0.132031	0.00619283	0.0780063	0.675627	6.82359e-05	0.217283	0.00170937	0.751273	0.160388	0.000169245	0.0577026	0.0055344	0.00171137	0.025531	0.704398	0.0241181
ENSEAST00005074780	0.44584	0.131765	0.368097	0.42984	0.125418	0.063027	0.61629	0.0360363	0.00978243	0.000476199	0.340858	0.492107	4.86305e-05	0.0121189	0.155612	0.00246446	0.106856	0.212045	0.0159604	0.0524166	0.351731	0.00368869	0.487915	0.352909	0.253935	0.000528578	0.155082	0.610482	0.268439	0.0128556	0.0609747	0.000841297	0.0035353	0.0283243	0.0272289	0.00139477	0.54225	0.0524994	0.0860097	0.0404441	0.63288	0.0671715	0.0195601	0.011641	0.101241	0.0065854	0.0144432	0.431984	0.00122394
ENSEAST00005071129	0.78513	0.416559	0.754471	0.631792	0.405412	0.00131038	0.720201	0.03789	0.144085	0.441386	0.998426	0.77101	0.226104	0.141009	0.901042	0.175388	0.039064	0.989142	0.173879	0.0800459	0.708792	0.413375	0.40248	0.531866	0.34802	0.340508	0.479182	0.666382	0.804365	0.130258	0.692454	0.318869	0.0673952	0.381201	0.14247	0.511197	0.591582	0.0245527	0.5873	0.151389	0.783784	0.412814	0.0108366	0.224547	0.00917772	0.034563	0.202489	0.590836	0.257539
ENSEAST00005075567	0.987286	0.273804	0.795528	0.672273	0.264299	0.000691398	0.673034	0.00215716	0.0881474	0.193916	0.903987	0.695068	0.0696446	0.0152723	0.681417	0.0293156	0.00935843	0.984958	0.103987	0.00601056	0.698452	0.104017	0.651899	0.741849	0.724661	0.151753	0.361103	0.626258	0.705064	0.0349954	0.676471	0.142525	0.0166153	0.367318	0.101812	0.14568	0.632454	0.00548383	0.631293	0.0506066	0.757815	0.415796	0.00170479	0.0304941	0.000121019	0.00579587	0.141022	0.868219	0.0962175
ENSEAST00005040980	0.976335	0.188018	0.882377	0.681761	0.179788	0.0256752	0.451999	0.00173473	0.0123969	0.171434	0.84343	0.731098	0.12944	0.00790863	0.622082	0.0553656	0.00240704	0.763375	0.0184073	0.00377937	0.679357	0.350909	0.0460253	0.0854507	0.178904	0.154248	0.23391	0.458637	0.770199	0.0327473	0.179142	0.10193	0.0186042	0.13263	0.0133765	0.170163	0.579944	0.00139376	0.165625	0.0167028	0.618394	0.123955	0.00711212	0.254478	0.0838881	0.0202593	0.0261314	0.39125	0.0991158
ENSEAST00005057642	0.252523	0.22955	0.565444	0.638549	0.218622	0.00458343	0.633108	0.0361216	0.0111555	0.0425737	0.382466	0.508091	0.013285	0.0529666	0.27993	0.0217726	0.0215052	0.298757	0.0268896	0.062118	0.182869	0.121709	0.496217	0.465111	0.181287	0.0286261	0.243632	0.646421	0.363268	0.0131299	0.133123	0.0202263	0.00395726	0.0603327	0.0134328	0.102339	0.749329	0.0151357	0.0889576	0.0149412	0.702962	0.0751049	0.00764433	0.114866	0.0676893	0.0117756	0.0175302	0.303963	0.0161847
ENSEAST00005069745	0.691765	0.39125	0.740806	0.710998	0.379089	0.178537	0.561816	0.0237653	0.114899	0.0244469	0.638518	0.675606	0.0359864	0.0101965	0.847178	0.00498243	0.0119923	0.946401	0.14292	0.00572687	0.691915	0.0464514	0.851214	0.801111	0.68986	0.0315268	0.498988	0.584477	0.916833	0.0029018	0.524208	0.0167667	0.0200196	0.529632	0.102716	0.0101477	0.622257	0.0267439	0.513114	0.00164623	0.519866	0.52515	0.0742728	0.0536577	0.174221	0.0601326	0.176868	0.684306	0.0108496
ENSEAST00005045223	0.993649	0.368812	0.905587	0.84024	0.360624	0.407267	0.601867	0.330358	0.108778	0.011546	0.989066	0.876211	0.0543331	0.247165	0.119528	0.115926	0.320465	0.767883	0.1173	0.323804	0.0155374	0.174413	0.170296	0.212457	0.100389	0.0119104	0.399437	0.639272	0.490487	0.0712768	0.181082	0.0102184	0.0886771	0.189424	0.129056	0.063951	0.670127	0.201302	0.222815	0.146978	0.546552	0.313488	0.194192	0.362447	0.780138	0.131556	0.158552	0.01795	0.0219536
ENSEAST00005051280	0.627354	0.546042	0.992348	0.912431	0.53536	0.00867879	0.897278	0.0788225	0.31101	0.773743	0.812944	0.974901	0.392499	0.212393	0.560396	0.278986	0.0813938	0.880894	0.356665	0.132266	0.629852	0.50716	0.981591	0.964629	0.866301	0.660327	0.606226	0.966222	0.757343	0.276526	0.931236	0.636118	0.171737	0.600579	0.311134	0.716629	0.927083	0.0870932	0.790503	0.251857	0.850612	0.545449	0.0547556	0.240305	0.00820927	0.117317	0.354597	0.659583	0.505285
ENSEAST00005048882	0.750855	0.283972	0.792831	0.657954	0.274191	0.197286	0.401977	0.0101634	0.0388485	0.131187	0.609732	0.676948	0.165758	0.00838995	0.826545	0.0416847	0.0021979	0.831515	0.0554009	0.00306585	0.948234	0.34317	0.289987	0.376776	0.675871	0.148249	0.344253	0.437373	0.815377	0.0173007	0.25082	0.0773181	0.0378091	0.301297	0.0285283	0.0958711	0.558816	0.00894527	0.221906	0.00192709	0.492515	0.245694	0.0699992	0.319704	0.320853	0.0961154	0.0647639	0.825311	0.0742593
ENSEAST00005045028	0.943251	0.437926	0.612232	0.540016	0.423727	0.00267232	0.624305	0.0144396	0.142181	0.332791	0.787458	0.670503	0.180289	0.0635215	0.606217	0.0753262	0.00370854	0.90451	0.169264	0.0183929	0.907143	0.319642	0.795039	0.966086	0.803741	0.267305	0.538225	0.58738	0.673857	0.0371528	0.78901	0.212299	0.034627	0.587192	0.127683	0.333422	0.497107	0.00641095	0.659182	0.0264839	0.632909	0.50481	0.0107458	0.163737	0.0105234	0.0341119	0.212614	0.965088	0.147843
[truncated: 183 more rows]
[truncated: 93 more columns]
